# Supplementary material for: Crystal structure and Hirshfeld surface analysis of (3S,3aR,6aS)-3-(1,3-diphenyl-1H-pyrazol-4-yl)-5-(4-meth­oxy­phen­yl)-2-phenyl-3,3a,4,5,6,6a-hexa­hydro-2H-pyrrolo­[3,4-d][1,2]oxazole-4,6-dione
Source: Acta Crystallogr E Crystallogr Commun. 2021 Mar 5;77(Pt 4):356–9. doi: 10.1107/S2056989021002358 (PMC8025861; doi:10.1107/S2056989021002358)
Supplement: Supplementary file 1 [file e-77-00356-sup1.cif]

##############################################################################
#                                                                            #
# This CIF contains the data in a paper accepted for publication in          #
# Acta Crystallographica Section E. It conforms to the requirements of       #
# Notes for Authors for Acta Crystallographica Section E, and has been       #
# peer reviewed under the auspices of the IUCr Commission on Journals.       #
#                                                                            #
# Full details of the Crystallographic Information File format               #
# are given in the paper "The Crystallographic Information File (CIF):       #
# a New Standard Archive File for Crystallography" by S. R. Hall, F. H.      #
# Allen and I. D. Brown [Acta Cryst. (1991), A47, 655-685].                  #
#                                                                            #
# The current version of the core CIF dictionary is obtainable from          #
# ftp://ftp.iucr.org/pub/cif_core.dic.                                       #
#                                                                            #
# Software is freely available for graphical display of the structure(s)     #
# in this CIF. For information consult the CIF software page                 #
# http://www.iucr.org/resources/cif/software.                                #
#                                                                            #
# This file may be used for bona fide research purposes within the           #
# scientific community so long as proper attribution is given to the journal # 
# article from which it was obtained.                                        #
#                                                                            #
##############################################################################
data_global
_audit_creation_method     'APEX3 v2017.3-0'
_journal_date_recd_electronic     2021-01-25
_journal_date_accepted     2021-03-01
_journal_name_full     'Acta Crystallographica, Section E'
_journal_year     2021
_journal_volume     77
_journal_issue      4
_journal_page_first     356
_journal_page_last     359
_journal_paper_category     GO
_journal_paper_doi     10.1107/S2056989021002358
_journal_coeditor_code     EX2041
_publ_contact_author_name
;
Shaaban K. Mohamed
;
_publ_contact_author_address
;
Chemistry and Environmental Division,
Manchester Metropolitan University,
Manchester,
M1 5GD,
England
and
Chemistry Department,
Faculty of Science,
Minia University,
61519 El-Minia,
Egypt
;
_publ_contact_author_email     'shaabankamel@yahoo.com'
_publ_contact_author_fax     ?
_publ_contact_author_phone     ?
_publ_section_title
;\
Crystal structure and Hirshfeld surface analysis of
(3<i>S</i>,3a<i>R</i>,6a<i>S</i>)-3-(1,3-diphenyl-1<i>H</i>-pyrazol-4-yl)-5-\
(4-methoxyphenyl)-2-phenyl-3,3a,4,5,6,6a-hexahydro-2<i>H</i>-pyrrolo[3,4-\
<i>d</i>][1,2]oxazole-4,6-dione
;
loop_
    _publ_author_name
    _publ_author_address
    'Mohamed, Shaaban K.'
;
Chemistry and Environmental Division,
Manchester Metropolitan University,
Manchester,
M1 5GD,
England
Chemistry Department,
Faculty of Science,
Minia University,
61519 El-Minia,
Egypt
;
    'Awad I. Said'
;
Chemistry Department,
Faculty of Science,
Assuit University,
Egypt
;
    'Joel T. Mague'
;
Department of Chemistry,
Tulane University,
New Orleans,
LA 70118,
USA
;
    'Talaat I. El-Emary'
;
Chemistry Department,
Faculty of Science,
Assuit University,
Egypt
;
    'Akkurt, Mehmet'
;
Department of Physics,
Faculty of Sciences,
Erciyes University,
38039 Kayseri,
Turkey
;
    'Sahar M. I. Elgarhy'
;
Faculty of Science,
Department of Bio Chemistry,
Beni Suef University,
Beni Suef,
Egypt
;
_publ_section_synopsis
;
The relative conformations about the three chiral carbon atoms are established.
The two fused five-membered rings and their N-bound aromatic substituents form
a pincer-like motif. In the crystal, a combination of C---H...O and C---H...N
hydrogen bonds and C---H...\p(ring) interactions leads to the formation of
layers parallel to the <i>bc</i> plane with the diphenylpyrrole groups
protruding from both sides of the layers.
;
data_I
_audit_creation_method     'SHELXL-2016/6'
_chemical_name_systematic
;\
(3<i>S</i>,3a<i>R</i>,6a<i>S</i>)-3-(1,3-Diphenyl-1<i>H</i>-\
pyrazol-4-yl)-5-(4-methoxyphenyl)-2-phenyl-\
3,3a,4,5,6,6a-hexahydro-2<i>H</i>-pyrrolo[3,4-<i>d</i>][1,2]oxazole-4,6-dione
;
_chemical_name_common     ?
_chemical_formula_moiety     'C33 H26 N4 O4'
_chemical_formula_sum     'C33 H26 N4 O4'
_chemical_formula_iupac     'C33 H26 N4 O4'
_chemical_formula_weight     542.58
_chemical_melting_point     ?
_space_group_crystal_system     triclinic
_space_group_name_H-M_alt     'P -1'
_space_group_name_Hall     '-P 1'
loop_
    _space_group_symop_operation_xyz
    'x, y, z'
    '-x, -y, -z'
_cell_length_a     11.5014(3)
_cell_length_b     11.5340(3)
_cell_length_c     11.7878(3)
_cell_angle_alpha     73.5670(10)
_cell_angle_beta     74.6130(10)
_cell_angle_gamma     64.2180(10)
_cell_volume     1332.10(6)
_cell_formula_units_Z     2
_cell_measurement_reflns_used     8367
_cell_measurement_theta_min     3.9640
_cell_measurement_theta_max     71.9679
_cell_measurement_temperature     150(2)
_exptl_crystal_description     block
_exptl_crystal_colour     colourless
_exptl_crystal_size_max     0.131
_exptl_crystal_size_mid     0.106
_exptl_crystal_size_min     0.053
_exptl_crystal_density_diffrn     1.353
_exptl_crystal_density_meas     ?
_exptl_crystal_density_method     'not measured'
_exptl_crystal_F_000     568
_exptl_absorpt_coefficient_mu     0.734
_exptl_absorpt_correction_type     multi-scan
_exptl_absorpt_process_details
;
(<i>SADABS</i>; Bruker, 2016)
;
_exptl_absorpt_correction_T_min     0.86
_exptl_absorpt_correction_T_max     0.96
_diffrn_ambient_temperature     150(2)
_diffrn_source     'INCOATEC I\mS micro--focus source'
_diffrn_radiation_type     CuK\a
_diffrn_radiation_wavelength     1.54178
_diffrn_radiation_monochromator     mirror
_diffrn_measurement_device_type     'Bruker D8 VENTURE PHOTON 100 CMOS'
_diffrn_measurement_method     '\w scans'
_diffrn_detector_area_resol_mean     10.4167
_diffrn_reflns_number     10211
_diffrn_reflns_av_R_equivalents     0.0267
_diffrn_reflns_av_unetI/netI     0.0347
_diffrn_reflns_theta_min     3.964
_diffrn_reflns_theta_max     71.961
_diffrn_reflns_theta_full     68.000
_diffrn_measured_fraction_theta_max     0.943
_diffrn_measured_fraction_theta_full     0.965
_diffrn_reflns_limit_h_min     -14
_diffrn_reflns_limit_h_max     14
_diffrn_reflns_limit_k_min     -14
_diffrn_reflns_limit_k_max     13
_diffrn_reflns_limit_l_min     -13
_diffrn_reflns_limit_l_max     14
_refine_special_details
;
Refinement of F^2^ against ALL reflections.  The weighted R-factor wR and
goodness of fit S are based on F^2^, conventional R-factors R are based
on F, with F set to zero for negative F^2^. The threshold expression of
F^2^ > 2sigma(F^2^) is used only for calculating R-factors(gt) etc. and is
not relevant to the choice of reflections for refinement.  R-factors based
on F^2^ are statistically about twice as large as those based on F, and R-
factors based on ALL data will be even larger.
;
_reflns_number_total     4940
_reflns_number_gt     4357
_reflns_threshold_expression     'I > 2\s(I)'
_refine_ls_structure_factor_coef     Fsqd
_refine_ls_matrix_type     full
_refine_ls_R_factor_all     0.0427
_refine_ls_R_factor_gt     0.0371
_refine_ls_wR_factor_gt     0.0928
_refine_ls_wR_factor_ref     0.0979
_refine_ls_goodness_of_fit_ref     1.048
_refine_ls_restrained_S_all     1.048
_refine_ls_number_reflns     4940
_refine_ls_number_parameters     475
_refine_ls_number_restraints     0
_refine_ls_hydrogen_treatment     refall
_refine_ls_weighting_scheme     calc
_refine_ls_weighting_details
              'w=1/[\s^2^(Fo^2^)+(0.0455P)^2^+0.3940P] where P=(Fo^2^+2Fc^2^)/3'
_atom_sites_solution_hydrogens     difmap
_atom_sites_solution_primary     direct
_atom_sites_solution_secondary     difmap
_refine_ls_shift/su_max     0.000
_refine_ls_shift/su_mean     0.000
_refine_diff_density_max     0.231
_refine_diff_density_min     -0.201
_refine_ls_extinction_method
;
<i>SHELXL</i> 2016/6 (Sheldrick, 2015<i>b</i>)
;
_refine_ls_extinction_coef     0.0058(5)
_refine_ls_extinction_expression
                                  'Fc^*^=kFc[1+0.001xFc^2^\l^3^/sin(2\q)]^-1/4^'
loop_
    _atom_type_symbol
    _atom_type_description
    _atom_type_scat_dispersion_real
    _atom_type_scat_dispersion_imag
    _atom_type_scat_source
    'C' 'C' 0.0181 0.0091
                         'International Tables Vol C Tables 4.2.6.8 and 6.1.1.4'
    'H' 'H' 0.0000 0.0000
                         'International Tables Vol C Tables 4.2.6.8 and 6.1.1.4'
    'N' 'N' 0.0311 0.0180
                         'International Tables Vol C Tables 4.2.6.8 and 6.1.1.4'
    'O' 'O' 0.0492 0.0322
                         'International Tables Vol C Tables 4.2.6.8 and 6.1.1.4'
_computing_data_collection
;
<i>APEX3</i> (Bruker, 2016)
;
_computing_cell_refinement
;
<i>SAINT</i> (Bruker, 2016)
;
_computing_data_reduction
;
<i>SAINT</i>  (Bruker, 2016)
;
_computing_structure_solution
;
<i>SHELXT</i> (Sheldrick, 2015<i>a</i>)
;
_computing_structure_refinement
;
<i>SHELXL2016/6</i>  (Sheldrick, 2015<i>b</i>)
;
_computing_molecular_graphics
;
<i>DIAMOND</i> (Brandenburg & Putz, 2012)
;
_computing_publication_material
;
<i>SHELXTL</i> (Sheldrick, 2008)
;
loop_
    _atom_site_type_symbol
    _atom_site_label
    _atom_site_fract_x
    _atom_site_fract_y
    _atom_site_fract_z
    _atom_site_U_iso_or_equiv
    _atom_site_adp_type
    _atom_site_calc_flag
    _atom_site_occupancy
    _atom_site_disorder_assembly
    _atom_site_disorder_group
    O O1 0.46877(9) 0.14792(8) 0.46118(8) 0.0270(2) Uani d 1 . .
    O O2 0.26199(10) 0.45329(9) 0.17596(9) 0.0302(2) Uani d 1 . .
    O O3 0.52260(10) 0.01734(9) 0.25051(9) 0.0336(2) Uani d 1 . .
    O O4 0.67552(11) 0.26355(11) -0.28302(9) 0.0390(3) Uani d 1 . .
    N N1 0.46935(11) 0.27693(10) 0.44250(10) 0.0245(2) Uani d 1 . .
    N N2 0.40487(11) 0.23670(10) 0.18438(10) 0.0236(2) Uani d 1 . .
    N N3 0.18502(11) 0.33463(10) 0.75289(10) 0.0246(2) Uani d 1 . .
    N N4 0.10816(10) 0.46224(10) 0.71745(10) 0.0243(2) Uani d 1 . .
    C C1 0.33181(12) 0.36685(12) 0.43619(11) 0.0228(3) Uani d 1 . .
    H H1 0.3304(15) 0.4527(15) 0.3909(13) 0.024(4) Uiso d 1 . .
    C C2 0.28461(13) 0.30151(12) 0.36855(12) 0.0245(3) Uani d 1 . .
    H H2 0.1901(16) 0.3188(15) 0.3945(13) 0.026(4) Uiso d 1 . .
    C C3 0.31112(12) 0.34491(12) 0.23320(12) 0.0238(3) Uani d 1 . .
    C C4 0.44410(13) 0.12338(12) 0.27068(12) 0.0258(3) Uani d 1 . .
    C C5 0.37528(13) 0.15754(13) 0.39352(12) 0.0265(3) Uani d 1 . .
    H H5 0.3347(16) 0.0972(15) 0.4409(14) 0.028(4) Uiso d 1 . .
    C C6 0.25513(12) 0.37807(12) 0.55967(12) 0.0235(3) Uani d 1 . .
    C C7 0.27413(13) 0.28120(13) 0.66093(12) 0.0256(3) Uani d 1 . .
    H H7 0.3367(15) 0.1930(15) 0.6739(13) 0.022(4) Uiso d 1 . .
    C C8 0.14996(12) 0.48910(12) 0.59946(11) 0.0228(3) Uani d 1 . .
    C C9 0.16696(12) 0.27185(13) 0.87539(12) 0.0253(3) Uani d 1 . .
    C C10 0.19210(14) 0.13870(14) 0.90401(13) 0.0289(3) Uani d 1 . .
    H H10 0.2233(16) 0.0892(15) 0.8422(14) 0.028(4) Uiso d 1 . .
    C C11 0.17540(14) 0.07874(15) 1.02412(14) 0.0345(3) Uani d 1 . .
    H H11 0.1937(18) -0.0118(19) 1.0384(16) 0.044(5) Uiso d 1 . .
    C C12 0.13366(14) 0.15145(16) 1.11359(13) 0.0355(3) Uani d 1 . .
    H H12 0.1232(18) 0.1059(18) 1.1967(17) 0.044(5) Uiso d 1 . .
    C C13 0.10923(14) 0.28455(15) 1.08380(13) 0.0331(3) Uani d 1 . .
    H H13 0.0795(18) 0.3375(17) 1.1455(16) 0.043(5) Uiso d 1 . .
    C C14 0.12613(13) 0.34511(14) 0.96421(12) 0.0281(3) Uani d 1 . .
    H H14 0.1116(16) 0.4389(17) 0.9412(14) 0.034(4) Uiso d 1 . .
    C C15 0.08571(12) 0.62188(12) 0.53116(12) 0.0241(3) Uani d 1 . .
    C C16 0.03690(14) 0.72978(13) 0.58761(13) 0.0285(3) Uani d 1 . .
    H H16 0.0510(16) 0.7157(15) 0.6670(15) 0.028(4) Uiso d 1 . .
    C C17 -0.02833(15) 0.85474(14) 0.52723(15) 0.0351(3) Uani d 1 . .
    H H17 -0.0626(18) 0.9299(18) 0.5673(15) 0.041(5) Uiso d 1 . .
    C C18 -0.04373(15) 0.87516(15) 0.40921(15) 0.0386(4) Uani d 1 . .
    H H18 -0.088(2) 0.962(2) 0.3644(17) 0.052(5) Uiso d 1 . .
    C C19 0.00554(15) 0.76944(15) 0.35259(14) 0.0361(3) Uani d 1 . .
    H H19 -0.0036(18) 0.7840(17) 0.2689(17) 0.043(5) Uiso d 1 . .
    C C20 0.06899(13) 0.64321(14) 0.41334(13) 0.0289(3) Uani d 1 . .
    H H20 0.1000(16) 0.5690(16) 0.3741(15) 0.032(4) Uiso d 1 . .
    C C21 0.56878(12) 0.29685(13) 0.34556(12) 0.0250(3) Uani d 1 . .
    C C22 0.56937(14) 0.42275(14) 0.30470(14) 0.0318(3) Uani d 1 . .
    H H22 0.5019(17) 0.4971(17) 0.3399(15) 0.033(4) Uiso d 1 . .
    C C23 0.66806(15) 0.44335(16) 0.21469(15) 0.0373(3) Uani d 1 . .
    H H23 0.6673(18) 0.5311(19) 0.1846(16) 0.043(5) Uiso d 1 . .
    C C24 0.76798(14) 0.33984(16) 0.16605(15) 0.0375(3) Uani d 1 . .
    H H24 0.838(2) 0.3552(18) 0.1016(17) 0.049(5) Uiso d 1 . .
    C C25 0.76971(14) 0.21467(15) 0.20983(14) 0.0347(3) Uani d 1 . .
    H H25 0.8426(18) 0.1395(18) 0.1773(16) 0.040(5) Uiso d 1 . .
    C C26 0.67152(13) 0.19190(14) 0.29954(13) 0.0295(3) Uani d 1 . .
    H H26 0.6735(17) 0.1023(17) 0.3297(15) 0.035(4) Uiso d 1 . .
    C C27 0.46908(12) 0.24495(12) 0.06130(11) 0.0233(3) Uani d 1 . .
    C C28 0.54580(14) 0.31853(13) 0.01970(12) 0.0279(3) Uani d 1 . .
    H H28 0.5515(17) 0.3678(17) 0.0727(16) 0.038(4) Uiso d 1 . .
    C C29 0.61394(14) 0.32202(14) -0.09549(13) 0.0310(3) Uani d 1 . .
    H H29 0.6701(17) 0.3686(17) -0.1243(15) 0.037(4) Uiso d 1 . .
    C C30 0.60485(13) 0.25230(13) -0.16986(12) 0.0281(3) Uani d 1 . .
    C C31 0.52736(13) 0.17974(13) -0.12874(12) 0.0272(3) Uani d 1 . .
    H H31 0.5212(16) 0.1302(16) -0.1811(15) 0.033(4) Uiso d 1 . .
    C C32 0.45934(13) 0.17575(13) -0.01174(12) 0.0251(3) Uani d 1 . .
    H H32 0.4043(16) 0.1249(15) 0.0197(14) 0.026(4) Uiso d 1 . .
    C C33 0.67512(19) 0.1895(2) -0.36073(16) 0.0462(4) Uani d 1 . .
    H H33A 0.587(2) 0.219(2) -0.3788(19) 0.063(6) Uiso d 1 . .
    H H33B 0.710(2) 0.090(2) -0.3253(19) 0.062(6) Uiso d 1 . .
    H H33C 0.731(2) 0.209(2) -0.4359(19) 0.056(6) Uiso d 1 . .
loop_
    _atom_site_aniso_label
    _atom_site_aniso_U_11
    _atom_site_aniso_U_22
    _atom_site_aniso_U_33
    _atom_site_aniso_U_12
    _atom_site_aniso_U_13
    _atom_site_aniso_U_23
    O1 0.0298(5) 0.0207(4) 0.0256(5) -0.0064(4) -0.0054(4) -0.0018(4)
    O2 0.0324(5) 0.0225(5) 0.0320(5) -0.0048(4) -0.0113(4) -0.0039(4)
    O3 0.0408(6) 0.0213(5) 0.0303(5) -0.0045(4) -0.0039(4) -0.0070(4)
    O4 0.0393(6) 0.0507(7) 0.0265(5) -0.0213(5) 0.0036(5) -0.0087(5)
    N1 0.0233(5) 0.0207(5) 0.0256(6) -0.0052(4) -0.0043(4) -0.0041(4)
    N2 0.0254(5) 0.0220(5) 0.0219(6) -0.0075(4) -0.0032(4) -0.0056(4)
    N3 0.0244(5) 0.0212(5) 0.0224(6) -0.0050(4) -0.0017(4) -0.0040(4)
    N4 0.0231(5) 0.0218(5) 0.0244(6) -0.0057(4) -0.0032(4) -0.0048(4)
    C1 0.0214(6) 0.0211(6) 0.0221(6) -0.0048(5) -0.0033(5) -0.0044(5)
    C2 0.0218(6) 0.0245(7) 0.0250(7) -0.0069(5) -0.0019(5) -0.0067(5)
    C3 0.0220(6) 0.0224(6) 0.0276(7) -0.0071(5) -0.0063(5) -0.0062(5)
    C4 0.0286(7) 0.0221(6) 0.0263(7) -0.0100(5) -0.0041(5) -0.0044(5)
    C5 0.0291(7) 0.0232(6) 0.0256(7) -0.0105(6) -0.0019(6) -0.0041(5)
    C6 0.0227(6) 0.0225(6) 0.0232(6) -0.0066(5) -0.0023(5) -0.0062(5)
    C7 0.0255(6) 0.0224(7) 0.0234(7) -0.0049(5) -0.0010(5) -0.0061(5)
    C8 0.0221(6) 0.0220(6) 0.0237(6) -0.0075(5) -0.0031(5) -0.0062(5)
    C9 0.0208(6) 0.0268(7) 0.0240(7) -0.0074(5) -0.0026(5) -0.0024(5)
    C10 0.0273(7) 0.0271(7) 0.0283(7) -0.0083(5) -0.0041(6) -0.0038(6)
    C11 0.0282(7) 0.0302(8) 0.0356(8) -0.0083(6) -0.0051(6) 0.0024(6)
    C12 0.0273(7) 0.0434(9) 0.0257(7) -0.0110(6) -0.0023(6) 0.0019(6)
    C13 0.0236(6) 0.0436(8) 0.0263(7) -0.0091(6) 0.0000(6) -0.0088(6)
    C14 0.0230(6) 0.0298(7) 0.0275(7) -0.0077(5) -0.0003(5) -0.0072(5)
    C15 0.0191(6) 0.0227(6) 0.0276(7) -0.0064(5) -0.0023(5) -0.0051(5)
    C16 0.0284(7) 0.0255(7) 0.0289(7) -0.0103(6) 0.0002(6) -0.0060(5)
    C17 0.0313(7) 0.0218(7) 0.0439(9) -0.0061(6) -0.0002(6) -0.0066(6)
    C18 0.0310(7) 0.0262(7) 0.0467(9) -0.0049(6) -0.0104(7) 0.0040(6)
    C19 0.0314(7) 0.0390(8) 0.0339(8) -0.0103(6) -0.0133(6) 0.0008(6)
    C20 0.0240(6) 0.0301(7) 0.0314(7) -0.0074(5) -0.0071(6) -0.0068(6)
    C21 0.0212(6) 0.0284(7) 0.0240(6) -0.0072(5) -0.0069(5) -0.0039(5)
    C22 0.0249(7) 0.0302(7) 0.0404(8) -0.0098(6) -0.0064(6) -0.0075(6)
    C23 0.0283(7) 0.0354(8) 0.0483(9) -0.0157(6) -0.0081(7) -0.0013(7)
    C24 0.0238(7) 0.0463(9) 0.0398(9) -0.0157(6) -0.0042(6) -0.0021(7)
    C25 0.0219(7) 0.0401(8) 0.0354(8) -0.0068(6) -0.0023(6) -0.0084(6)
    C26 0.0226(6) 0.0290(7) 0.0310(7) -0.0048(5) -0.0057(6) -0.0044(6)
    C27 0.0231(6) 0.0228(6) 0.0209(6) -0.0060(5) -0.0039(5) -0.0043(5)
    C28 0.0322(7) 0.0268(7) 0.0274(7) -0.0127(6) -0.0078(6) -0.0045(5)
    C29 0.0332(7) 0.0310(7) 0.0312(7) -0.0173(6) -0.0061(6) -0.0007(6)
    C30 0.0259(6) 0.0300(7) 0.0224(7) -0.0077(5) -0.0028(5) -0.0026(5)
    C31 0.0274(7) 0.0284(7) 0.0258(7) -0.0083(5) -0.0053(6) -0.0086(5)
    C32 0.0236(6) 0.0236(6) 0.0280(7) -0.0084(5) -0.0047(5) -0.0055(5)
    C33 0.0416(9) 0.0681(13) 0.0281(8) -0.0206(9) 0.0018(7) -0.0166(8)
_geom_special_details
;
 All esds (except the esd in the dihedral angle between two l.s. planes)
 are estimated using the full covariance matrix.  The cell esds are taken
 into account individually in the estimation of esds in distances, angles
 and torsion angles; correlations between esds in cell parameters are only
 used when they are defined by crystal symmetry.  An approximate (isotropic)
 treatment of cell esds is used for estimating esds involving l.s. planes.
;
loop_
    _geom_bond_atom_site_label_1
    _geom_bond_atom_site_label_2
    _geom_bond_site_symmetry_2
    _geom_bond_distance
    _geom_bond_publ_flag
    O1 N1 . 1.4440(14) ?
    O1 C5 . 1.4511(16) ?
    O2 C3 . 1.2032(16) ?
    O3 C4 . 1.2073(16) ?
    O4 C30 . 1.3694(17) ?
    O4 C33 . 1.420(2) ?
    N1 C21 . 1.4329(17) ?
    N1 C1 . 1.4748(16) ?
    N2 C4 . 1.3875(17) ?
    N2 C3 . 1.3993(16) ?
    N2 C27 . 1.4400(17) ?
    N3 N4 . 1.3559(15) ?
    N3 C7 . 1.3580(17) ?
    N3 C9 . 1.4257(16) ?
    N4 C8 . 1.3389(17) ?
    C1 C6 . 1.4965(18) ?
    C1 C2 . 1.5570(17) ?
    C1 H1 . 0.978(16) ?
    C2 C5 . 1.5204(18) ?
    C2 C3 . 1.5205(18) ?
    C2 H2 . 0.992(16) ?
    C4 C5 . 1.5237(19) ?
    C5 H5 . 0.969(16) ?
    C6 C7 . 1.3757(19) ?
    C6 C8 . 1.4192(17) ?
    C7 H7 . 0.954(15) ?
    C8 C15 . 1.4742(18) ?
    C9 C14 . 1.3874(19) ?
    C9 C10 . 1.3886(19) ?
    C10 C11 . 1.392(2) ?
    C10 H10 . 0.951(16) ?
    C11 C12 . 1.388(2) ?
    C11 H11 . 0.945(19) ?
    C12 C13 . 1.390(2) ?
    C12 H12 . 0.976(19) ?
    C13 C14 . 1.389(2) ?
    C13 H13 . 0.978(18) ?
    C14 H14 . 0.986(17) ?
    C15 C20 . 1.3905(19) ?
    C15 C16 . 1.4034(18) ?
    C16 C17 . 1.382(2) ?
    C16 H16 . 0.949(16) ?
    C17 C18 . 1.390(2) ?
    C17 H17 . 0.982(18) ?
    C18 C19 . 1.383(2) ?
    C18 H18 . 0.97(2) ?
    C19 C20 . 1.389(2) ?
    C19 H19 . 0.978(19) ?
    C20 H20 . 0.972(17) ?
    C21 C26 . 1.3939(19) ?
    C21 C22 . 1.397(2) ?
    C22 C23 . 1.387(2) ?
    C22 H22 . 0.981(17) ?
    C23 C24 . 1.385(2) ?
    C23 H23 . 0.970(19) ?
    C24 C25 . 1.382(2) ?
    C24 H24 . 0.99(2) ?
    C25 C26 . 1.389(2) ?
    C25 H25 . 0.994(18) ?
    C26 H26 . 0.985(17) ?
    C27 C32 . 1.3815(18) ?
    C27 C28 . 1.3877(19) ?
    C28 C29 . 1.375(2) ?
    C28 H28 . 0.986(18) ?
    C29 C30 . 1.395(2) ?
    C29 H29 . 0.950(18) ?
    C30 C31 . 1.386(2) ?
    C31 C32 . 1.393(2) ?
    C31 H31 . 0.985(17) ?
    C32 H32 . 0.979(16) ?
    C33 H33A . 0.98(2) ?
    C33 H33B . 1.03(2) ?
    C33 H33C . 0.98(2) ?
loop_
    _geom_angle_atom_site_label_1
    _geom_angle_atom_site_label_2
    _geom_angle_atom_site_label_3
    _geom_angle_site_symmetry_1
    _geom_angle_site_symmetry_3
    _geom_angle
    _geom_angle_publ_flag
    N1 O1 C5 . . 107.88(9) ?
    C30 O4 C33 . . 117.49(12) ?
    C21 N1 O1 . . 112.08(10) ?
    C21 N1 C1 . . 118.58(10) ?
    O1 N1 C1 . . 104.26(9) ?
    C4 N2 C3 . . 112.73(11) ?
    C4 N2 C27 . . 122.68(11) ?
    C3 N2 C27 . . 123.94(10) ?
    N4 N3 C7 . . 112.51(11) ?
    N4 N3 C9 . . 120.07(10) ?
    C7 N3 C9 . . 127.42(11) ?
    C8 N4 N3 . . 104.61(10) ?
    N1 C1 C6 . . 110.28(10) ?
    N1 C1 C2 . . 103.54(10) ?
    C6 C1 C2 . . 112.28(11) ?
    N1 C1 H1 . . 108.2(9) ?
    C6 C1 H1 . . 110.3(9) ?
    C2 C1 H1 . . 112.0(9) ?
    C5 C2 C3 . . 105.11(10) ?
    C5 C2 C1 . . 103.42(10) ?
    C3 C2 C1 . . 112.44(10) ?
    C5 C2 H2 . . 114.6(9) ?
    C3 C2 H2 . . 109.0(9) ?
    C1 C2 H2 . . 112.1(9) ?
    O2 C3 N2 . . 124.77(12) ?
    O2 C3 C2 . . 126.87(12) ?
    N2 C3 C2 . . 108.36(10) ?
    O3 C4 N2 . . 125.05(13) ?
    O3 C4 C5 . . 126.56(12) ?
    N2 C4 C5 . . 108.36(11) ?
    O1 C5 C2 . . 106.71(10) ?
    O1 C5 C4 . . 110.42(11) ?
    C2 C5 C4 . . 105.31(11) ?
    O1 C5 H5 . . 106.3(9) ?
    C2 C5 H5 . . 116.3(9) ?
    C4 C5 H5 . . 111.7(9) ?
    C7 C6 C8 . . 104.76(11) ?
    C7 C6 C1 . . 126.68(11) ?
    C8 C6 C1 . . 128.55(12) ?
    N3 C7 C6 . . 106.86(11) ?
    N3 C7 H7 . . 121.3(9) ?
    C6 C7 H7 . . 131.8(9) ?
    N4 C8 C6 . . 111.26(11) ?
    N4 C8 C15 . . 118.98(11) ?
    C6 C8 C15 . . 129.76(12) ?
    C14 C9 C10 . . 121.14(13) ?
    C14 C9 N3 . . 119.11(12) ?
    C10 C9 N3 . . 119.75(12) ?
    C9 C10 C11 . . 118.96(13) ?
    C9 C10 H10 . . 120.1(9) ?
    C11 C10 H10 . . 120.9(10) ?
    C12 C11 C10 . . 120.31(14) ?
    C12 C11 H11 . . 124.3(11) ?
    C10 C11 H11 . . 115.4(11) ?
    C11 C12 C13 . . 120.17(14) ?
    C11 C12 H12 . . 117.9(11) ?
    C13 C12 H12 . . 121.9(11) ?
    C14 C13 C12 . . 119.92(14) ?
    C14 C13 H13 . . 118.7(11) ?
    C12 C13 H13 . . 121.4(11) ?
    C9 C14 C13 . . 119.49(13) ?
    C9 C14 H14 . . 119.3(9) ?
    C13 C14 H14 . . 121.2(9) ?
    C20 C15 C16 . . 118.93(13) ?
    C20 C15 C8 . . 121.98(12) ?
    C16 C15 C8 . . 119.08(12) ?
    C17 C16 C15 . . 120.27(14) ?
    C17 C16 H16 . . 120.8(9) ?
    C15 C16 H16 . . 119.0(9) ?
    C16 C17 C18 . . 120.35(14) ?
    C16 C17 H17 . . 119.9(10) ?
    C18 C17 H17 . . 119.7(10) ?
    C19 C18 C17 . . 119.65(14) ?
    C19 C18 H18 . . 118.2(12) ?
    C17 C18 H18 . . 122.2(12) ?
    C18 C19 C20 . . 120.39(14) ?
    C18 C19 H19 . . 119.6(11) ?
    C20 C19 H19 . . 120.0(11) ?
    C19 C20 C15 . . 120.39(13) ?
    C19 C20 H20 . . 119.9(10) ?
    C15 C20 H20 . . 119.7(10) ?
    C26 C21 C22 . . 119.39(13) ?
    C26 C21 N1 . . 121.46(12) ?
    C22 C21 N1 . . 118.85(12) ?
    C23 C22 C21 . . 119.91(14) ?
    C23 C22 H22 . . 119.0(10) ?
    C21 C22 H22 . . 121.0(10) ?
    C24 C23 C22 . . 120.74(14) ?
    C24 C23 H23 . . 119.2(11) ?
    C22 C23 H23 . . 120.0(11) ?
    C25 C24 C23 . . 119.17(14) ?
    C25 C24 H24 . . 120.5(11) ?
    C23 C24 H24 . . 120.4(11) ?
    C24 C25 C26 . . 121.04(14) ?
    C24 C25 H25 . . 119.7(10) ?
    C26 C25 H25 . . 119.3(10) ?
    C25 C26 C21 . . 119.67(13) ?
    C25 C26 H26 . . 120.3(10) ?
    C21 C26 H26 . . 120.0(10) ?
    C32 C27 C28 . . 120.90(12) ?
    C32 C27 N2 . . 120.45(12) ?
    C28 C27 N2 . . 118.57(11) ?
    C29 C28 C27 . . 119.68(12) ?
    C29 C28 H28 . . 120.3(10) ?
    C27 C28 H28 . . 120.0(10) ?
    C28 C29 C30 . . 119.83(13) ?
    C28 C29 H29 . . 120.8(10) ?
    C30 C29 H29 . . 119.3(10) ?
    O4 C30 C31 . . 124.41(13) ?
    O4 C30 C29 . . 115.05(12) ?
    C31 C30 C29 . . 120.53(13) ?
    C30 C31 C32 . . 119.40(12) ?
    C30 C31 H31 . . 120.6(10) ?
    C32 C31 H31 . . 120.0(10) ?
    C27 C32 C31 . . 119.65(12) ?
    C27 C32 H32 . . 119.3(9) ?
    C31 C32 H32 . . 121.1(9) ?
    O4 C33 H33A . . 110.8(13) ?
    O4 C33 H33B . . 111.9(12) ?
    H33A C33 H33B . . 109.9(18) ?
    O4 C33 H33C . . 105.6(12) ?
    H33A C33 H33C . . 107.3(17) ?
    H33B C33 H33C . . 111.2(17) ?
loop_
    _geom_torsion_atom_site_label_1
    _geom_torsion_atom_site_label_2
    _geom_torsion_atom_site_label_3
    _geom_torsion_atom_site_label_4
    _geom_torsion_site_symmetry_1
    _geom_torsion_site_symmetry_2
    _geom_torsion_site_symmetry_3
    _geom_torsion_site_symmetry_4
    _geom_torsion
    _geom_torsion_publ_flag
    C5 O1 N1 C21 . . . . -93.40(11) ?
    C5 O1 N1 C1 . . . . 36.07(12) ?
    C7 N3 N4 C8 . . . . 0.44(14) ?
    C9 N3 N4 C8 . . . . -179.62(11) ?
    C21 N1 C1 C6 . . . . -151.26(11) ?
    O1 N1 C1 C6 . . . . 83.28(11) ?
    C21 N1 C1 C2 . . . . 88.43(13) ?
    O1 N1 C1 C2 . . . . -37.03(12) ?
    N1 C1 C2 C5 . . . . 24.76(12) ?
    C6 C1 C2 C5 . . . . -94.18(12) ?
    N1 C1 C2 C3 . . . . -88.10(12) ?
    C6 C1 C2 C3 . . . . 152.95(11) ?
    C4 N2 C3 O2 . . . . -179.52(12) ?
    C27 N2 C3 O2 . . . . 9.52(19) ?
    C4 N2 C3 C2 . . . . 1.03(14) ?
    C27 N2 C3 C2 . . . . -169.93(11) ?
    C5 C2 C3 O2 . . . . -178.08(13) ?
    C1 C2 C3 O2 . . . . -66.26(17) ?
    C5 C2 C3 N2 . . . . 1.36(13) ?
    C1 C2 C3 N2 . . . . 113.18(11) ?
    C3 N2 C4 O3 . . . . 179.04(13) ?
    C27 N2 C4 O3 . . . . -9.9(2) ?
    C3 N2 C4 C5 . . . . -3.01(15) ?
    C27 N2 C4 C5 . . . . 168.09(11) ?
    N1 O1 C5 C2 . . . . -19.58(12) ?
    N1 O1 C5 C4 . . . . 94.36(11) ?
    C3 C2 C5 O1 . . . . 114.40(11) ?
    C1 C2 C5 O1 . . . . -3.69(13) ?
    C3 C2 C5 C4 . . . . -2.97(13) ?
    C1 C2 C5 C4 . . . . -121.07(11) ?
    O3 C4 C5 O1 . . . . 66.77(17) ?
    N2 C4 C5 O1 . . . . -111.15(11) ?
    O3 C4 C5 C2 . . . . -178.40(13) ?
    N2 C4 C5 C2 . . . . 3.68(14) ?
    N1 C1 C6 C7 . . . . -33.17(18) ?
    C2 C1 C6 C7 . . . . 81.74(16) ?
    N1 C1 C6 C8 . . . . 145.50(13) ?
    C2 C1 C6 C8 . . . . -99.60(15) ?
    N4 N3 C7 C6 . . . . -0.12(15) ?
    C9 N3 C7 C6 . . . . 179.94(12) ?
    C8 C6 C7 N3 . . . . -0.22(14) ?
    C1 C6 C7 N3 . . . . 178.70(12) ?
    N3 N4 C8 C6 . . . . -0.58(14) ?
    N3 N4 C8 C15 . . . . 179.64(11) ?
    C7 C6 C8 N4 . . . . 0.51(15) ?
    C1 C6 C8 N4 . . . . -178.38(12) ?
    C7 C6 C8 C15 . . . . -179.73(13) ?
    C1 C6 C8 C15 . . . . 1.4(2) ?
    N4 N3 C9 C14 . . . . -32.70(18) ?
    C7 N3 C9 C14 . . . . 147.23(13) ?
    N4 N3 C9 C10 . . . . 148.20(12) ?
    C7 N3 C9 C10 . . . . -31.9(2) ?
    C14 C9 C10 C11 . . . . 0.2(2) ?
    N3 C9 C10 C11 . . . . 179.26(12) ?
    C9 C10 C11 C12 . . . . 0.3(2) ?
    C10 C11 C12 C13 . . . . -0.5(2) ?
    C11 C12 C13 C14 . . . . 0.2(2) ?
    C10 C9 C14 C13 . . . . -0.4(2) ?
    N3 C9 C14 C13 . . . . -179.52(12) ?
    C12 C13 C14 C9 . . . . 0.2(2) ?
    N4 C8 C15 C20 . . . . -145.50(13) ?
    C6 C8 C15 C20 . . . . 34.8(2) ?
    N4 C8 C15 C16 . . . . 32.83(18) ?
    C6 C8 C15 C16 . . . . -146.91(14) ?
    C20 C15 C16 C17 . . . . 0.9(2) ?
    C8 C15 C16 C17 . . . . -177.43(12) ?
    C15 C16 C17 C18 . . . . -1.4(2) ?
    C16 C17 C18 C19 . . . . 0.6(2) ?
    C17 C18 C19 C20 . . . . 0.6(2) ?
    C18 C19 C20 C15 . . . . -1.1(2) ?
    C16 C15 C20 C19 . . . . 0.3(2) ?
    C8 C15 C20 C19 . . . . 178.64(13) ?
    O1 N1 C21 C26 . . . . -15.87(16) ?
    C1 N1 C21 C26 . . . . -137.45(12) ?
    O1 N1 C21 C22 . . . . 170.53(11) ?
    C1 N1 C21 C22 . . . . 48.95(16) ?
    C26 C21 C22 C23 . . . . 3.3(2) ?
    N1 C21 C22 C23 . . . . 177.07(13) ?
    C21 C22 C23 C24 . . . . -1.2(2) ?
    C22 C23 C24 C25 . . . . -1.2(2) ?
    C23 C24 C25 C26 . . . . 1.5(2) ?
    C24 C25 C26 C21 . . . . 0.6(2) ?
    C22 C21 C26 C25 . . . . -3.0(2) ?
    N1 C21 C26 C25 . . . . -176.59(12) ?
    C4 N2 C27 C32 . . . . 68.77(17) ?
    C3 N2 C27 C32 . . . . -121.14(14) ?
    C4 N2 C27 C28 . . . . -108.13(14) ?
    C3 N2 C27 C28 . . . . 61.95(17) ?
    C32 C27 C28 C29 . . . . -0.5(2) ?
    N2 C27 C28 C29 . . . . 176.40(12) ?
    C27 C28 C29 C30 . . . . 0.4(2) ?
    C33 O4 C30 C31 . . . . -3.9(2) ?
    C33 O4 C30 C29 . . . . 176.95(14) ?
    C28 C29 C30 O4 . . . . 179.37(12) ?
    C28 C29 C30 C31 . . . . 0.2(2) ?
    O4 C30 C31 C32 . . . . -179.77(12) ?
    C29 C30 C31 C32 . . . . -0.7(2) ?
    C28 C27 C32 C31 . . . . 0.0(2) ?
    N2 C27 C32 C31 . . . . -176.82(11) ?
    C30 C31 C32 C27 . . . . 0.6(2) ?
loop_
    _geom_hbond_atom_site_label_D
    _geom_hbond_atom_site_label_H
    _geom_hbond_atom_site_label_A
    _geom_hbond_site_symmetry_A
    _geom_hbond_distance_DH
    _geom_hbond_distance_HA
    _geom_hbond_distance_DA
    _geom_hbond_angle_DHA
    C2 H2 Cg5 2_566 0.992(16) 2.817(19) 3.7292(17) 153.2(12)
    C7 H7 O3 2_656 0.954(15) 2.329(15) 3.2666(16) 167.4(12)
    C22 H22 O4 2_665 0.981(17) 2.648(17) 3.4762(18) 142.3(13)
    C23 H23 Cg7 2_665 0.970(19) 2.97(2) 3.6086(18) 124.2(16)
    C28 H28 Cg6 1_555 0.986(18) 2.66(2) 3.4522(17) 138.1(14)
    C29 H29 O2 2_665 0.950(18) 2.374(18) 3.2803(17) 159.3(14)
    C31 H31 O3 2_655 0.985(17) 2.360(17) 3.3133(17) 162.5(14)
    C32 H32 Cg4 1_554 0.979(16) 2.71(2) 3.3750(18) 125.3(12)
    C33 H33A N1 1_554 0.98(2) 2.58(2) 3.393(2) 140.6(17)
_shelx_space_group_comment
;
The symmetry employed for this shelxl refinement is uniquely defined
by the following loop, which should always be used as a source of
symmetry information in preference to the above space-group names.
They are only intended as comments.
;
_shelx_estimated_absorpt_T_min     0.910
_shelx_estimated_absorpt_T_max     0.962
_shelx_hkl_file
;
  -1   0   0 2146.59   76.29
   1   0   0 2430.36   76.49
  -2   0   0  365.16   12.80
   2   0   0  391.86   12.80
  -3   0   0  322.87   11.50
   3   0   0  339.97   11.50
  -4   0   0   58.39    3.00
   4   0   0   61.29    2.90
  -5   0   0  492.75   16.80
   5   0   0  453.65   16.80
  -6   0   0  119.49    5.80
   7   0   0   69.59    3.40
   7   0   0   64.79    3.60
   7   0   0   69.19    3.50
   8   0   0   70.89    4.40
   9   0   0   70.69    3.90
   9   0   0   71.09    3.60
   9   0   0   71.49    4.00
  10   0   0   41.70    2.80
  10   0   0   37.40    2.60
  10   0   0   39.90    2.50
  11   0   0    4.90    1.20
  11   0   0    7.80    1.60
  11   0   0    3.30    1.20
  12   0   0    0.50    0.50
  12  -1   0    0.40    0.50
  11  -1   0   90.69    3.90
  11  -1   0   91.59    4.00
  11  -1   0   88.39    3.80
  10  -1   0  161.88    7.60
  10  -1   0  159.08    6.50
  10  -1   0  169.28    6.50
   9  -1   0   18.10    1.90
   9  -1   0   20.70    2.30
   9  -1   0   19.10    1.90
   8  -1   0   32.10    2.70
   8  -1   0   32.00    2.30
   8  -1   0   34.20    2.50
   7  -1   0   -0.40    0.70
   7  -1   0    1.50    0.80
   7  -1   0    1.10    1.20
   6  -1   0   11.90    1.90
   6  -1   0   11.30    1.70
   6  -1   0   11.00    2.30
  -5   1   0  189.38    7.80
   4  -1   0   27.10    2.20
  -4   1   0   27.10    2.10
   3  -1   0  281.57   10.00
  -3   1   0  280.07   10.00
   2  -1   0 5647.64  184.48
  -2   1   0 5389.56  184.68
   1  -1   0  136.69    4.70
  -1   1   0  125.69    4.60
   0  -1   0  980.30   31.20
   0   1   0  893.71   31.20
  -2  -1   0   28.10    1.20
   2   1   0   30.10    1.20
  -3  -1   0  281.17    9.80
   3   1   0  286.27    9.70
  -4  -1   0 2016.00   68.19
   4   1   0 2083.49   68.19
  -5  -1   0  417.66   14.40
   5   1   0  403.06   14.40
  -6  -1   0 1913.21   62.99
   6   1   0 1837.92   63.09
  -7  -1   0  187.68    8.80
   7   1   0  194.08    7.30
   7   1   0  192.98    7.40
   7   1   0  183.68    7.50
   7   1   0  184.48    8.50
   8   1   0  119.69    5.60
   8   1   0  123.49    5.50
   8   1   0  126.19    5.40
   8   1   0  127.49    5.20
   9   1   0  178.18    7.10
   9   1   0  170.88    7.30
   9   1   0  170.98    7.20
   9   1   0  171.88    6.90
  10   1   0  235.58    9.50
  10   1   0  252.67    9.40
  10   1   0  258.07    9.80
  11   1   0   99.59    4.60
  11   1   0  100.69    4.50
  11   1   0   96.99    4.20
  12   1   0  216.48    8.10
  12   1   0  213.78    8.20
  11  -2   0    1.00    0.60
  11  -2   0    0.30    0.50
  11  -2   0    0.50    1.10
  10  -2   0   22.90    1.80
  10  -2   0   25.70    2.20
  10  -2   0   25.80    1.90
   9  -2   0    6.90    1.60
   9  -2   0    4.00    1.40
   9  -2   0    3.30    1.20
   8  -2   0   13.60    1.90
   8  -2   0   11.00    1.60
   8  -2   0   12.00    2.20
   7  -2   0    7.70    2.30
   7  -2   0   10.30    2.30
   6  -2   0  128.49    5.40
   6  -2   0  132.29    5.70
   6  -2   0  134.49    5.40
  -5   2   0  110.69    6.00
  -4   2   0  840.42   29.00
   3  -2   0 1330.07   44.80
   2  -2   0  226.58    8.10
  -2   2   0  221.08    8.10
   1  -2   0  708.83   23.70
  -1   2   0  700.93   23.70
   0  -2   0 9999.00  330.57
   0   2   0 9932.81  330.47
   1   2   0 1493.45   47.90
   1   2   0 1381.76   47.90
  -3  -2   0 7248.17  251.97
   3   2   0 7968.80  252.07
  -4  -2   0  408.26   14.00
   4   2   0  414.66   14.00
  -5  -2   0 1538.85   51.39
  -6  -2   0  582.64   20.20
  -7  -2   0  220.68    9.00
   7   2   0  217.18    8.40
   7   2   0  222.08    8.30
   7   2   0  214.08    8.20
   7   2   0  217.78    8.40
   8   2   0   54.59    3.00
   8   2   0   57.79    3.40
   8   2   0   57.19    3.10
   8   2   0   52.29    3.60
   9   2   0   20.00    2.50
   9   2   0   16.20    2.10
   9   2   0   15.40    2.10
   9   2   0   17.10    1.90
  10   2   0    1.00    0.70
  10   2   0    0.60    1.40
  10   2   0    2.30    1.50
  10   2   0    1.40    0.80
  11   2   0    6.60    1.80
  11   2   0   11.60    2.60
  11   2   0   10.00    1.70
  11   2   0    7.50    1.90
  12   2   0   20.10    1.70
  12   2   0   23.20    2.00
  13   2   0    1.00    0.70
  13   2   0    0.30    0.60
  11  -3   0    0.70    0.50
  11  -3   0   -0.10    0.50
  10  -3   0  247.78    9.70
  10  -3   0  208.28    8.50
  10  -3   0  248.48    9.50
   8  -3   0    5.50    1.50
   8  -3   0    7.90    2.20
   7  -3   0    0.20    1.20
   7  -3   0    2.00    0.80
   7  -3   0    1.50    0.80
   6  -3   0    3.30    0.90
   6  -3   0    1.10    1.30
   6  -3   0    3.00    0.80
   5  -3   0   46.20    2.60
   5  -3   0   42.90    3.00
   5  -3   0   37.30    2.70
  -4   3   0  112.59    5.70
   3  -3   0  103.79    5.10
  -3   3   0  117.39    5.10
   2  -3   0  177.98    6.90
  -2   3   0  180.78    6.90
   1  -3   0  957.20   32.70
  -1   3   0  987.80   32.80
   0  -3   0    3.00    0.70
   0   3   0    2.30    0.60
   1   3   0  647.84   21.70
  -4  -3   0  194.68    6.60
  -5  -3   0   14.40    1.10
  -6  -3   0  988.90   33.30
   7   3   0   58.79    3.40
   7   3   0   57.49    3.40
   7   3   0   59.39    3.20
   8   3   0  169.78    6.60
   8   3   0  174.48    6.80
   8   3   0  167.78    6.90
   8   3   0  159.08    6.90
   9   3   0  158.68    6.80
   9   3   0  159.18    6.30
   9   3   0  158.28    6.70
   9   3   0  160.68    6.60
  10   3   0   32.20    2.90
  10   3   0   32.40    2.80
  10   3   0   35.50    2.50
  10   3   0   36.00    2.70
  11   3   0   10.50    2.00
  11   3   0   18.00    2.20
  11   3   0   15.70    2.50
  12   3   0    2.60    0.90
  12   3   0   -0.10    1.20
  12   3   0    3.00    0.90
  13   3   0    4.30    1.20
  10  -4   0   30.00    1.60
  10  -4   0   29.60    1.90
   9  -4   0  119.99    5.30
   9  -4   0  116.49    4.90
   8  -4   0   69.89    3.50
   8  -4   0   67.29    3.50
   8  -4   0   66.49    3.80
   7  -4   0  300.27   10.90
   7  -4   0  296.87   11.00
   7  -4   0  288.37   11.00
   6  -4   0    2.80    1.30
   6  -4   0    0.20    0.70
   6  -4   0    0.90    0.80
   5  -4   0  218.28    8.70
   5  -4   0  226.38    8.50
   5  -4   0  231.28    8.60
   4  -4   0  112.19    4.80
   4  -4   0  108.29    4.70
  -4   4   0  108.19    4.40
  -3   4   0  317.57   12.10
  -3   4   0  309.77   11.00
  -2   4   0  127.59    5.50
  -2   4   0  124.29    4.80
  -1   4   0   14.50    1.10
  -1   4   0   14.70    1.50
   0   4   0   11.50    1.20
   1   4   0 1035.80   34.60
   2   4   0    3.40    0.60
   2   4   0    3.30    0.60
   7   4   0   23.70    2.40
   7   4   0   23.30    2.60
   7   4   0   22.10    2.30
   8   4   0  171.58    6.90
   8   4   0  180.98    7.20
   8   4   0  176.38    7.30
   9   4   0   74.99    3.90
   9   4   0   76.79    3.90
   9   4   0   80.19    4.10
   9   4   0   76.29    4.10
  10   4   0   16.50    2.20
  10   4   0   14.70    2.30
  10   4   0   15.50    2.20
  11   4   0    1.40    1.10
  11   4   0    0.40    0.90
  12   4   0    3.30    1.00
  12   4   0    2.00    0.70
  12   4   0    1.60    0.90
 -13  -4   0    9.80    1.50
  13   4   0   10.70    1.50
   9  -5   0   20.70    1.40
   9  -5   0   21.60    1.60
   8  -5   0    1.60    0.60
   8  -5   0    1.90    0.70
   7  -5   0  587.74   20.70
   7  -5   0  596.74   20.60
   6  -5   0   27.80    2.10
   6  -5   0   32.20    3.20
   6  -5   0   26.50    2.20
   5  -5   0    1.70    0.80
   5  -5   0    1.50    0.90
   4  -5   0   12.40    1.80
   4  -5   0   10.00    1.90
  -4   5   0    9.80    1.70
   3  -5   0   37.10    2.60
   3  -5   0   35.10    2.50
  -2   5   0  359.56   13.70
  -2   5   0  361.76   12.60
  -1   5   0  508.05   17.70
  -1   5   0  524.75   18.30
   0   5   0  354.86   12.50
   0   5   0  365.16   12.90
   1   5   0   20.60    1.60
   1   5   0   24.20    1.80
   1   5   0   18.70    1.30
   2   5   0  128.89    4.70
   2   5   0  123.59    4.60
   2   5   0  125.69    4.80
   3   5   0  411.66   14.20
   4   5   0  173.28    6.40
   5   5   0  217.68    7.80
   7   5   0   86.79    4.60
   7   5   0   95.99    4.30
   7   5   0   89.09    4.30
   8   5   0   59.59    3.50
   8   5   0   61.49    3.70
   8   5   0   61.69    3.40
   9   5   0  197.28    8.70
   9   5   0  192.98    7.70
   9   5   0  189.98    7.80
  10   5   0  274.37   12.20
  10   5   0  304.57   11.20
  10   5   0  295.67   11.00
  11   5   0    0.80    0.80
  11   5   0    1.30    1.00
  11   5   0    1.80    1.00
  12   5   0  102.19    4.50
  12   5   0  103.69    4.60
  12   5   0  104.19    4.80
  13   5   0    1.80    0.90
  13   5   0    4.00    1.20
  13   5   0    1.40    0.60
   8  -6   0   13.50    1.30
   8  -6   0   14.10    1.40
   7  -6   0   17.30    1.70
   7  -6   0   17.60    1.50
   6  -6   0  172.68    6.80
   6  -6   0  168.48    6.60
   5  -6   0  357.06   13.20
   5  -6   0  370.16   13.10
   4  -6   0    0.00    0.80
   4  -6   0    1.60    0.90
  -4   6   0    1.50    1.20
   3  -6   0  212.58    8.30
   3  -6   0  217.58    8.40
  -3   6   0  228.98    8.30
   2  -6   0  245.78    9.50
   2  -6   0  268.97    9.60
  -2   6   0  253.07    9.30
   1  -6   0  635.74   22.70
  -1   6   0  659.93   23.70
  -1   6   0  684.43   22.60
   0   6   0  414.06   14.40
   0   6   0  413.66   15.10
   1   6   0  445.26   15.70
   1   6   0  427.66   15.40
   1   6   0  438.06   15.20
   2   6   0  663.43   22.20
   2   6   0  646.24   22.20
   2   6   0  646.54   22.10
   3   6   0  258.47    9.30
   4   6   0    6.10    1.10
   5   6   0   19.80    1.60
   6   6   0    8.50    2.20
   6   6   0    3.70    1.80
   6   6   0    5.20    1.20
   7   6   0   41.00    3.40
   7   6   0   45.20    3.00
   7   6   0   49.00    3.00
   8   6   0   10.70    2.40
   8   6   0    7.70    2.30
   8   6   0   11.30    2.00
   9   6   0   82.39    4.00
   9   6   0   78.69    4.30
   9   6   0   73.99    4.10
  10   6   0  252.27   10.70
  10   6   0  238.88    9.40
  10   6   0  243.88    9.80
  11   6   0   66.09    3.40
  11   6   0   64.19    3.60
  11   6   0   67.29    3.80
  12   6   0   59.99    3.20
  12   6   0   66.99    3.50
  12   6   0   65.59    3.30
  13   6   0   29.60    1.90
  13   6   0   25.80    1.90
   8  -7   0   18.40    1.50
   7  -7   0    8.70    1.20
   7  -7   0    7.50    1.30
   6  -7   0    0.70    0.60
   6  -7   0    0.50    0.70
   5  -7   0   59.89    3.10
   5  -7   0   61.79    3.10
   4  -7   0  275.37   10.20
   4  -7   0  284.77   10.40
  -4   7   0  277.77   10.80
   3  -7   0   61.99    3.50
   3  -7   0   63.99    3.40
  -3   7   0   67.59    3.40
   2  -7   0  841.12   29.20
   2  -7   0  815.52   29.10
  -2   7   0  902.21   29.30
   1  -7   0  106.79    4.80
  -1   7   0  112.09    4.60
   0  -7   0  301.47   11.40
   0   7   0  323.17   11.30
  -1  -7   0  460.05   16.60
   1   7   0  483.35   16.50
  -2  -7   0   16.00    2.30
   2   7   0   17.30    1.40
  -3  -7   0   19.20    2.50
   3   7   0   17.70    1.40
  -4  -7   0   42.70    3.00
   4   7   0   41.40    2.30
   5   7   0   32.20    2.00
   5   7   0   27.70    3.50
   5   7   0   36.20    4.00
   6   7   0    1.00    1.70
   6   7   0    1.30    0.90
   7   7   0  365.66   13.60
   7   7   0  369.66   13.80
   8   7   0   68.49    4.10
   8   7   0   69.39    3.90
   9   7   0    6.40    2.30
   9   7   0    9.00    2.30
   9   7   0    7.10    2.00
  10   7   0   21.00    2.50
  10   7   0   22.90    2.20
  10   7   0   20.40    2.30
  11   7   0    8.90    2.10
  12   7   0  273.87   10.10
  12   7   0  269.67   10.20
  13   7   0   24.00    1.70
  13   7   0   22.90    1.70
   6  -8   0    8.80    1.30
   5  -8   0   44.10    2.40
   5  -8   0   45.40    2.60
   4  -8   0   -1.70    1.50
   4  -8   0    1.20    0.70
   3  -8   0   18.00    2.10
   3  -8   0   14.40    1.80
  -3   8   0   11.10    1.80
   2  -8   0  105.49    4.70
  -2   8   0  107.99    4.70
   1  -8   0   42.30    2.70
  -1   8   0   40.80    2.50
   0  -8   0   85.19    4.10
   0   8   0   86.29    3.90
  -1  -8   0   71.59    3.60
  -2  -8   0  199.38    7.90
   2   8   0  211.08    7.80
  -3  -8   0    3.50    1.10
   3   8   0    5.20    1.20
  -4  -8   0   12.60    2.30
   4   8   0   12.00    1.40
  -5  -8   0   28.00    2.60
   5   8   0   32.10    2.10
   5   8   0   28.50    3.60
   5   8   0   25.10    3.90
   6   8   0    1.50    1.70
   6   8   0    2.30    1.50
   6   8   0    5.50    1.50
   7   8   0    1.70    1.60
   7   8   0   -1.20    1.20
   8   8   0   44.40    3.20
   8   8   0   49.00    3.60
   9   8   0  273.87   10.50
   9   8   0  267.97   10.50
  10   8   0   61.99    3.60
  10   8   0   56.99    3.40
  11   8   0   61.89    3.40
  11   8   0   65.39    3.60
  12   8   0   25.10    2.10
  12   8   0   27.40    1.90
  13   8   0   17.60    1.60
   5  -9   0   46.00    2.30
   4  -9   0   19.10    1.60
   3  -9   0   92.69    4.10
  -3   9   0   94.99    4.40
   2  -9   0  101.69    4.40
  -2   9   0   95.99    4.40
   1  -9   0  155.98    6.10
  -1   9   0  138.39    6.00
   0  -9   0    1.20    0.90
   0   9   0    0.20    1.00
  -1  -9   0  159.18    6.60
   1   9   0  167.58    6.70
  -2  -9   0    5.90    1.80
   2   9   0    6.60    1.30
  -3  -9   0   42.10    2.80
   3   9   0   41.90    2.50
  -4  -9   0   92.49    4.50
   4   9   0   97.19    4.30
  -5  -9   0   49.10    3.10
   5   9   0   43.70    2.60
  -6  -9   0    9.00    1.90
   6   9   0   12.40    3.10
   6   9   0   12.80    1.70
   6   9   0    7.40    1.90
  -7  -9   0   45.10    2.90
   7   9   0   40.40    3.30
   7   9   0   41.70    2.80
   7   9   0   42.50    3.60
   8   9   0    2.80    1.20
   8   9   0    4.20    1.40
   9   9   0   -1.00    1.20
   9   9   0   -1.50    1.00
  10   9   0    8.60    2.10
  11   9   0   17.70    2.10
  11   9   0   22.90    1.90
 -12  -9   0    0.10    0.60
  12   9   0   -1.40    0.80
   4 -10   0   68.89    2.90
   3 -10   0    2.50    0.60
   2 -10   0    0.50    0.70
  -2  10   0    0.30    1.10
   1 -10   0   58.59    3.70
  -1  10   0   62.39    3.20
   0 -10   0  232.78    8.50
   0  10   0  213.68    8.60
  -1 -10   0   20.80    2.10
   1  10   0   20.20    1.80
  -2 -10   0   24.40    2.10
   2  10   0   18.80    1.80
  -3 -10   0   47.10    2.90
   3  10   0   46.00    2.70
  -4 -10   0   33.50    2.50
   4  10   0   31.70    2.20
  -5 -10   0    4.90    1.80
   5  10   0    7.00    1.40
  -6 -10   0  145.39    6.00
   6  10   0  138.49    5.90
  -7 -10   0   10.70    1.80
   7  10   0    6.30    1.80
   7  10   0    5.30    1.90
   7  10   0    5.70    1.60
  -8 -10   0   37.30    2.60
   8  10   0   35.50    3.00
   8  10   0   37.20    3.20
  -9 -10   0   91.89    4.30
   9  10   0   94.79    4.60
   9  10   0   93.69    4.40
 -10 -10   0   44.00    2.60
  10  10   0   44.40    2.90
  10  10   0   44.50    2.80
 -11 -10   0    0.20    0.60
  11  10   0    0.90    0.90
  11  10   0    0.60    1.00
 -12 -10   0    8.40    1.30
  12  10   0    9.00    1.80
   2 -11   0   23.80    1.70
   1 -11   0    0.30    0.70
  -1  11   0    0.50    1.10
   0 -11   0   47.40    2.50
   0  11   0   47.10    2.60
  -1 -11   0    1.50    0.70
   1  11   0    2.10    0.80
   2  11   0   42.50    2.50
  -3 -11   0   70.59    3.40
   3  11   0   62.79    3.40
  -4 -11   0   42.70    2.60
   4  11   0   38.20    2.40
  -5 -11   0  439.16   14.90
   5  11   0  393.46   14.90
  -6 -11   0    1.80    0.80
   6  11   0    3.00    1.00
  -7 -11   0    3.70    0.90
   7  11   0    6.50    1.90
  -8 -11   0   42.20    2.50
  -9 -11   0    5.50    1.40
   9  11   0    5.90    2.10
 -10 -11   0   41.70    2.30
  10  11   0   45.70    2.60
 -11 -11   0   25.20    1.60
  11  11   0   19.30    1.80
   0 -12   0    1.40    0.80
   0  12   0    1.80    1.00
  -1 -12   0    4.20    1.40
   1  12   0    6.10    1.40
  -2 -12   0   18.30    1.60
   2  12   0   12.90    1.50
  -3 -12   0    1.80    0.70
   3  12   0    3.60    0.90
  -4 -12   0    9.50    1.50
   4  12   0   10.40    1.50
  -5 -12   0   97.59    4.10
   5  12   0   93.19    4.20
  -6 -12   0  151.88    5.90
   6  12   0  148.09    6.00
  -7 -12   0   31.40    2.00
  -8 -12   0    0.10    0.70
  -9 -12   0    5.80    1.80
 -10 -12   0   18.10    1.50
   3  13   0    1.10    0.90
  -4 -13   0    1.30    1.10
   4  13   0    3.70    1.30
  -5 -13   0   38.80    2.20
   5  13   0   40.70    2.30
  -6 -13   0   69.29    3.10
  -7 -13   0   -1.20    0.80
  -7 -12   1   29.60    2.80
   6  12  -1   24.20    2.00
  -6 -12   1   21.50    2.00
   5  12  -1   89.19    3.90
  -5 -12   1   86.69    3.80
   4  12  -1   43.50    2.40
   3  12  -1   -1.00    0.70
   2  12  -1    0.90    0.70
   1  12  -1   12.70    1.40
  11  11  -1   -0.70    0.80
  10  11  -1    0.70    0.90
 -10 -11   1   -0.70    0.80
   9  11  -1   -1.20    1.20
   9  11  -1    1.70    1.10
  -9 -11   1   -0.50    0.80
   8  11  -1    0.30    2.10
   8  11  -1   -0.90    1.20
  -8 -11   1    0.70    0.80
   7  11  -1   72.29    4.00
  -7 -11   1   89.99    3.80
   6  11  -1   -0.50    0.90
  -6 -11   1   -0.30    0.80
   5  11  -1   17.60    1.80
  -5 -11   1   17.40    1.90
   4  11  -1    8.80    1.50
  -4 -11   1    7.20    1.70
   3  11  -1  258.87    9.70
  -3 -11   1  251.77    9.30
   2  11  -1   89.29    4.10
  -2 -11   1   90.89    4.00
   1  11  -1   15.30    1.70
  -1 -11   1   17.20    1.90
   0  11  -1    0.40    1.00
   0 -11   1    1.80    0.90
  -1  11  -1   15.50    1.70
  11  10  -1    1.20    0.60
 -11 -10   1    1.00    0.70
  10  10  -1   15.30    1.70
  10  10  -1   17.70    2.00
 -10 -10   1   14.20    1.80
   9  10  -1    1.50    0.90
   9  10  -1   -0.60    1.00
  -9 -10   1    1.20    0.80
   8  10  -1   23.40    2.30
   8  10  -1   19.20    2.50
  -8 -10   1   19.50    2.30
   7  10  -1    3.80    1.20
   7  10  -1    1.10    1.30
   7  10  -1    8.80    2.50
  -7 -10   1    4.50    1.00
   6  10  -1   17.30    2.80
   6  10  -1   19.50    1.90
  -6 -10   1   16.90    2.10
   5  10  -1   25.40    2.10
   5  10  -1   27.40    3.00
  -5 -10   1   24.10    2.40
   4  10  -1   27.30    2.10
  -4 -10   1   32.90    2.50
   3  10  -1    5.90    1.30
  -3 -10   1    6.00    2.00
   2  10  -1  471.15   17.90
  -2 -10   1  541.45   17.80
   1  10  -1  169.88    7.10
  -1 -10   1  188.88    7.00
   0  10  -1   32.10    2.10
   0 -10   1   30.00    2.50
  -1  10  -1    7.80    1.50
   1 -10   1    7.30    1.70
  -2  10  -1   28.10    2.20
   2 -10   1   25.40    2.00
   3 -10   1    6.60    1.70
  12   9  -1   -0.10    0.60
  12   9  -1   -0.30    0.70
 -12  -9   1    0.20    0.60
  11   9  -1   66.69    3.30
  11   9  -1   68.19    3.40
 -11  -9   1   65.79    3.20
  10   9  -1   10.00    1.90
  10   9  -1    9.00    1.70
 -10  -9   1   11.60    1.80
   9   9  -1   14.50    2.10
   9   9  -1   15.70    2.30
  -9  -9   1   10.20    2.00
   8   9  -1  537.25   19.50
   8   9  -1  542.25   19.40
  -8  -9   1  556.24   19.30
   7   9  -1    8.80    2.00
   7   9  -1    4.70    1.40
   7   9  -1    7.40    1.50
  -7  -9   1    6.00    2.00
   6   9  -1    8.90    2.60
   6   9  -1   11.80    2.00
   6   9  -1   10.10    2.80
  -6  -9   1   15.30    2.30
   5   9  -1    1.40    0.90
   5   9  -1   -0.90    1.40
  -5  -9   1    1.00    0.90
   4   9  -1   93.79    4.90
   4   9  -1   97.19    4.30
  -4  -9   1   92.69    4.50
   3   9  -1    4.90    1.30
  -3  -9   1    9.70    2.10
   2   9  -1   11.20    1.70
  -2  -9   1   15.30    2.10
   1   9  -1  201.58    7.70
  -1  -9   1  186.98    7.60
   0   9  -1  129.39    5.60
   0  -9   1  137.49    5.60
  -1   9  -1  164.88    6.80
   1  -9   1  173.78    6.70
  -2   9  -1   60.99    3.30
   2  -9   1   68.19    3.30
  -3   9  -1    2.00    1.30
   3  -9   1   -0.20    0.70
   4  -9   1   25.20    1.90
  12   8  -1   52.59    2.70
  12   8  -1   46.20    2.50
  11   8  -1    8.20    1.70
  11   8  -1    7.00    1.50
  10   8  -1  155.08    6.80
  10   8  -1  156.58    6.60
   9   8  -1    8.90    2.30
   9   8  -1    5.70    1.90
   8   8  -1   12.80    2.50
   8   8  -1    7.30    2.20
   7   8  -1   96.39    4.80
   7   8  -1   99.99    5.10
   6   8  -1    7.50    2.80
   6   8  -1    4.60    1.10
   6   8  -1    8.60    2.60
   5   8  -1   89.49    5.00
   5   8  -1   90.79    5.00
   5   8  -1   96.19    4.20
  -5  -8   1   92.09    4.50
   4   8  -1  207.38    8.60
   4   8  -1  208.98    8.00
  -4  -8   1  212.88    8.30
   3   8  -1    0.20    1.70
   3   8  -1    2.20    0.70
  -3  -8   1    0.50    1.00
   2   8  -1   39.80    2.40
  -2  -8   1   41.60    3.00
   1   8  -1   29.40    2.00
  -1  -8   1   31.00    2.60
   0   8  -1  133.09    5.60
  -1   8  -1   21.00    1.80
   1  -8   1   19.60    2.30
  -2   8  -1  530.75   19.30
   2  -8   1  560.24   19.20
  -3   8  -1  235.88    9.30
   3  -8   1  258.47    9.30
   5  -8   1    0.40    0.70
   6  -8   1    4.90    1.10
  13   7  -1    3.30    1.20
  13   7  -1    1.60    0.70
  12   7  -1   78.19    3.70
  12   7  -1   78.29    3.60
  11   7  -1   10.40    1.80
  11   7  -1   14.70    1.80
  10   7  -1   48.70    3.10
  10   7  -1   45.60    3.20
   9   7  -1   67.19    4.00
   9   7  -1   64.69    3.70
   8   7  -1   21.20    2.40
   8   7  -1   22.00    2.70
   7   7  -1   77.59    4.90
   6   7  -1   39.60    2.50
   6   7  -1   34.70    3.30
   6   7  -1   40.60    3.10
   5   7  -1  147.99    5.70
   5   7  -1  143.09    6.50
   5   7  -1  140.29    6.30
   4   7  -1  119.19    6.30
   4   7  -1  137.39    5.20
   4   7  -1  126.99    6.10
  -4  -7   1  125.29    5.70
   3   7  -1  256.17   10.50
   3   7  -1  283.67    9.90
  -3  -7   1  269.47   10.20
   2   7  -1  335.27   11.80
  -2  -7   1  322.27   12.00
   1   7  -1  204.18    7.60
  -1  -7   1  194.18    7.80
   0   7  -1    2.00    0.80
   0  -7   1    1.80    1.00
  -1   7  -1    5.30    1.20
   1  -7   1    3.00    1.10
  -2   7  -1  715.43   22.90
   2  -7   1  599.54   23.30
  -3   7  -1  125.59    5.30
   3  -7   1  125.59    5.40
   4  -7   1   14.90    2.00
   4  -7   1   19.90    2.30
   5  -7   1   11.10    2.00
   5  -7   1    9.90    1.70
   6  -7   1    1.90    0.90
   6  -7   1    0.50    0.70
   7  -7   1    5.80    1.80
   7  -7   1    5.30    1.40
  13   6  -1    0.80    0.70
  13   6  -1    4.60    1.30
  12   6  -1    1.10    0.80
  12   6  -1   -0.60    0.70
  11   6  -1  157.08    6.40
  11   6  -1  159.98    6.90
  10   6  -1  159.38    6.90
  10   6  -1  167.68    6.80
  10   6  -1  165.38    7.10
   9   6  -1   33.40    2.70
   9   6  -1   36.20    3.20
   9   6  -1   29.00    2.60
   8   6  -1   79.59    4.10
   8   6  -1   75.79    4.00
   7   6  -1  224.58    8.90
   7   6  -1  223.08    8.80
   7   6  -1  235.58    9.20
   6   6  -1   11.70    2.40
   6   6  -1   14.90    2.60
   6   6  -1   11.20    1.80
   6   6  -1    9.50    2.40
   5   6  -1  130.69    6.10
   5   6  -1  126.79    5.90
   5   6  -1  135.59    5.20
   4   6  -1   31.90    1.90
   3   6  -1  570.84   19.60
   2   6  -1    3.90    1.00
   1   6  -1    0.00    0.60
   1   6  -1    0.70    1.30
   0   6  -1    9.10    2.00
   0   6  -1    8.40    1.10
  -1   6  -1   56.49    5.30
  -1   6  -1   60.59    2.80
   1  -6   1   55.99    3.40
  -2   6  -1   12.20    1.40
   2  -6   1    9.50    2.70
   2  -6   1   11.80    2.30
  -3   6  -1   76.39    3.40
   3  -6   1   65.99    3.70
   3  -6   1   66.79    3.70
   3  -6   1   70.29    3.60
  -4   6  -1   39.60    2.70
   4  -6   1   44.70    2.80
   4  -6   1   42.50    2.80
   4  -6   1   42.80    3.00
   5  -6   1    7.10    1.40
   5  -6   1    9.30    1.80
   5  -6   1   12.70    1.90
   6  -6   1    0.40    0.90
   6  -6   1    2.00    0.80
   7  -6   1    0.10    0.70
   7  -6   1    0.80    0.70
   8  -6   1    1.10    0.60
   8  -6   1    0.30    0.60
  13   5  -1  132.79    5.10
  13   5  -1  127.29    5.00
  12   5  -1   33.30    2.30
  12   5  -1   34.90    2.40
  12   5  -1   34.00    2.10
  11   5  -1   12.50    2.10
  11   5  -1   10.20    2.30
  10   5  -1   52.89    3.50
  10   5  -1   54.79    3.30
  10   5  -1   57.59    3.40
   9   5  -1  551.84   19.50
   9   5  -1  550.74   19.60
   9   5  -1  545.65   19.80
   8   5  -1   -1.80    1.40
   8   5  -1   -1.00    0.90
   8   5  -1    1.40    1.70
   7   5  -1  139.99    5.90
   7   5  -1  135.59    6.10
   7   5  -1  137.19    5.90
   6   5  -1    2.40    1.20
   6   5  -1    1.20    1.10
   6   5  -1    4.80    1.50
   5   5  -1  240.28    8.70
   4   5  -1 1027.20   34.50
   3   5  -1  218.98    7.90
   2   5  -1 2399.96   79.69
   1   5  -1  818.02   27.50
   1   5  -1  808.82   27.40
   0   5  -1    2.10    1.00
   0   5  -1    2.60    0.90
  -1   5  -1   20.20    2.50
  -1   5  -1   17.20    1.40
  -2   5  -1  149.99    7.00
  -2   5  -1  149.19    5.70
  -3   5  -1  160.88    5.90
   3  -5   1  153.38    6.20
   3  -5   1  146.39    6.30
   3  -5   1  147.49    6.10
  -4   5  -1  396.16   13.50
   4  -5   1  379.96   13.50
   4  -5   1  372.46   13.60
   4  -5   1  366.86   13.60
   5  -5   1  222.08    8.40
   5  -5   1  229.58    8.50
   5  -5   1  211.38    8.40
   6  -5   1   11.60    1.80
   6  -5   1   14.00    1.80
   6  -5   1   10.20    2.20
   7  -5   1   31.20    2.10
   7  -5   1   35.90    2.80
   7  -5   1   28.90    2.30
   8  -5   1   38.60    2.30
   8  -5   1   39.80    3.70
   8  -5   1   37.80    2.10
   9  -5   1    0.10    0.60
   9  -5   1   -0.10    0.50
  13   4  -1   22.50    1.70
  12   4  -1    0.30    0.60
  12   4  -1    0.70    0.90
  12   4  -1   -0.50    0.70
  11   4  -1   21.90    2.00
  11   4  -1   23.70    2.40
  10   4  -1    8.10    2.20
  10   4  -1    7.40    2.00
  10   4  -1    9.80    1.80
   9   4  -1   19.30    2.30
   9   4  -1   18.90    2.40
   9   4  -1   16.70    2.20
   9   4  -1   18.20    2.50
   8   4  -1    1.00    1.10
   8   4  -1   -0.40    1.10
   8   4  -1    1.40    0.90
   7   4  -1  355.86   13.00
   7   4  -1  357.06   12.80
   7   4  -1  344.67   12.90
   1   4  -1   64.79    2.80
   1   4  -1   71.79    2.70
   0   4  -1   38.10    1.90
   0   4  -1   37.20    2.00
   0  -4   1   40.20    2.10
  -1   4  -1   43.70    2.70
  -1   4  -1   40.00    2.00
   1  -4   1   44.60    2.70
  -2   4  -1 2538.75   87.79
  -2   4  -1 2785.62   88.49
   2  -4   1 2611.14   88.49
  -3   4  -1  327.87   12.80
  -3   4  -1  337.37   11.70
  -4   4  -1   81.69    3.70
   4  -4   1   80.49    4.00
   4  -4   1   82.59    4.00
   4  -4   1   77.49    3.80
   5  -4   1  368.96   13.60
   5  -4   1  383.06   13.50
   5  -4   1  384.86   13.60
   6  -4   1  121.19    5.30
   6  -4   1  120.09    5.10
   6  -4   1  120.99    5.20
   7  -4   1    1.20    0.80
   7  -4   1    0.20    0.80
   7  -4   1    0.60    1.10
   8  -4   1    8.40    1.50
   9  -4   1   35.90    2.50
   9  -4   1   32.10    1.90
   9  -4   1   29.60    2.10
  10  -4   1   10.10    1.50
  10  -4   1   12.60    1.10
  13   3  -1   52.09    2.40
  13   3  -1   52.69    2.60
  12   3  -1    2.40    0.90
  12   3  -1    1.90    0.60
  11   3  -1    6.30    2.20
  11   3  -1    3.30    1.40
  11   3  -1    2.70    0.90
  10   3  -1  173.18    7.20
  10   3  -1  176.08    7.10
  10   3  -1  171.18    8.20
  10   3  -1  169.08    6.80
   9   3  -1    0.70    1.00
   9   3  -1    2.40    1.30
   9   3  -1    1.00    1.00
   9   3  -1    0.30    0.70
   8   3  -1    8.80    2.20
   8   3  -1   10.80    2.00
   8   3  -1   10.70    2.20
   8   3  -1   10.10    1.80
   7   3  -1  412.46   15.00
   7   3  -1  435.76   15.20
   7   3  -1  412.76   14.90
   7   3  -1  418.06   15.20
   1   3  -1  292.47   10.20
  -1  -3   1  309.87   10.20
   0   3  -1  807.32   27.40
   0  -3   1  828.92   27.50
  -1   3  -1  216.58    7.80
   1  -3   1  212.58    7.80
   2  -3   1   33.90    2.40
  -3   3  -1   65.29    3.60
   3  -3   1   61.29    3.80
  -4   3  -1 1658.13   56.39
   5  -3   1  443.16   15.70
   5  -3   1  440.96   15.70
   5  -3   1  448.46   15.60
   6  -3   1  149.09    6.10
   6  -3   1  146.09    5.90
   6  -3   1  142.19    6.00
   7  -3   1    1.80    0.80
   7  -3   1    2.30    1.20
   7  -3   1    1.30    0.80
   8  -3   1   27.20    2.00
   8  -3   1   25.90    2.50
   8  -3   1   27.00    2.20
   9  -3   1   12.40    2.00
   9  -3   1    9.30    2.10
  10  -3   1  201.68    7.70
  10  -3   1  209.18    7.80
  10  -3   1  213.98    8.30
  11  -3   1    0.20    0.40
  11  -3   1    0.90    0.60
  13   2  -1   92.39    3.50
  13   2  -1   87.29    3.70
  12   2  -1   36.30    2.20
  12   2  -1   35.10    2.40
  11   2  -1    1.20    0.90
  11   2  -1    2.10    0.80
  11   2  -1    0.40    0.70
  10   2  -1    5.80    1.50
  10   2  -1    8.60    1.70
  10   2  -1    8.80    1.60
  10   2  -1    8.30    1.90
   9   2  -1    8.90    1.80
   9   2  -1    6.10    1.80
   9   2  -1   11.90    2.00
   9   2  -1    9.80    2.80
   8   2  -1   63.39    3.40
   8   2  -1   70.99    3.60
   8   2  -1   63.79    3.90
   7   2  -1   65.69    3.50
   7   2  -1   65.89    3.80
   7   2  -1   67.49    3.60
   7   2  -1   69.39    3.50
  -6  -2   1  637.54   22.00
  -5  -2   1 1020.30   34.30
  -4  -2   1  333.87   11.40
  -3  -2   1   95.79    3.30
  -3  -2   1   92.49    3.30
   1   2  -1  355.86   12.10
  -1  -2   1  370.96   12.10
   0   2  -1   41.60    1.60
   0  -2   1   33.50    1.60
  -1   2  -1 1961.00   67.49
   1  -2   1 2107.79   68.19
  -2   2  -1 2364.96   80.99
   2  -2   1 2505.65   80.99
  -3   2  -1  439.86   14.70
   3  -2   1  389.56   14.70
  -4   2  -1   48.60    3.10
  -5   2  -1  335.27   13.00
   6  -2   1  104.49    4.60
   6  -2   1  104.59    4.50
   6  -2   1  104.19    4.70
   7  -2   1    6.90    1.70
   7  -2   1    6.30    2.00
   7  -2   1    5.70    1.90
   8  -2   1   20.40    2.10
   8  -2   1   15.50    2.30
   8  -2   1   20.30    1.90
   9  -2   1   53.79    3.20
   9  -2   1   53.69    3.00
   9  -2   1   54.19    2.90
  10  -2   1    0.20    0.60
  10  -2   1   -0.80    0.90
  10  -2   1    0.80    0.60
  11  -2   1   96.39    4.00
  11  -2   1  102.69    4.10
  12   1  -1   12.00    1.30
  12   1  -1   10.80    1.60
  11   1  -1    7.70    1.70
  11   1  -1    5.50    1.30
  11   1  -1    9.20    1.40
  10   1  -1   26.10    2.40
  10   1  -1   24.90    2.20
  10   1  -1   29.20    2.10
   9   1  -1  360.86   13.00
   9   1  -1  342.17   12.50
   9   1  -1  347.07   12.80
   9   1  -1  333.77   12.90
   8   1  -1   61.49    3.30
   8   1  -1   67.69    4.10
   8   1  -1   66.89    3.60
   8   1  -1   63.39    3.50
   7   1  -1    5.70    2.10
   7   1  -1    7.20    1.90
   7   1  -1    6.50    1.80
   7   1  -1    6.90    1.70
  -6  -1   1  307.17   11.50
  -5  -1   1    1.10    0.80
  -4  -1   1  498.65   17.10
  -3  -1   1  582.24   19.60
  -2  -1   1 2103.39   67.69
  -2  -1   1 1949.10   67.59
   1   1  -1  140.49    5.10
  -1  -1   1  155.98    5.00
   0   1  -1 1019.70   33.60
   0  -1   1  970.90   33.20
  -1   1  -1  541.25   18.60
   1  -1   1  566.04   18.60
  -2   1  -1  757.82   26.50
   2  -1   1  814.82   26.50
  -3   1  -1  849.61   29.00
   3  -1   1  861.81   29.00
  -4   1  -1  194.38    7.20
   4  -1   1  173.98    7.20
  -5   1  -1  170.88    7.10
   6  -1   1  161.68    6.40
   6  -1   1  157.68    6.40
   6  -1   1  164.08    6.30
   7  -1   1   27.80    2.30
   7  -1   1   29.00    2.50
   7  -1   1   27.40    2.20
   8  -1   1   24.60    2.40
   8  -1   1   29.10    2.10
   8  -1   1   27.40    2.30
   9  -1   1    0.20    0.80
   9  -1   1    1.30    0.80
   9  -1   1    1.00    1.00
  10  -1   1   20.10    1.80
  10  -1   1   16.30    1.80
  10  -1   1   20.60    2.10
  11  -1   1   31.00    2.20
  11  -1   1   32.00    2.00
  11  -1   1   31.70    1.90
  12  -1   1    4.60    1.60
  12  -1   1    3.90    1.10
  12   0  -1  113.39    4.60
  12   0  -1  113.09    4.50
  11   0  -1   72.89    3.60
  11   0  -1   73.69    3.40
  11   0  -1   75.89    3.30
  10   0  -1    2.00    1.00
  10   0  -1    1.20    0.80
  10   0  -1    0.60    0.70
   9   0  -1    2.00    0.80
   9   0  -1    0.60    1.00
   9   0  -1    0.40    0.80
   8   0  -1  118.29    5.30
   8   0  -1  125.99    5.60
   8   0  -1  123.29    5.20
   7   0  -1    0.80    1.20
   7   0  -1    2.50    0.90
   7   0  -1    1.10    0.90
   6   0  -1   87.69    4.10
  -6   0   1   90.19    5.30
  -5   0   1  137.99    5.80
  -4   0   1    0.50    0.60
  -3   0   1 1929.41   64.19
  -2   0   1 5490.35  183.18
  -1   0   1  700.03   23.30
   0   0  -1  542.75   18.70
   0   0   1  585.34   18.90
  -1   0  -1  186.58    6.70
   1   0   1  206.48    6.70
  -2   0  -1  912.61   30.30
   2   0   1  905.31   30.40
  -3   0  -1 5779.92  201.08
   3   0   1 6249.97  201.38
  -4   0  -1 1823.82   61.29
   4   0   1 1843.72   61.29
  -5   0  -1  402.86   14.00
   5   0   1  378.96   14.10
  -6   0  -1   63.69    4.10
   7   0   1  110.89    4.90
   7   0   1  106.19    4.70
   7   0   1  108.39    4.70
   8   0   1    4.20    1.50
   8   0   1    3.30    1.20
   9   0   1    6.90    1.50
   9   0   1    5.60    1.80
   9   0   1    5.10    1.30
  10   0   1  116.59    5.10
  10   0   1  118.49    5.20
  10   0   1  115.29    5.30
  11   0   1   43.50    2.70
  11   0   1   40.10    2.30
  11   0   1   40.50    2.40
  12   0   1    5.60    1.50
  12   0   1    2.30    0.80
  12  -1  -1  160.48    5.90
  11  -1  -1    7.00    1.20
  11  -1  -1    9.00    1.80
  11  -1  -1    5.30    1.40
  10  -1  -1  189.08    8.90
  10  -1  -1  230.78    8.40
  10  -1  -1  221.98    8.10
   9  -1  -1  508.15   18.20
   9  -1  -1  478.95   17.90
   9  -1  -1  534.55   18.60
   8  -1  -1   18.40    2.10
   8  -1  -1   20.00    1.90
   8  -1  -1   16.20    2.40
   7  -1  -1   29.40    2.30
   7  -1  -1   27.10    2.10
   7  -1  -1   25.90    2.80
   6  -1  -1   59.49    3.10
   6  -1  -1   57.49    3.00
   6  -1  -1   52.09    3.40
  -5   1   1  349.87   13.10
  -4   1   1  458.35   16.20
  -3   1   1  478.55   16.60
  -2   1   1  973.00   32.70
  -1   1   1 2836.32   95.19
   0   1   1   43.30    1.70
  -1  -1  -1  371.96   12.90
   1   1   1  397.46   12.90
  -2  -1  -1 5520.05  181.38
   2   1   1 5373.46  181.08
  -3  -1  -1 3741.33  130.19
   3   1   1 4063.39  130.79
  -4  -1  -1   14.90    1.20
   4   1   1   15.90    1.30
  -5  -1  -1  965.10   32.50
   5   1   1  948.91   32.50
  -6  -1  -1  754.42   25.00
   6   1   1  679.23   25.00
  -7  -1  -1   -3.80    2.10
   7   1   1    0.40    1.10
   7   1   1   -0.20    0.90
   7   1   1    0.70    0.90
   8   1   1   42.10    3.30
   8   1   1   46.90    3.00
   8   1   1   47.10    2.90
   8   1   1   46.20    2.70
   9   1   1   -0.80    0.90
   9   1   1    0.40    1.00
   9   1   1    0.00    1.50
   9   1   1   -0.40    0.80
  10   1   1   52.69    3.30
  10   1   1   46.80    2.90
  10   1   1   50.29    3.20
  11   1   1  273.17   11.40
  12   1   1    1.10    0.80
  12   1   1    0.40    0.70
  13   1   1    3.90    1.30
  11  -2  -1  128.79    4.90
  11  -2  -1  127.59    5.00
  10  -2  -1    1.60    1.20
  10  -2  -1    0.90    0.60
  10  -2  -1    2.00    1.20
   9  -2  -1    0.00    1.10
   9  -2  -1    1.30    0.70
   9  -2  -1    0.20    0.70
   8  -2  -1   13.90    1.80
   8  -2  -1   12.90    1.80
   8  -2  -1   15.50    2.40
   7  -2  -1   -1.10    1.60
   7  -2  -1    0.30    0.70
   7  -2  -1    4.80    1.50
   6  -2  -1  127.59    5.30
   6  -2  -1  128.09    5.20
   6  -2  -1  120.39    5.60
   5  -2  -1   65.29    3.30
   5  -2  -1   68.59    3.40
  -5   2   1   72.29    4.90
  -4   2   1  271.27   10.40
  -3   2   1  628.14   21.70
  -2   2   1   42.70    2.20
  -1   2   1   34.10    1.70
   0   2   1    3.00    0.50
  -1  -2  -1  121.69    4.40
   1   2   1  129.19    4.40
  -2  -2  -1  487.25   16.30
   2   2   1  487.65   16.30
  -4  -2  -1 5697.63  194.98
   4   2   1 5999.70  195.18
   5   2   1    9.70    1.40
  -6  -2  -1   48.30    3.30
   6   2   1   37.70    3.10
  -7  -2  -1    2.30    2.00
   7   2   1    3.50    1.00
   7   2   1    6.30    2.00
   7   2   1    4.30    1.10
   8   2   1  409.46   14.60
   8   2   1  405.66   14.30
   8   2   1  410.46   14.60
   8   2   1  392.06   14.50
   9   2   1    8.80    1.70
   9   2   1   11.60    1.90
   9   2   1    9.00    2.40
   9   2   1   11.60    1.90
  10   2   1   -0.40    0.70
  10   2   1    1.60    1.20
  10   2   1    2.00    1.00
  10   2   1    0.50    1.40
  11   2   1   96.29    5.40
  11   2   1  117.99    5.10
  11   2   1  121.99    6.40
  11   2   1  119.59    4.90
  12   2   1    9.70    1.40
  12   2   1    7.90    1.50
  13   2   1    6.80    1.30
  13   2   1   10.20    1.10
  10  -3  -1    0.20    0.60
  10  -3  -1    0.10    0.50
   9  -3  -1  121.59    5.10
   9  -3  -1  120.49    5.10
   9  -3  -1  119.89    5.30
   8  -3  -1   38.90    2.50
   8  -3  -1   40.70    3.40
   8  -3  -1   39.30    3.20
   7  -3  -1   96.79    4.50
   7  -3  -1  103.69    5.00
   7  -3  -1   96.29    4.40
   6  -3  -1    2.10    0.80
   6  -3  -1    6.50    1.60
   6  -3  -1    3.30    1.60
   5  -3  -1   47.10    2.90
   5  -3  -1   51.39    2.70
   5  -3  -1   49.80    3.70
  -4   3   1   24.60    3.10
  -3   3   1  480.05   17.10
  -2   3   1  726.83   25.10
  -1   3   1  432.16   15.00
   0   3   1  170.58    6.20
   1   3   1  772.02   24.80
   1   3   1  707.13   24.70
   2   3   1  168.78    5.90
  -3  -3  -1    8.70    0.70
   3   3   1    8.80    0.70
  -4  -3  -1 1822.62   61.89
   4   3   1 1913.21   61.99
  -5  -3  -1 1400.76   48.00
   5   3   1 1478.25   48.00
  -6  -3  -1   37.60    2.40
   6   3   1   37.20    2.60
  -7  -3  -1   26.00    3.20
   7   3   1   27.00    2.60
   7   3   1   28.80    2.50
   8   3   1  202.78    7.80
   8   3   1  210.98    8.20
   8   3   1  213.48    8.10
   8   3   1  202.68    8.00
   9   3   1  367.46   13.80
   9   3   1  368.46   13.40
   9   3   1  367.26   13.60
   9   3   1  365.56   13.20
  10   3   1   18.00    2.50
  10   3   1   17.80    2.20
  10   3   1   21.50    2.10
  10   3   1   21.80    2.00
  11   3   1   73.69    3.80
  11   3   1   72.89    3.90
  11   3   1   72.09    3.90
  12   3   1   59.49    3.20
  12   3   1   57.69    3.00
  12   3   1   56.79    3.30
  13   3   1   15.40    1.80
  13   3   1   15.40    1.40
  10  -4  -1   11.30    1.20
  10  -4  -1   10.00    1.00
   9  -4  -1   81.59    3.50
   9  -4  -1   79.69    3.60
   8  -4  -1    5.60    1.30
   8  -4  -1    5.10    1.50
   7  -4  -1  193.68    7.60
   7  -4  -1  189.58    7.70
   6  -4  -1   21.20    2.00
   6  -4  -1   23.30    2.00
   5  -4  -1    4.20    1.40
   4  -4  -1   19.00    1.90
   4  -4  -1   20.40    2.00
  -4   4   1   18.10    1.80
  -3   4   1  340.27   13.10
  -3   4   1  343.07   11.90
  -2   4   1    1.00    1.00
  -1   4   1  232.28    8.80
   0   4   1  408.56   14.20
   1   4   1   37.60    1.80
   1   4   1   37.30    1.90
   2   4   1 1002.50   31.60
   2   4   1  884.61   31.50
   3   4   1  806.92   26.90
  -4  -4  -1   23.90    1.10
   4   4   1   22.70    1.10
  -5  -4  -1  468.55   16.30
   5   4   1  497.95   16.30
   6   4   1  552.54   19.50
   7   4   1   72.59    4.00
   7   4   1   73.09    3.70
   8   4   1   99.79    4.70
   8   4   1   99.69    4.50
   8   4   1   97.99    4.60
   8   4   1   98.99    4.50
   9   4   1    2.60    1.10
   9   4   1    3.60    1.00
   9   4   1    2.20    1.20
  10   4   1  103.59    4.90
  10   4   1  102.29    5.50
  10   4   1   95.39    4.80
  11   4   1   -0.30    1.00
  11   4   1   -1.60    1.00
  11   4   1    0.40    0.80
  12   4   1   70.29    3.50
  12   4   1   69.59    3.70
  12   4   1   69.69    3.50
  13   4   1   42.30    2.60
  13   4   1   42.90    2.40
  13   4   1   42.60    2.30
   9  -5  -1   66.19    2.80
   9  -5  -1   62.89    2.90
   8  -5  -1  105.89    4.40
   8  -5  -1  105.89    4.50
   7  -5  -1  278.37   10.30
   7  -5  -1  267.37   10.50
   6  -5  -1  185.88    7.20
   6  -5  -1  182.18    7.30
   5  -5  -1    2.80    0.90
   5  -5  -1    0.60    0.70
   4  -5  -1   31.50    2.30
   4  -5  -1   29.00    2.20
  -4   5   1   25.80    2.10
   3  -5  -1   72.79    3.50
   3  -5  -1   70.79    3.50
  -3   5   1   63.59    3.90
  -2   5   1    9.10    2.10
  -2   5   1    7.20    1.10
  -1   5   1   44.20    2.20
  -1   5   1   46.50    3.10
   0   5   1   20.80    1.80
   0   5   1   13.80    1.20
   1   5   1   72.79    3.30
   1   5   1   74.69    3.10
   1   5   1   80.79    3.60
   2   5   1  171.78    6.40
   2   5   1  175.08    6.40
   2   5   1  179.88    6.40
   3   5   1   22.00    1.20
   3   5   1   22.90    1.30
   3   5   1   21.30    1.40
   4   5   1  105.39    4.10
   7   5   1    0.50    1.10
   7   5   1    1.00    1.00
   7   5   1    5.90    2.20
   8   5   1  127.49    5.70
   8   5   1  123.69    5.40
   9   5   1   38.00    2.80
   9   5   1   42.00    2.90
   9   5   1   41.00    2.80
  10   5   1    1.20    1.00
  10   5   1   -1.10    1.00
  10   5   1    1.00    0.90
  11   5   1   47.80    3.00
  11   5   1   45.80    3.00
  11   5   1   43.80    3.30
  12   5   1  148.59    6.30
  12   5   1  152.08    6.10
  12   5   1  148.89    6.20
 -13  -5  -1    0.00    0.90
  13   5   1   -0.80    0.70
  13   5   1   -0.30    0.70
  13   5   1    0.50    0.80
   8  -6  -1    3.30    1.10
   8  -6  -1    3.20    1.00
   7  -6  -1  137.39    5.50
   7  -6  -1  134.39    5.40
   6  -6  -1  129.29    5.40
   6  -6  -1  131.09    5.50
   5  -6  -1   35.20    2.30
   5  -6  -1   33.30    2.60
   4  -6  -1  446.06   15.90
   4  -6  -1  450.15   16.10
  -4   6   1  451.55   15.80
   3  -6  -1  165.78    6.80
   3  -6  -1  176.48    6.90
  -3   6   1  180.08    6.70
   2  -6  -1   24.00    2.10
   2  -6  -1   21.80    2.20
  -2   6   1   24.10    1.70
   1  -6  -1  115.69    5.00
  -1   6   1  124.39    4.70
  -1   6   1  108.79    6.20
   0   6   1    1.80    0.60
   0   6   1    0.40    1.40
   1   6   1    9.50    1.00
   1   6   1    9.90    2.00
   1   6   1   11.70    2.60
   2   6   1  466.85   16.40
   2   6   1  469.05   16.50
   2   6   1  485.75   16.30
   3   6   1  252.07    9.10
   3   6   1  251.57    8.90
   3   6   1  262.57    9.00
   4   6   1   11.90    1.20
   5   6   1  205.48    7.50
   6   6   1   12.70    2.30
   6   6   1   18.10    2.50
  -7  -6  -1   17.60    2.80
   7   6   1   21.50    3.00
   7   6   1   23.80    2.50
   7   6   1   24.80    2.30
   8   6   1    6.90    1.90
   8   6   1    7.40    2.30
   8   6   1    6.20    1.90
   9   6   1   66.49    3.90
   9   6   1   65.89    3.60
  10   6   1    1.90    1.10
  10   6   1    0.50    1.00
  10   6   1   -0.20    0.80
  11   6   1    5.00    1.90
  11   6   1    5.40    2.00
 -12  -6  -1   16.20    1.90
  12   6   1   20.80    1.90
  12   6   1   20.30    2.00
  12   6   1   18.50    2.10
  13   6   1   19.60    1.90
  13   6   1   20.80    1.70
   8  -7  -1   14.50    1.20
   8  -7  -1   19.20    1.30
   7  -7  -1   98.99    4.00
   7  -7  -1   99.69    4.10
   6  -7  -1   12.50    1.40
   6  -7  -1    9.70    1.40
   5  -7  -1    7.80    1.50
   5  -7  -1    6.70    1.40
   4  -7  -1  193.38    7.60
   4  -7  -1  197.58    7.50
  -4   7   1  185.88    7.50
   3  -7  -1  520.15   18.50
   3  -7  -1  513.45   18.40
  -3   7   1  539.85   18.40
   2  -7  -1    2.90    1.00
   2  -7  -1    3.00    0.90
  -2   7   1    5.20    1.20
   1  -7  -1  214.28    8.50
   1  -7  -1  226.58    8.60
  -1   7   1  234.98    8.50
   0  -7  -1  172.78    7.20
   0  -7  -1  162.68    6.70
   0   7   1  168.78    6.50
  -1  -7  -1  287.97   11.10
   1   7   1  319.17   10.90
  -2  -7  -1   64.79    3.40
   2   7   1   64.29    3.00
  -3  -7  -1   39.50    2.80
   3   7   1   37.50    2.10
  -4  -7  -1  944.81   32.90
   4   7   1  985.70   32.70
   5   7   1   10.30    1.50
   6   7   1   -0.20    1.20
   6   7   1    0.30    1.30
   6   7   1    0.30    2.00
   7   7   1   88.49    4.80
   7   7   1   79.39    4.30
   8   7   1    4.30    1.70
   8   7   1    5.90    1.90
   8   7   1    2.50    1.10
   9   7   1   43.20    3.40
   9   7   1   41.20    3.00
   9   7   1   44.30    3.00
  10   7   1    2.00    0.90
  10   7   1    2.50    1.20
  11   7   1   44.00    3.10
  11   7   1   45.90    4.20
  11   7   1   45.50    2.90
  12   7   1   38.00    2.80
  12   7   1   40.10    2.70
  13   7   1    5.00    1.30
  13   7   1    7.60    1.40
   7  -8  -1    2.90    1.00
   6  -8  -1    4.80    1.10
   5  -8  -1   14.30    1.50
   5  -8  -1   13.40    1.60
   4  -8  -1   10.70    1.60
   4  -8  -1    6.70    1.50
   3  -8  -1  215.78    8.10
   3  -8  -1  223.98    8.50
  -3   8   1  203.88    8.20
   2  -8  -1  844.62   29.10
   2  -8  -1  827.42   28.80
  -2   8   1  859.61   29.00
   1  -8  -1   34.40    2.40
   1  -8  -1   33.20    4.20
  -1   8   1   32.10    2.20
   0  -8  -1  409.96   14.60
   0  -8  -1  392.46   15.70
   0   8   1  422.26   14.70
  -1  -8  -1  149.88    6.00
   1   8   1  139.49    5.80
  -2  -8  -1  507.85   17.80
   2   8   1  501.45   17.70
  -3  -8  -1    2.00    1.00
   3   8   1    4.40    1.10
  -4  -8  -1   25.00    2.30
   4   8   1   18.30    1.60
  -5  -8  -1  294.67   10.90
   5   8   1  284.77   10.50
   6   8   1   22.50    3.80
   6   8   1   20.40    1.90
   6   8   1   16.40    3.10
   7   8   1    1.30    1.80
   7   8   1    0.40    1.40
   8   8   1    1.00    1.60
   8   8   1    0.10    1.20
   9   8   1  171.78    7.10
   9   8   1  164.18    7.30
  10   8   1  239.78    9.70
  10   8   1  247.58    9.50
  11   8   1    6.20    1.90
  12   8   1    9.40    1.70
  12   8   1    5.60    1.40
  13   8   1    0.10    0.90
  13   8   1    0.50    1.20
   5  -9  -1   13.50    1.30
   4  -9  -1    2.20    0.90
   3  -9  -1    0.80    0.90
  -3   9   1   -0.50    1.20
   2  -9  -1   15.80    1.80
   2  -9  -1   15.30    2.10
  -2   9   1   15.60    1.80
   1  -9  -1    0.20    0.70
  -1   9   1    1.00    0.80
   0  -9  -1  286.77   10.90
   0   9   1  301.57   11.00
  -1  -9  -1   25.90    2.20
   1   9   1   31.20    2.30
  -2  -9  -1   56.59    3.20
   2   9   1   61.09    3.10
  -3  -9  -1   53.19    3.30
   3   9   1   54.59    2.90
  -4  -9  -1   46.40    3.10
   4   9   1   53.99    2.80
  -5  -9  -1   66.89    3.70
   5   9   1   62.99    3.20
  -6  -9  -1   12.60    2.10
   6   9   1   11.80    1.70
  -7  -9  -1  138.69    5.90
   7   9   1  129.09    6.40
   7   9   1  129.69    6.10
   7   9   1  136.29    5.70
   8   9   1  244.48    9.40
   8   9   1  230.58    9.50
   9   9   1   44.00    3.50
   9   9   1   47.00    3.10
  10   9   1   63.49    3.50
  10   9   1   63.19    3.90
  11   9   1    1.10    1.10
  11   9   1   -0.90    0.80
  12   9   1    1.50    1.00
  12   9   1    0.10    0.80
 -13  -9  -1   11.20    1.20
  13   9   1   13.30    1.70
  13   9   1    8.90    1.30
   3 -10  -1    0.70    0.60
   2 -10  -1  104.39    4.40
  -2  10   1  104.39    4.50
   1 -10  -1   17.70    1.80
  -1  10   1   15.60    1.70
   0 -10  -1  161.28    6.30
   0  10   1  145.89    6.30
  -1 -10  -1  354.06   12.40
   1  10   1  324.47   12.40
  -2 -10  -1   18.00    1.90
   2  10   1   19.40    1.80
  -3 -10  -1  373.86   15.00
   3  10   1  374.06   13.70
  -4 -10  -1   11.10    2.20
  -5 -10  -1  269.47   10.10
   5  10   1  252.67   10.30
  -6 -10  -1   78.59    4.00
   6  10   1   77.69    3.70
  -7 -10  -1   58.59    3.60
   7  10   1   57.09    4.10
   7  10   1   51.09    3.20
  -8 -10  -1   17.70    2.00
   8  10   1   13.90    2.80
  -9 -10  -1    6.30    1.70
   9  10   1    8.40    2.90
 -10 -10  -1    8.20    1.60
  10  10   1   11.00    2.40
  10  10   1    9.00    1.90
 -11 -10  -1    8.70    1.40
  11  10   1    6.80    1.80
  11  10   1    6.10    2.00
 -12 -10  -1   71.49    3.60
  12  10   1   57.49    3.30
  12  10   1   63.39    3.00
   3 -11  -1    1.20    0.60
   2 -11  -1    6.20    1.10
  -1  11   1    2.40    0.90
   0 -11  -1    6.90    1.30
   0  11   1    5.20    1.40
  -1 -11  -1   74.59    3.90
   1  11   1   81.89    3.80
  -2 -11  -1    2.10    0.70
   2  11   1    1.50    0.80
  -3 -11  -1    4.20    1.40
   3  11   1    2.50    0.90
  -4 -11  -1   -1.20    0.70
   4  11   1    0.90    0.80
  -5 -11  -1    1.10    0.80
   5  11   1    0.60    0.80
  -6 -11  -1   13.30    1.90
   6  11   1   12.40    1.70
  -7 -11  -1   58.79    3.10
   7  11   1   52.49    3.00
  -8 -11  -1  171.98    7.30
  -9 -11  -1    8.40    1.50
   9  11   1    7.50    2.30
 -10 -11  -1   13.40    1.50
  10  11   1   10.30    1.90
 -11 -11  -1    0.60    0.60
  11  11   1    1.10    1.10
 -12 -11  -1    0.90    0.50
  12  11   1    1.70    0.80
   1 -12  -1    7.70    1.20
   0 -12  -1   86.19    3.60
   0  12   1   89.99    3.90
  -1 -12  -1   77.49    3.30
   1  12   1   78.89    3.60
  -2 -12  -1   12.90    1.40
   2  12   1   13.80    1.50
  -3 -12  -1  119.49    4.90
   3  12   1  118.89    5.10
  -4 -12  -1   37.10    2.20
   4  12   1   37.10    2.30
  -5 -12  -1    2.50    0.70
   5  12   1    5.70    1.40
  -6 -12  -1   79.69    3.60
   6  12   1   75.59    3.70
  -7 -12  -1    8.90    1.40
   7  12   1    6.30    2.10
  -8 -12  -1   25.00    1.80
  -9 -12  -1   58.39    2.80
 -10 -12  -1    5.00    1.20
 -11 -12  -1    3.80    1.10
  -2 -13  -1    3.60    1.20
  -3 -13  -1   13.80    1.50
   3  13   1   16.50    1.50
  -4 -13  -1    6.80    1.20
   4  13   1    8.60    1.40
  -5 -13  -1    0.70    0.60
   5  13   1    2.20    1.00
  -6 -13  -1    0.20    0.60
   6  13   1    0.70    1.20
  -7 -13  -1    6.10    1.20
  -8 -13  -1  135.89    5.10
  -9 -13  -1   31.30    1.70
   6  12  -2    1.80    1.20
   5  12  -2   19.10    1.80
   4  12  -2    7.50    1.30
   3  12  -2    0.70    0.80
   2  12  -2    0.50    0.80
   1  12  -2   30.00    2.50
  10  11  -2    2.10    1.00
   9  11  -2   -0.80    1.00
   9  11  -2    0.60    1.10
   8  11  -2    0.70    1.00
   7  11  -2   11.00    2.10
   6  11  -2   86.99    4.70
   5  11  -2  241.28    9.00
   4  11  -2    9.00    1.50
   3  11  -2   10.40    1.70
   2  11  -2   18.60    1.70
   1  11  -2   15.20    1.50
   0  11  -2   -1.10    0.80
  -1  11  -2    2.10    1.20
  11  10  -2   62.09    2.80
  11  10  -2   60.79    2.80
  10  10  -2    0.10    0.70
  10  10  -2    2.00    0.90
   9  10  -2    0.50    1.00
   9  10  -2    0.20    0.80
  -9 -10   2    0.50    1.00
   8  10  -2   58.99    3.30
   8  10  -2   59.59    3.30
  -8 -10   2   63.09    3.30
   7  10  -2   86.69    4.30
   7  10  -2   85.99    4.10
   7  10  -2   93.19    4.40
  -7 -10   2   95.09    4.30
   6  10  -2    9.50    1.60
   6  10  -2   11.80    2.30
  -6 -10   2    6.30    1.80
   5  10  -2   13.80    2.30
   5  10  -2   10.40    1.50
  -5 -10   2   13.40    2.40
   4  10  -2   96.99    4.40
  -4 -10   2  100.59    4.60
   3  10  -2   70.09    3.60
  -3 -10   2   78.49    3.80
   2  10  -2   26.30    2.10
   1  10  -2   52.29    2.90
   0  10  -2    7.30    1.50
  -1  10  -2   24.30    1.90
  -2  10  -2   33.00    2.30
  12   9  -2    3.60    1.00
  12   9  -2    4.10    1.20
  11   9  -2   46.20    2.60
  11   9  -2   46.30    2.50
 -11  -9   2   50.89    2.60
  10   9  -2   32.50    2.30
  10   9  -2   32.40    2.20
 -10  -9   2   31.90    2.30
   9   9  -2  281.17   10.80
   9   9  -2  282.07   10.70
  -9  -9   2  291.57   10.50
   8   9  -2   36.50    2.70
   8   9  -2   38.30    2.90
  -8  -9   2   36.40    2.70
   7   9  -2   19.30    2.40
   7   9  -2   17.00    2.10
   7   9  -2   18.10    2.60
  -7  -9   2   19.70    2.40
   6   9  -2    9.70    2.40
   6   9  -2   11.90    2.50
  -6  -9   2    7.20    2.30
   5   9  -2   54.19    3.90
   5   9  -2   57.19    3.60
   5   9  -2   53.99    3.00
  -5  -9   2   54.59    3.40
   4   9  -2   11.30    2.50
  -4  -9   2   11.90    2.50
   3   9  -2   67.39    4.70
  -3  -9   2   69.19    3.80
   2   9  -2   11.90    1.60
  -2  -9   2   16.30    2.40
   1   9  -2    8.80    1.30
  -1  -9   2    6.50    2.40
   0   9  -2  127.89    5.60
   0  -9   2  138.39    5.60
  -1   9  -2    4.50    1.40
   1  -9   2    3.10    1.10
  -2   9  -2   22.90    2.10
   2  -9   2   31.20    2.60
  -3   9  -2    2.50    1.40
  12   8  -2    0.90    0.70
  12   8  -2    0.10    0.70
 -12  -8   2    0.80    0.80
  11   8  -2   59.09    3.00
  11   8  -2   56.69    3.20
  10   8  -2   25.30    2.30
  10   8  -2   30.70    2.90
   9   8  -2   66.39    3.80
   9   8  -2   63.29    3.70
   8   8  -2  195.38    8.10
   8   8  -2  190.58    7.90
   7   8  -2  242.28    9.80
   7   8  -2  249.18    9.70
   6   8  -2   90.69    4.20
   6   8  -2   95.29    4.80
   6   8  -2   95.39    4.80
  -6  -8   2   87.89    4.60
   5   8  -2  448.96   15.80
   5   8  -2  455.75   15.30
   5   8  -2  439.96   15.70
  -5  -8   2  365.26   16.60
   4   8  -2    9.20    3.20
   4   8  -2   12.70    1.60
  -4  -8   2   15.00    2.70
   3   8  -2    2.00    1.40
   3   8  -2    3.70    0.90
  -3  -8   2    1.60    1.30
   2   8  -2   35.30    2.20
   2   8  -2   30.00    3.20
  -2  -8   2   31.20    3.00
   1   8  -2   44.60    2.60
  -1  -8   2   43.40    3.20
   0   8  -2  146.29    5.80
   0  -8   2  134.99    5.80
   0  -8   2  135.89    5.90
  -1   8  -2  322.07   11.40
   1  -8   2  294.67   11.20
   1  -8   2  305.97   11.30
  -2   8  -2  332.07   12.10
   2  -8   2  327.27   12.00
   2  -8   2  331.17   11.90
  -3   8  -2  264.27   10.00
   3  -8   2  272.77    9.90
   4  -8   2  117.99    4.90
  12   7  -2    0.40    0.60
  12   7  -2    0.40    0.70
  11   7  -2   34.30    2.50
  11   7  -2   36.50    2.80
  10   7  -2   99.09    4.70
  10   7  -2  103.69    4.90
   9   7  -2    6.50    2.00
   9   7  -2    9.00    2.10
   8   7  -2   12.80    2.30
   8   7  -2    9.20    2.00
   7   7  -2  177.08    7.60
   7   7  -2  174.58    7.40
   6   7  -2   16.90    2.80
   6   7  -2   26.40    2.10
   6   7  -2   22.40    3.50
   5   7  -2  160.28    6.30
   5   7  -2  162.68    7.00
   5   7  -2  159.28    6.90
   4   7  -2  284.97   10.90
   4   7  -2  276.77   10.80
   4   7  -2  295.17   10.30
  -4  -7   2  263.57   10.50
   3   7  -2   68.59    3.20
   3   7  -2   71.69    4.20
   3   7  -2   59.49    4.50
  -3  -7   2   62.99    4.10
   2   7  -2    7.60    1.20
   2   7  -2    6.10    1.70
  -2  -7   2    7.60    1.60
   1   7  -2  405.06   13.80
  -1  -7   2  364.36   13.80
   0   7  -2   17.90    1.50
  -1   7  -2    8.50    1.30
   1  -7   2   10.80    2.20
   1  -7   2    6.40    1.30
  -2   7  -2   74.59    3.50
   2  -7   2   70.59    3.70
   2  -7   2   67.89    3.60
  -3   7  -2    2.20    1.00
   3  -7   2    6.60    2.00
   3  -7   2    1.80    1.10
   4  -7   2   31.20    2.60
   4  -7   2   30.30    2.40
   5  -7   2    5.90    2.10
   5  -7   2    2.50    1.10
   6  -7   2    1.70    0.90
  12   6  -2   58.99    3.00
  12   6  -2   61.09    3.20
  11   6  -2    0.50    0.90
  11   6  -2    0.90    0.80
  10   6  -2    6.90    1.90
  10   6  -2   10.90    2.10
  10   6  -2    8.80    1.80
   9   6  -2    9.60    2.20
   9   6  -2   14.10    2.20
   9   6  -2   12.30    2.20
   8   6  -2    6.90    2.00
   8   6  -2    5.60    1.30
   8   6  -2    9.70    2.20
   7   6  -2  388.36   14.40
   7   6  -2  418.76   16.50
   7   6  -2  393.36   17.00
   6   6  -2   66.29    4.00
   6   6  -2   66.79    3.30
   6   6  -2   73.09    3.90
   5   6  -2    4.50    1.40
   5   6  -2    3.50    1.30
   4   6  -2   40.80    3.50
   4   6  -2   41.20    3.50
   4   6  -2   43.50    2.30
   3   6  -2  223.78    8.20
   2   6  -2  665.03   22.80
   1   6  -2  866.51   29.50
   0   6  -2  362.06   12.90
  -1   6  -2    6.40    1.10
   1  -6   2    8.50    3.00
  -2   6  -2   28.30    1.90
   2  -6   2   27.10    2.60
   2  -6   2   30.30    3.00
  -3   6  -2    3.30    1.00
   3  -6   2    5.30    1.20
   3  -6   2    4.60    1.20
  -4   6  -2    6.10    2.00
   4  -6   2    5.00    1.20
   5  -6   2  647.84   22.40
   5  -6   2  627.34   22.20
   5  -6   2  659.73   22.40
   6  -6   2   43.90    2.70
   6  -6   2   51.79    3.70
   7  -6   2    2.60    1.00
   7  -6   2    4.70    1.20
   7  -6   2    2.10    0.80
   8  -6   2    0.20    0.90
  13   5  -2    1.10    0.70
  12   5  -2    7.70    1.40
  12   5  -2   11.20    1.50
  12   5  -2    9.40    1.50
  11   5  -2  267.37   10.30
  11   5  -2  266.07   10.10
  11   5  -2  272.27   10.00
  10   5  -2   28.20    2.30
  10   5  -2   26.40    2.50
  10   5  -2   27.20    2.60
   9   5  -2  231.08    9.00
   9   5  -2  218.58    9.40
   9   5  -2  235.18    8.90
   8   5  -2   29.90    2.70
   8   5  -2   28.50    2.90
   8   5  -2   29.90    2.70
   7   5  -2   68.39    3.90
   7   5  -2   76.29    3.90
   7   5  -2   67.09    3.90
   6   5  -2   61.09    3.50
   6   5  -2   65.89    3.80
   6   5  -2   56.69    3.70
   5   5  -2    7.90    2.50
   5   5  -2   11.10    2.50
   5   5  -2    9.80    1.40
   4   5  -2   37.20    2.10
   3   5  -2   13.00    1.20
   2   5  -2   87.09    3.60
   1   5  -2  203.18    7.50
   1   5  -2  202.98    7.50
   0   5  -2   86.59    4.40
   0   5  -2   85.89    3.60
   0  -5   2   88.59    4.30
  -1   5  -2    7.50    1.00
  -1   5  -2    6.40    1.70
  -2   5  -2  202.28    9.10
  -2   5  -2  207.38    7.70
   2  -5   2  210.28    8.60
  -3   5  -2  218.88    7.80
   3  -5   2  202.38    8.10
   3  -5   2  204.98    8.00
  -4   5  -2    1.40    1.00
   4  -5   2    0.70    1.10
   4  -5   2    1.70    1.00
   4  -5   2   -2.00    1.30
   5  -5   2  140.99    5.80
   5  -5   2  142.09    5.90
   5  -5   2  137.69    5.80
   6  -5   2    0.00    0.90
   6  -5   2   -0.10    0.90
   6  -5   2    0.80    0.90
   7  -5   2   61.49    3.20
   7  -5   2   60.09    3.00
   7  -5   2   60.59    3.50
   8  -5   2    4.20    1.50
   8  -5   2    4.70    1.10
   8  -5   2    6.70    1.40
   9  -5   2   10.10    1.40
   9  -5   2   14.90    1.70
  12   4  -2   43.30    2.40
  12   4  -2   45.40    2.60
  12   4  -2   47.70    3.00
  11   4  -2   42.30    2.70
  11   4  -2   40.50    2.80
  11   4  -2   41.20    2.60
  10   4  -2    5.30    2.00
  10   4  -2    3.30    1.20
  10   4  -2    5.00    1.80
   9   4  -2    2.90    1.20
   9   4  -2    1.90    1.20
   8   4  -2  120.19    5.50
   8   4  -2  123.99    5.50
   8   4  -2  115.59    5.50
   7   4  -2   51.99    3.30
   7   4  -2   54.29    3.30
   7   4  -2   47.00    3.20
   6   4  -2   72.39    4.00
   6   4  -2   73.49    4.00
   6   4  -2   72.19    4.00
   5   4  -2  183.88    6.80
   4   4  -2   52.99    2.50
   3   4  -2   14.10    1.30
   2   4  -2  323.87   11.30
   1   4  -2  320.57   11.30
   1   4  -2  325.17   11.20
  -1  -4   2  322.97   11.20
   0   4  -2 2863.91   97.29
   0   4  -2 2915.51   97.49
   0  -4   2 3023.60   97.49
  -1   4  -2  667.53   22.60
  -1   4  -2  677.03   23.00
   1  -4   2  654.63   23.10
  -2   4  -2  474.45   16.90
  -2   4  -2  466.25   16.20
  -3   4  -2  605.54   22.10
  -3   4  -2  622.84   21.00
  -4   4  -2   97.99    4.10
   4  -4   2   97.69    4.40
   4  -4   2   92.49    4.40
   4  -4   2   94.69    4.50
   5  -4   2   12.40    2.00
   5  -4   2   11.40    2.10
   5  -4   2   13.50    2.00
   6  -4   2    0.80    0.90
   6  -4   2   -1.10    0.90
   6  -4   2    0.30    0.90
   7  -4   2  174.28    6.80
   7  -4   2  172.08    6.90
   7  -4   2  173.78    7.00
   8  -4   2   26.60    2.20
   8  -4   2   23.00    1.80
   9  -4   2   15.10    1.70
   9  -4   2   13.80    1.40
   9  -4   2   14.20    1.80
  10  -4   2    2.20    0.60
  10  -4   2    1.70    0.80
  12   3  -2   47.70    2.70
  12   3  -2   46.80    2.40
  11   3  -2   22.00    2.20
  11   3  -2   20.80    2.30
  11   3  -2   19.10    1.90
  10   3  -2  101.09    4.60
  10   3  -2  101.39    4.80
  10   3  -2   97.39    5.10
  10   3  -2   95.39    4.40
   9   3  -2  117.99    5.40
   9   3  -2  113.09    5.10
   9   3  -2  108.39    5.30
   9   3  -2  110.49    5.00
   8   3  -2   76.79    4.20
   8   3  -2   90.69    4.60
   7   3  -2   35.70    2.90
   7   3  -2   37.40    3.10
   7   3  -2   41.90    2.70
   6   3  -2  212.88    8.40
   6   3  -2  211.88    8.40
   1   3  -2  341.47   12.00
  -1  -3   2  367.06   12.10
   0   3  -2   99.69    3.90
   0  -3   2  101.19    3.90
  -1   3  -2  675.83   22.60
   1  -3   2  644.24   22.50
  -2   3  -2   31.20    2.20
  -2   3  -2   27.60    1.70
   2  -3   2   29.30    2.30
  -3   3  -2    0.50    0.80
  -3   3  -2    0.00    1.10
  -4   3  -2  308.07   12.20
   5  -3   2  136.59    5.40
   5  -3   2  128.29    5.50
   5  -3   2  128.29    5.40
   6  -3   2  275.37   10.10
   6  -3   2  264.67   10.00
   6  -3   2  269.87   10.00
   7  -3   2   68.69    3.60
   7  -3   2   70.39    3.50
   7  -3   2   69.39    3.60
   8  -3   2  223.38    8.60
   8  -3   2  220.18    8.50
   8  -3   2  227.88    8.70
   9  -3   2    8.40    1.40
   9  -3   2    8.30    1.70
   9  -3   2   10.80    1.60
  10  -3   2   37.80    2.10
  10  -3   2   33.20    2.20
  10  -3   2   31.90    1.90
  11  -3   2   59.09    3.20
  12   2  -2   53.79    2.60
  12   2  -2   54.69    2.80
  11   2  -2  558.14   20.10
  11   2  -2  597.24   20.70
  11   2  -2  601.84   20.40
  10   2  -2  211.88    8.60
  10   2  -2  226.48    8.60
  10   2  -2  227.78    8.90
  10   2  -2  216.98    8.30
   9   2  -2   -0.50    1.10
   9   2  -2   -1.70    0.90
   9   2  -2   -0.50    1.40
   9   2  -2    1.50    0.90
   8   2  -2  100.69    4.90
   8   2  -2  101.89    5.00
   8   2  -2   96.39    4.50
   8   2  -2   95.89    4.80
   7   2  -2   15.30    2.10
   7   2  -2   14.70    2.30
   7   2  -2   22.10    2.60
   7   2  -2   16.30    2.90
   6   2  -2    1.00    1.10
  -5  -2   2  126.29    4.80
  -5  -2   2  114.79    5.00
  -4  -2   2 1255.57   42.20
  -4  -2   2 1278.87   42.20
  -3  -2   2    3.60    0.60
  -3  -2   2    3.80    0.60
  -2  -2   2  972.40   32.30
   1   2  -2  387.96   13.00
  -1  -2   2  384.36   13.00
   0   2  -2  456.75   15.60
   0  -2   2  460.35   15.50
  -1   2  -2  752.32   26.30
   1  -2   2  810.42   26.40
  -2   2  -2 1344.67   45.10
   2  -2   2 1344.47   45.20
  -3   2  -2 3592.04  120.39
   3  -2   2 3652.93  120.49
  -4   2  -2  596.84   21.10
   6  -2   2  201.38    7.60
   6  -2   2  186.28    7.50
   6  -2   2  199.08    7.50
   7  -2   2  374.96   13.50
   8  -2   2  103.49    4.70
   8  -2   2  103.99    4.80
   8  -2   2   99.39    4.50
   9  -2   2   51.69    2.90
   9  -2   2   53.79    3.00
   9  -2   2   51.59    3.10
  10  -2   2    2.50    0.80
  10  -2   2    2.10    0.70
  10  -2   2    4.80    1.50
  11  -2   2   -0.80    0.60
  11  -2   2    0.60    0.80
  11  -2   2   -0.10    0.50
  12   1  -2   17.30    1.80
  12   1  -2   14.80    1.30
  11   1  -2   20.60    2.00
  11   1  -2   20.10    1.70
  11   1  -2   19.40    1.90
  10   1  -2    4.00    0.90
  10   1  -2    5.80    1.20
   9   1  -2   44.90    3.10
   9   1  -2   43.70    2.90
   9   1  -2   46.60    2.70
   8   1  -2  109.39    5.70
   8   1  -2  109.89    5.00
   8   1  -2  115.49    5.30
   8   1  -2  111.59    4.90
   7   1  -2    9.50    2.00
   7   1  -2    6.70    2.20
   7   1  -2   11.60    3.20
   7   1  -2    6.10    2.00
   6   1  -2   13.70    2.40
  -6  -1   2   14.40    3.20
  -5  -1   2  100.19    4.40
  -5  -1   2   97.49    4.60
  -4  -1   2  481.45   16.60
  -4  -1   2  477.55   16.50
  -3  -1   2  273.07    9.50
  -3  -1   2  276.57    9.60
  -2  -1   2  233.38    8.20
   1   1  -2   49.00    1.90
  -1  -1   2   49.99    1.90
   0   1  -2   98.69    3.60
   0  -1   2  101.49    3.60
  -1   1  -2 6516.65  217.08
   1  -1   2 6491.15  216.88
  -2   1  -2 2720.63   91.19
  -3   1  -2  247.68    8.90
   3  -1   2  238.38    8.90
  -4   1  -2   13.50    1.70
   4  -1   2   16.60    2.00
  -5   1  -2   33.70    3.10
   6  -1   2  258.27    9.80
   6  -1   2  279.87   10.00
   6  -1   2  256.07    9.70
   7  -1   2   65.69    3.50
   7  -1   2   63.49    3.20
   7  -1   2   62.99    3.40
   8  -1   2   21.90    2.00
   8  -1   2   20.50    2.20
   8  -1   2   22.40    2.20
   9  -1   2  412.46   14.80
   9  -1   2  412.76   15.00
   9  -1   2  413.76   14.90
  10  -1   2   29.40    2.00
  10  -1   2   25.30    2.30
  10  -1   2   28.30    2.20
  11  -1   2    0.70    0.60
  11  -1   2    0.30    0.60
  11  -1   2    0.40    0.70
  12  -1   2    8.90    1.40
  12  -1   2    6.10    1.30
  12   0  -2   34.90    1.80
  11   0  -2   73.59    3.70
  11   0  -2   76.49    3.40
  11   0  -2   75.99    3.30
  10   0  -2   44.70    2.70
  10   0  -2   41.90    3.00
  10   0  -2   41.50    2.80
   9   0  -2    4.50    1.50
   9   0  -2    1.80    1.10
   9   0  -2    3.00    1.20
   8   0  -2  358.26   13.30
   8   0  -2  357.16   13.00
   8   0  -2  350.26   12.80
   7   0  -2  485.15   17.40
   7   0  -2  497.15   17.50
   7   0  -2  506.55   17.70
   6   0  -2   44.30    2.90
   6   0  -2   43.90    2.70
   6   0  -2   44.40    3.30
  -6   0   2   49.60    4.60
  -5   0   2   92.29    5.10
  -5   0   2   97.99    4.70
  -4   0   2    1.00    0.70
  -3   0   2    8.60    1.00
  -3   0   2    8.80    1.10
  -2   0   2 2610.04   83.99
  -2   0   2 2394.96   83.79
   1   0  -2  969.80   33.20
  -1   0   2 1021.90   33.20
   0   0  -2  108.49    4.10
   0   0   2  121.09    4.10
  -1   0  -2  728.23   25.60
   1   0   2  801.62   25.60
  -2   0  -2 1901.11   65.99
   2   0   2 2037.60   65.99
  -3   0  -2 4002.40  128.89
   3   0   2 3676.13  128.29
  -4   0  -2   49.90    2.60
  -5   0  -2  323.27   11.40
   5   0   2  291.37   11.40
  -6   0  -2   98.39    5.20
   7   0   2  215.58    8.60
   7   0   2  222.48    8.50
   7   0   2  223.08    8.30
   7   0   2  230.18    8.50
   8   0   2  133.79    5.60
   8   0   2  138.09    5.70
   8   0   2  130.49    5.80
   9   0   2  141.39    5.90
   9   0   2  140.39    6.00
   9   0   2  138.89    6.00
  10   0   2  109.39    5.10
  10   0   2  114.79    5.00
  10   0   2  115.69    4.90
  11   0   2   59.99    3.30
  11   0   2   59.19    3.40
  11   0   2   64.19    3.20
  12   0   2  105.59    4.20
  12   0   2  101.09    4.30
  11  -1  -2   46.80    2.20
  11  -1  -2   44.40    2.30
  10  -1  -2  108.79    4.60
  10  -1  -2  100.79    4.80
  10  -1  -2  106.39    4.40
   9  -1  -2   16.70    2.00
   9  -1  -2   17.00    1.70
   9  -1  -2   11.80    2.40
   8  -1  -2  707.83   24.10
   8  -1  -2  667.43   24.20
   8  -1  -2  714.93   24.50
   7  -1  -2  328.27   12.00
   7  -1  -2  332.47   12.30
   7  -1  -2  332.37   12.10
   6  -1  -2   38.40    2.40
   6  -1  -2   39.40    2.60
   6  -1  -2   35.90    3.20
  -5   1   2  191.48    8.10
  -4   1   2    1.70    1.00
  -3   1   2    3.50    1.00
  -2   1   2   25.80    1.50
  -1   1   2  226.08    8.00
   0  -1  -2  501.05   17.00
   0   1   2  485.65   16.60
   1   1   2 1869.71   62.79
  -2  -1  -2  139.19    5.20
   2   1   2  147.89    5.20
  -3  -1  -2  173.78    6.70
   3   1   2  200.98    6.80
  -4  -1  -2  387.56   13.40
   4   1   2  380.26   13.40
  -5  -1  -2  721.43   25.30
   5   1   2  751.52   25.40
  -6  -1  -2  449.76   16.30
  -7  -1  -2  481.65   18.50
   7   1   2  484.25   17.00
   7   1   2  481.95   16.90
   7   1   2  487.95   17.10
   8   1   2   33.50    2.60
   8   1   2   35.40    2.30
   8   1   2   33.20    2.50
   8   1   2   34.50    2.90
   9   1   2  445.46   16.00
   9   1   2  441.86   15.80
   9   1   2  432.26   15.90
   9   1   2  453.65   16.00
  10   1   2   61.09    3.10
  10   1   2   58.89    4.00
  10   1   2   61.89    3.50
  10   1   2   58.49    3.80
  11   1   2   12.00    1.90
  11   1   2   14.40    2.00
  11   1   2   18.40    1.70
  12   1   2   21.90    1.80
  12   1   2   20.30    1.70
  13   1   2   71.79    3.00
  13   1   2   70.99    3.10
  11  -2  -2    0.20    0.50
  11  -2  -2    0.70    0.50
  10  -2  -2   71.79    3.80
  10  -2  -2   62.89    3.20
   9  -2  -2    6.30    2.50
   9  -2  -2    9.70    1.40
   9  -2  -2    6.10    1.50
   8  -2  -2   27.20    2.30
   8  -2  -2   32.10    2.30
   8  -2  -2   25.30    2.90
   7  -2  -2  125.59    5.30
   7  -2  -2  125.39    5.40
   7  -2  -2  126.09    5.80
   6  -2  -2   15.90    2.80
   6  -2  -2   13.30    1.80
   6  -2  -2   18.90    1.80
   5  -2  -2  318.97   11.40
   5  -2  -2  315.27   11.50
  -4   2   2    6.40    1.60
  -3   2   2    2.40    0.90
  -2   2   2  281.57   10.10
  -1   2   2 1826.62   60.79
   0   2   2   76.69    3.10
  -1  -2  -2  940.51   33.30
   1   2   2 1054.69   33.30
  -2  -2  -2 8878.51  292.47
   2   2   2 8708.53  292.37
  -3  -2  -2 1275.07   44.10
   3   2   2 1371.06   44.10
  -4  -2  -2  109.59    4.00
   4   2   2   89.69    4.70
  -5  -2  -2  292.27   10.70
   5   2   2  303.77   10.70
  -6  -2  -2    1.40    1.10
   6   2   2    0.00    1.30
  -7  -2  -2 1262.67   42.20
   7   2   2 1256.87   41.50
   7   2   2 1205.98   41.30
   7   2   2 1178.98   41.40
   8   2   2    1.50    1.10
   8   2   2    0.90    0.90
   8   2   2    1.90    1.10
   8   2   2    0.60    0.80
   9   2   2   33.40    2.80
   9   2   2   35.00    2.60
   9   2   2   37.50    2.40
   9   2   2   39.20    2.80
  10   2   2  388.06   14.50
  10   2   2  412.96   14.80
  10   2   2  394.06   14.60
  10   2   2  415.76   14.50
  11   2   2   11.80    1.60
  11   2   2   10.80    1.90
  11   2   2   13.60    2.90
  11   2   2   12.10    2.00
  12   2   2   77.99    3.60
  12   2   2   75.29    3.70
  13   2   2    0.80    0.80
  13   2   2    4.90    1.80
  10  -3  -2   12.90    1.20
  10  -3  -2   12.20    1.30
   9  -3  -2  143.09    5.70
   9  -3  -2  143.49    5.80
   8  -3  -2  194.18    7.60
   8  -3  -2  189.98    7.60
   7  -3  -2   -0.20    0.70
   7  -3  -2    0.50    1.70
   7  -3  -2    0.60    0.70
   6  -3  -2   55.09    4.00
   6  -3  -2   44.60    3.10
   5  -3  -2   62.29    3.30
   5  -3  -2   64.09    3.20
   4  -3  -2  593.04   20.00
   4  -3  -2  544.35   19.70
  -3   3   2  308.07   11.70
  -2   3   2  793.52   27.30
  -1   3   2   67.09    3.00
  -1   3   2   64.79    3.10
   0   3   2    2.50    0.90
   0   3   2    1.30    0.40
   1   3   2   69.29    2.90
  -2  -3  -2  567.84   19.50
   2   3   2  583.44   19.50
  -3  -3  -2  474.75   16.80
   3   3   2  515.95   16.80
  -4  -3  -2  291.97   10.10
   4   3   2  288.77   10.10
  -5  -3  -2   20.60    1.60
   5   3   2   26.50    1.80
  -6  -3  -2 1657.33   57.09
   6   3   2 1750.62   57.19
  -7  -3  -2   -2.40    1.70
   7   3   2    1.20    1.10
   7   3   2    1.30    1.00
   7   3   2    1.20    1.20
   8   3   2   50.09    3.30
   8   3   2   53.49    3.00
   8   3   2   61.39    3.20
   8   3   2   56.89    3.20
   9   3   2  864.61   30.30
   9   3   2  880.51   31.30
   9   3   2  913.11   30.80
  10   3   2   35.20    2.70
  10   3   2   35.40    2.50
  10   3   2   36.90    2.80
  10   3   2   38.90    2.60
  11   3   2    0.50    0.80
  11   3   2    0.80    1.10
  11   3   2   -0.10    0.90
  12   3   2   12.30    2.20
  12   3   2   13.10    1.70
  12   3   2   10.70    1.60
  13   3   2    5.60    1.20
  13   3   2    4.00    1.10
  10  -4  -2    5.10    0.90
  10  -4  -2    5.70    0.90
   9  -4  -2    1.20    0.60
   8  -4  -2    1.10    0.70
   8  -4  -2   -0.10    0.80
   7  -4  -2    8.90    1.90
   7  -4  -2    9.90    1.50
   6  -4  -2    7.00    1.60
   5  -4  -2   19.10    2.00
   5  -4  -2   20.70    1.90
   4  -4  -2   15.00    1.90
   4  -4  -2   15.00    1.70
  -4   4   2   15.10    1.70
  -3   4   2   76.79    4.90
  -2   4   2    1.00    0.90
  -1   4   2  137.19    5.60
  -1   4   2  132.79    5.70
   0  -4  -2  938.31   31.00
   0   4   2  904.21   31.20
   0   4   2  919.51   31.30
   1   4   2   18.90    1.40
   1   4   2   18.20    1.30
   2   4   2 1249.77   41.80
  -3  -4  -2  323.47   11.20
   3   4   2  325.37   11.20
  -4  -4  -2    5.70    0.90
   4   4   2    8.10    1.10
  -5  -4  -2  210.88    7.70
   5   4   2  217.58    7.80
  -6  -4  -2    5.00    1.50
   7   4   2 1877.51   61.49
   7   4   2 1790.42   61.39
   8   4   2   64.39    3.50
   8   4   2   65.19    3.70
   8   4   2   67.09    3.30
   8   4   2   68.39    3.50
   9   4   2    6.40    1.80
   9   4   2    3.90    1.40
  10   4   2    0.00    0.90
  10   4   2   -0.10    0.80
  10   4   2    0.10    1.00
  11   4   2   31.10    2.50
  11   4   2   33.80    2.60
  11   4   2   33.30    2.70
  12   4   2   20.90    2.00
  12   4   2   16.40    2.20
  12   4   2   20.90    1.90
  13   4   2    1.20    0.60
  13   4   2    1.30    0.70
  13   4   2    1.00    1.20
   9  -5  -2  123.09    4.70
   9  -5  -2  126.19    4.80
   8  -5  -2  175.68    6.80
   8  -5  -2  168.68    6.60
   7  -5  -2  161.38    6.40
   7  -5  -2  160.18    6.60
   6  -5  -2  208.28    8.10
   5  -5  -2    2.30    0.90
   5  -5  -2    2.80    0.90
   4  -5  -2  156.68    6.40
   4  -5  -2  164.08    6.40
  -4   5   2  159.58    6.20
   3  -5  -2    9.60    1.80
   3  -5  -2    8.60    1.70
  -3   5   2    8.00    1.40
   2  -5  -2  380.86   14.00
  -2   5   2  400.86   15.00
  -1   5   2  457.95   16.60
   0   5   2  875.31   30.00
   0   5   2  864.31   29.80
   1   5   2  601.34   21.20
   1   5   2  627.64   21.30
   2   5   2   76.09    3.40
   2   5   2   72.19    3.20
   3   5   2  115.49    4.50
   4   5   2  150.98    5.60
  -5  -5  -2   -0.20    0.70
   5   5   2    0.30    0.80
  -6  -5  -2   44.70    2.50
   7   5   2  534.95   18.70
   7   5   2  531.65   18.70
   8   5   2   18.30    2.50
   8   5   2   20.30    2.30
   8   5   2   17.40    2.10
   9   5   2  133.39    5.90
   9   5   2  140.89    5.90
  10   5   2   13.30    2.20
  10   5   2   18.80    2.20
  10   5   2   15.60    2.10
  11   5   2    0.70    1.00
  11   5   2   -0.70    0.90
  11   5   2    0.70    0.80
  12   5   2   33.90    2.40
  12   5   2   36.20    2.60
  12   5   2   38.10    2.60
 -13  -5  -2    4.00    1.10
  13   5   2    4.00    1.30
  13   5   2    4.80    1.20
  14   5   2    1.80    0.60
   8  -6  -2   21.10    1.40
   8  -6  -2   20.30    1.40
   7  -6  -2    9.30    1.30
   7  -6  -2    9.30    1.30
   6  -6  -2  262.97   10.30
   6  -6  -2  251.07   10.50
   5  -6  -2  201.98    8.00
   5  -6  -2  207.88    7.90
   4  -6  -2  188.08    7.40
   4  -6  -2  189.58    7.50
  -4   6   2  186.68    7.30
   3  -6  -2    9.50    1.70
   3  -6  -2    9.80    1.80
  -3   6   2   14.20    1.50
   2  -6  -2   49.80    2.80
   2  -6  -2   44.70    2.80
  -2   6   2   48.40    2.50
   1  -6  -2    1.90    1.00
   1  -6  -2    3.00    1.00
  -1   6   2    2.20    0.80
   0   6   2    1.70    1.50
   1   6   2    4.90    1.70
   1   6   2    3.70    1.20
   2   6   2   42.50    2.60
   2   6   2   44.00    2.10
   2   6   2   40.10    3.00
   3   6   2 1065.39   36.20
   3   6   2 1107.59   36.30
   3   6   2 1050.99   36.10
   4   6   2  257.77    9.10
   4   6   2  255.07    9.20
   4   6   2  261.97    9.20
   5   6   2   34.30    2.00
   6   6   2   48.80    3.10
   7   6   2  157.38    6.40
   7   6   2  153.98    6.90
   7   6   2  162.98    6.50
   8   6   2  188.48    7.40
   8   6   2  182.38    7.70
   8   6   2  184.08    7.40
   9   6   2    0.80    1.00
   9   6   2    1.30    1.20
   9   6   2    1.30    0.90
  10   6   2   95.79    4.80
  10   6   2   90.79    4.50
  10   6   2   92.59    4.60
  11   6   2   -0.80    0.90
  11   6   2   -0.10    1.00
  11   6   2    0.20    0.90
 -12  -6  -2   10.90    1.50
  12   6   2    9.40    1.50
  12   6   2    7.80    1.80
  12   6   2   11.80    1.90
 -13  -6  -2   10.10    1.40
  13   6   2    7.70    1.50
  13   6   2    7.40    1.50
  14   6   2    0.40    0.80
  14   6   2    1.70    0.70
   7  -7  -2   38.30    2.10
   7  -7  -2   40.20    2.20
   6  -7  -2    8.10    1.30
   6  -7  -2    9.40    1.40
   5  -7  -2  225.38    8.50
   5  -7  -2  223.18    8.60
   4  -7  -2  270.17   10.30
   4  -7  -2  266.77    9.90
  -4   7   2  263.77   10.00
   3  -7  -2  132.19    5.70
   3  -7  -2  138.39    5.80
  -3   7   2  144.09    5.70
   2  -7  -2  176.68    7.00
  -2   7   2  184.98    7.00
   1  -7  -2  212.38    8.20
   1  -7  -2  208.38    8.10
  -1   7   2  224.58    8.10
   0  -7  -2    6.90    1.80
   0  -7  -2    8.60    2.00
  -1  -7  -2   12.80    1.90
   1   7   2    8.30    1.10
   1   7   2    4.70    2.20
  -2  -7  -2   99.49    4.60
   2   7   2  105.59    5.30
   2   7   2  103.69    4.20
  -3  -7  -2   49.30    3.10
   3   7   2   48.60    2.40
  -4  -7  -2   17.60    2.30
   4   7   2   23.40    1.60
   5   7   2    9.50    1.30
   6   7   2   22.10    1.90
  -7  -7  -2   31.90    2.80
   7   7   2   36.00    2.90
   7   7   2   31.00    4.10
  -8  -7  -2   47.80    3.20
   8   7   2   55.99    3.40
   8   7   2   55.39    4.00
  -9  -7  -2   30.70    2.50
   9   7   2   28.00    3.10
   9   7   2   32.50    2.60
   9   7   2   28.00    2.60
 -10  -7  -2   45.10    2.90
  10   7   2   48.20    3.40
  10   7   2   49.30    3.20
  10   7   2   45.70    3.10
 -11  -7  -2   40.30    2.50
  11   7   2   38.50    2.80
  11   7   2   33.50    2.90
  11   7   2   39.10    2.60
 -12  -7  -2  113.69    4.80
  12   7   2  122.59    5.20
  12   7   2  121.89    5.30
  13   7   2  134.89    6.20
  13   7   2  129.99    5.60
   6  -8  -2   19.60    1.40
   6  -8  -2   19.50    1.50
   5  -8  -2   72.99    3.30
   5  -8  -2   70.99    3.40
   4  -8  -2   46.70    2.60
   4  -8  -2   46.40    2.70
   3  -8  -2  131.99    5.30
   3  -8  -2  127.39    6.30
  -3   8   2  120.79    5.30
   2  -8  -2   14.70    1.80
   2  -8  -2   12.10    1.80
  -2   8   2   10.40    1.50
   1  -8  -2  190.88    7.60
   1  -8  -2  197.68    7.70
  -1   8   2  199.38    7.60
   0  -8  -2  841.42   29.40
   0  -8  -2  853.61   29.60
   0   8   2  888.91   29.60
  -1  -8  -2   -0.60    0.60
  -1  -8  -2    2.50    1.00
   1   8   2    0.30    0.60
  -2  -8  -2   19.80    2.60
  -2  -8  -2   18.30    2.00
   2   8   2   21.10    1.60
  -3  -8  -2  142.49    6.00
  -3  -8  -2  160.48    7.80
   3   8   2  142.39    5.80
  -4  -8  -2  159.68    6.70
   4   8   2  170.88    6.40
  -5  -8  -2   42.50    2.80
   5   8   2   41.60    2.40
   6   8   2   72.19    3.30
   6   8   2   63.79    4.30
   7   8   2  137.29    6.10
   8   8   2   21.20    2.60
   8   8   2   25.60    3.40
  -9  -8  -2   14.10    2.60
   9   8   2   19.30    2.40
   9   8   2   22.30    3.00
 -10  -8  -2   -0.80    1.20
  10   8   2    2.40    1.30
  10   8   2    1.00    1.00
  11   8   2   58.19    3.30
  12   8   2  109.59    4.80
  12   8   2  103.19    4.70
  13   8   2    5.60    1.30
  13   8   2    4.50    1.00
   5  -9  -2   12.40    1.20
   5  -9  -2   13.50    1.50
   4  -9  -2   93.99    3.90
   4  -9  -2   91.89    4.00
   3  -9  -2   32.20    2.10
   3  -9  -2   30.80    2.80
  -3   9   2   33.00    2.40
   2  -9  -2  201.68    7.70
   2  -9  -2  212.48    7.90
  -2   9   2  192.88    7.80
   1  -9  -2    4.70    1.60
   1  -9  -2    0.30    1.00
  -1   9   2    1.50    0.80
   0  -9  -2  871.11   30.50
   0  -9  -2  849.52   30.60
   0   9   2  959.40   31.00
  -1  -9  -2   66.39    3.40
  -1  -9  -2   67.29    3.60
   1   9   2   64.99    3.30
  -2  -9  -2   82.19    4.00
   2   9   2   85.29    3.90
  -3  -9  -2   33.70    3.20
   3   9   2   34.60    2.20
   4   9   2   38.70    2.40
  -5  -9  -2   43.30    2.90
   5   9   2   46.50    2.60
  -6  -9  -2   27.50    2.40
   6   9   2   30.80    2.20
   7   9   2  185.08    7.80
   7   9   2  192.48    7.50
   8   9   2   -0.80    1.30
   9   9   2  171.38    7.10
   9   9   2  163.48    7.30
  10   9   2  200.28    8.20
  10   9   2  205.68    8.10
  11   9   2  107.59    4.80
  11   9   2  107.59    5.00
  12   9   2    9.30    1.40
  12   9   2    7.30    1.90
 -13  -9  -2   34.50    2.00
  13   9   2   40.00    2.40
  13   9   2   34.70    2.00
   4 -10  -2    4.70    1.10
   3 -10  -2   24.80    1.70
   2 -10  -2   55.79    2.80
   2 -10  -2   49.60    2.70
  -2  10   2   50.49    2.90
   1 -10  -2    0.40    0.60
   1 -10  -2   -0.90    1.00
  -1  10   2    0.10    0.90
   0 -10  -2   24.50    2.90
   0  10   2   21.90    1.90
  -1 -10  -2   27.00    2.20
   1  10   2   24.00    2.00
  -2 -10  -2  938.11   32.00
   2  10   2  904.51   31.70
  -3 -10  -2   14.20    1.80
   3  10   2   15.00    1.80
  -4 -10  -2  323.17   12.10
   4  10   2  331.97   12.00
  -5 -10  -2    1.90    0.80
   5  10   2    3.10    1.00
  -6 -10  -2  285.27   10.20
   6  10   2  243.68   10.90
  -7 -10  -2   93.29    4.30
   7  10   2   81.99    4.00
  -8 -10  -2   23.10    2.20
   8  10   2   27.30    3.00
  -9 -10  -2   10.80    1.70
   9  10   2    8.80    2.30
 -10 -10  -2    7.20    1.60
  10  10   2    3.30    1.10
 -11 -10  -2   21.60    1.80
  11  10   2   22.30    2.00
 -12 -10  -2   11.30    1.30
  12  10   2   11.20    1.50
 -13 -10  -2    2.20    0.50
  13  10   2    3.70    1.20
   3 -11  -2  186.88    6.70
   2 -11  -2    0.50    0.50
   1 -11  -2   -0.20    0.50
  -1  11   2    0.70    1.00
   0 -11  -2    8.00    1.30
   0  11   2    4.50    1.40
  -1 -11  -2    7.50    1.40
   1  11   2    5.00    1.40
  -2 -11  -2   -1.00    0.60
   2  11   2    0.10    0.80
  -3 -11  -2  114.39    4.90
   3  11   2  113.79    5.00
  -4 -11  -2    1.20    0.70
   4  11   2    1.50    0.80
  -5 -11  -2   42.80    2.80
   5  11   2   35.90    2.50
  -6 -11  -2   24.80    2.10
   6  11   2   22.50    2.00
  -7 -11  -2    3.20    0.80
   7  11   2    2.80    1.30
  -8 -11  -2  133.79    5.70
  -9 -11  -2    8.60    1.60
   9  11   2   13.40    2.60
 -10 -11  -2    6.30    1.70
  10  11   2    5.30    2.00
 -11 -11  -2   15.30    1.50
  11  11   2   15.80    1.80
  12  11   2    1.10    0.80
   1 -12  -2    0.10    0.50
   0 -12  -2    6.00    1.10
   0  12   2    9.00    1.50
  -1 -12  -2    5.60    1.10
   1  12   2    4.50    1.20
  -2 -12  -2  244.18    9.00
   2  12   2  249.58    9.20
  -3 -12  -2  286.17   10.40
   3  12   2  283.27   10.80
  -4 -12  -2   55.89    2.80
   4  12   2   56.39    3.00
  -5 -12  -2   52.89    2.80
   5  12   2   49.90    2.80
  -6 -12  -2  115.69    4.90
   6  12   2  120.69    5.00
  -7 -12  -2    5.20    1.30
   7  12   2    4.00    1.30
  -8 -12  -2  110.19    4.60
  -9 -12  -2   65.39    3.10
 -10 -12  -2   83.69    3.60
 -11 -12  -2    0.20    0.60
  -1 -13  -2    4.00    1.00
   2  13   2   23.80    1.80
  -3 -13  -2   10.00    1.20
   3  13   2   12.70    1.40
  -4 -13  -2   44.60    2.30
   4  13   2   49.10    2.50
  -5 -13  -2    7.00    1.10
   5  13   2    6.40    1.50
  -6 -13  -2   28.30    2.00
   6  13   2   23.70    2.10
  -7 -13  -2   11.90    1.20
  -8 -13  -2    0.30    0.50
  -9 -13  -2    1.90    0.60
 -10 -13  -2   15.10    1.20
  -5 -14  -2    7.20    1.20
  -6 -14  -2   39.50    1.90
  -7 -14  -2   78.09    3.10
   4  12  -3    6.80    1.30
   3  12  -3    7.20    1.30
   6  11  -3   24.10    2.00
   5  11  -3   65.79    3.20
   4  11  -3  123.29    5.50
   3  11  -3   85.99    4.10
   2  11  -3   14.10    1.50
   1  11  -3   23.20    1.70
   0  11  -3   45.20    2.50
  10  10  -3   33.80    2.00
  10  10  -3   34.00    2.00
   9  10  -3  161.68    6.20
   9  10  -3  162.08    6.20
   8  10  -3    0.30    0.90
   8  10  -3    0.80    0.80
   7  10  -3   46.90    2.90
   7  10  -3   45.60    2.80
   6  10  -3   13.30    2.50
   6  10  -3   10.90    1.90
   6  10  -3    8.80    1.70
   5  10  -3   40.30    2.40
   5  10  -3   37.50    2.70
   4  10  -3   17.60    1.70
   3  10  -3    1.60    0.70
   2  10  -3  132.39    5.60
  -2 -10   3  135.79    5.40
   1  10  -3    9.20    1.30
  -1 -10   3    7.20    2.50
   0  10  -3    2.20    0.90
  -1  10  -3   14.20    1.60
  -2  10  -3   53.99    3.10
  11   9  -3    0.10    0.70
  11   9  -3    0.10    0.70
  10   9  -3   32.00    2.80
  10   9  -3   31.60    2.00
   9   9  -3   96.59    4.30
   9   9  -3   98.89    4.50
   8   9  -3   99.59    4.70
   8   9  -3  101.69    4.60
   7   9  -3    8.90    2.20
   7   9  -3   11.00    2.10
   6   9  -3  229.68    8.80
   6   9  -3  206.98    8.50
   6   9  -3  232.48    8.90
   5   9  -3   27.70    2.20
   5   9  -3   33.80    3.00
   5   9  -3   32.10    2.70
   4   9  -3   22.90    1.90
   4   9  -3   28.40    2.60
   3   9  -3  170.58    6.90
   2   9  -3  425.76   15.50
   1   9  -3   34.10    2.30
   0   9  -3    0.80    0.70
   0  -9   3    0.10    1.00
  -1   9  -3   40.90    2.50
   1  -9   3   41.90    2.60
  -2   9  -3   43.20    2.50
  11   8  -3   47.10    2.50
  11   8  -3   49.50    2.60
  10   8  -3    0.30    1.30
  10   8  -3    3.60    1.40
 -10  -8   3    1.10    1.10
   9   8  -3   69.39    3.50
   9   8  -3   68.89    3.70
  -9  -8   3   66.79    3.70
   8   8  -3    2.20    0.90
   8   8  -3   -0.40    1.00
  -8  -8   3   -0.30    1.20
   7   8  -3    6.30    2.10
   7   8  -3    7.70    2.10
  -7  -8   3    5.30    1.40
   6   8  -3    8.30    2.30
   6   8  -3   11.30    1.70
   6   8  -3    7.70    2.30
   5   8  -3   22.10    2.60
   5   8  -3   20.10    1.90
   5   8  -3   14.60    2.60
   4   8  -3   33.90    3.30
   4   8  -3   38.80    2.40
   4   8  -3   36.70    3.10
   3   8  -3  314.07   11.30
   3   8  -3  294.77   11.50
   2   8  -3   74.69    3.70
   2   8  -3   74.49    4.10
   1   8  -3   37.10    2.40
   0   8  -3    7.30    1.50
  -1   8  -3  240.68    9.10
   1  -8   3  232.68    8.90
  -2   8  -3   27.50    2.10
   2  -8   3   30.60    2.40
  -3   8  -3   10.90    1.80
   3  -8   3   10.50    1.70
   4  -8   3   94.59    4.10
  12   7  -3    3.20    1.10
  12   7  -3    3.10    1.10
  11   7  -3   70.79    4.30
  11   7  -3   64.39    4.30
  10   7  -3    1.00    0.80
  10   7  -3    0.10    0.70
   9   7  -3   32.10    2.60
   9   7  -3   25.60    2.40
   8   7  -3   13.00    2.10
   8   7  -3   12.90    2.20
   7   7  -3    7.90    2.00
   7   7  -3    5.60    1.50
   6   7  -3 1936.01   65.99
   6   7  -3 1996.60   65.59
   6   7  -3 1940.01   66.19
   5   7  -3  189.08    7.10
   5   7  -3  171.58    8.10
   5   7  -3  182.78    7.70
   4   7  -3    3.70    1.40
   4   7  -3    7.20    1.30
   4   7  -3    5.70    1.50
   3   7  -3   59.89    3.10
   3   7  -3   63.39    3.80
   3   7  -3   57.79    4.00
   2   7  -3  262.77    9.90
   2   7  -3  267.87   10.30
   1   7  -3    5.10    1.10
   0   7  -3   26.70    2.00
  -1   7  -3   14.80    1.60
  -2   7  -3   14.40    1.70
   2  -7   3   10.60    1.90
  -3   7  -3    5.90    1.60
   3  -7   3    6.60    1.70
   4  -7   3   -0.30    0.90
   5  -7   3   37.20    2.30
   6  -7   3   43.90    2.60
  12   6  -3    6.20    1.20
  12   6  -3    6.00    1.30
  11   6  -3   24.70    2.00
  11   6  -3   23.40    1.90
  10   6  -3   21.60    2.80
  10   6  -3   21.30    2.10
   9   6  -3  103.49    5.00
   9   6  -3   98.09    4.80
   8   6  -3    8.80    2.30
   8   6  -3    2.30    1.40
   7   6  -3    7.60    2.30
   7   6  -3    2.80    1.10
   6   6  -3   73.59    5.60
   6   6  -3   79.79    3.60
   5   6  -3   10.30    2.30
   5   6  -3    7.60    2.20
   5   6  -3    6.00    1.30
   4   6  -3    7.10    2.50
   4   6  -3   11.30    2.50
   4   6  -3   11.80    1.40
   3   6  -3    4.70    1.50
   3   6  -3    3.70    1.30
   3   6  -3    5.50    1.20
   2   6  -3  337.17   12.30
   2   6  -3  334.97   12.80
   2   6  -3  359.56   13.30
   1   6  -3    5.70    1.10
   1   6  -3    5.70    1.40
   0   6  -3  218.48    8.20
  -1   6  -3   98.89    4.30
  -2   6  -3   14.00    1.50
   2  -6   3   17.00    2.10
  -3   6  -3    6.50    1.70
   3  -6   3    7.20    1.80
  -4   6  -3  682.13   23.80
   4  -6   3  696.93   23.90
   5  -6   3  312.07   12.20
   5  -6   3  304.97   11.30
   6  -6   3   70.99    3.40
   7  -6   3    5.10    1.00
  12   5  -3   75.29    3.40
  12   5  -3   78.79    3.40
  11   5  -3  148.39    6.10
  11   5  -3  155.58    6.30
  11   5  -3  148.29    5.90
  10   5  -3   66.49    3.70
  10   5  -3   72.69    3.60
  10   5  -3   58.39    3.40
   9   5  -3  106.49    4.80
   9   5  -3  106.39    5.00
   9   5  -3  102.69    5.20
   8   5  -3   13.20    2.20
   8   5  -3   14.90    2.40
   8   5  -3   10.70    2.30
   7   5  -3   10.30    2.60
   7   5  -3    5.50    2.10
   7   5  -3    5.30    2.00
   6   5  -3   11.50    3.00
   6   5  -3   13.70    2.20
   6   5  -3   14.20    2.40
   6   5  -3   10.60    1.80
   5   5  -3    0.80    0.80
   5   5  -3   -0.40    1.10
   5   5  -3   -0.40    1.10
   4   5  -3   22.60    2.60
   4   5  -3   20.30    2.50
   4   5  -3   18.70    1.60
   2   5  -3    0.00    0.60
   1   5  -3  245.08    9.50
   0   5  -3   20.00    1.40
   0   5  -3   16.40    3.00
  -1   5  -3   11.20    3.60
  -1   5  -3    7.20    1.10
  -2   5  -3  263.17    9.60
  -3   5  -3   25.50    1.90
   3  -5   3   23.90    2.30
  -4   5  -3   35.10    2.40
   4  -5   3   31.70    3.60
   5  -5   3  104.69    4.90
   5  -5   3  110.19    4.80
   6  -5   3    9.60    2.20
   6  -5   3    6.60    1.60
   6  -5   3    7.60    1.90
   7  -5   3   98.49    4.50
   7  -5   3  103.79    4.40
   7  -5   3   94.19    4.60
   8  -5   3    8.80    1.60
   8  -5   3   13.40    1.70
   9  -5   3    4.90    1.90
  12   4  -3   36.00    2.10
  12   4  -3   37.30    2.20
  11   4  -3   91.69    4.10
  11   4  -3   87.39    4.20
  11   4  -3   91.49    4.00
  10   4  -3   29.50    2.50
  10   4  -3   26.30    2.40
  10   4  -3   30.20    2.50
   9   4  -3  211.98    8.20
   9   4  -3  207.78    8.50
   9   4  -3  206.98    9.20
   8   4  -3 1147.99   39.00
   8   4  -3 1146.99   39.20
   8   4  -3 1139.19   39.40
   7   4  -3    4.40    1.30
   7   4  -3    5.30    2.00
   7   4  -3    2.90    1.20
   6   4  -3    0.10    1.40
   6   4  -3    3.50    1.20
   6   4  -3    3.70    1.20
   5   4  -3   62.59    3.80
   5   4  -3   63.59    3.70
   5   4  -3   68.99    3.10
   4   4  -3   59.29    2.70
   3   4  -3  372.76   13.00
   2   4  -3   73.79    3.20
   1   4  -3   29.20    2.00
   1   4  -3   29.60    1.70
  -1  -4   3   27.80    1.90
   0   4  -3  858.71   29.30
   0   4  -3  870.51   29.60
   0  -4   3  876.61   29.60
  -1   4  -3  608.04   20.20
  -1   4  -3  613.44   20.70
   1  -4   3  544.95   20.60
  -2   4  -3   61.09    2.80
  -2   4  -3   59.19    4.10
  -3   4  -3   78.29    3.40
   3  -4   3   74.99    3.80
  -4   4  -3  911.81   30.70
   4  -4   3  895.11   30.80
   5  -4   3  571.44   20.50
   5  -4   3  577.44   20.20
   5  -4   3  586.04   20.10
   6  -4   3  430.36   15.30
   6  -4   3  425.56   15.40
   6  -4   3  438.26   15.40
   7  -4   3   17.10    2.30
   7  -4   3   22.40    2.00
   7  -4   3   15.00    1.90
   8  -4   3  122.89    5.20
   8  -4   3  122.29    4.90
   8  -4   3  113.69    5.00
   9  -4   3   44.80    2.50
   9  -4   3   44.00    2.70
   9  -4   3   45.10    2.30
  10  -4   3    0.80    0.90
  12   3  -3    1.30    1.10
  12   3  -3    1.50    0.60
  11   3  -3   13.10    1.70
  11   3  -3   11.60    2.20
  11   3  -3   14.60    1.80
  10   3  -3  104.29    4.60
  10   3  -3   98.59    4.90
   9   3  -3   36.00    3.00
   9   3  -3   33.10    2.90
   9   3  -3   36.00    2.70
   8   3  -3  221.88    8.70
   8   3  -3  212.98    8.50
   8   3  -3  217.28    8.80
   7   3  -3   20.80    2.40
   7   3  -3   20.90    2.40
   7   3  -3   15.70    2.50
   6   3  -3    9.20    2.70
   6   3  -3   14.20    2.40
   6   3  -3    9.70    2.50
   5   3  -3  759.82   25.80
   4   3  -3  214.78    7.80
   3   3  -3  867.41   29.20
   2   3  -3   16.20    1.00
   2   3  -3   16.40    1.30
  -2  -3   3   17.50    1.10
   1   3  -3   11.70    1.10
   1   3  -3   12.30    1.10
  -1  -3   3   12.00    1.10
   0   3  -3  262.97    9.30
   0   3  -3  250.77    9.10
   0  -3   3  259.97    9.20
  -1   3  -3   37.00    1.90
  -1   3  -3   36.70    2.30
   1  -3   3   39.40    2.40
  -2   3  -3   89.99    4.20
  -2   3  -3   89.19    3.60
   2  -3   3   86.89    4.40
  -3   3  -3   52.09    3.40
  -3   3  -3   46.40    2.40
  -4   3  -3   84.49    3.70
   4  -3   3   84.39    3.90
   5  -3   3   81.89    4.30
   5  -3   3   81.59    4.00
   6  -3   3   60.19    3.50
   6  -3   3   59.09    3.10
   7  -3   3  100.09    4.70
   7  -3   3   99.69    4.60
   7  -3   3  103.19    4.50
   8  -3   3    2.50    1.00
   8  -3   3   -0.60    0.70
   8  -3   3   -0.30    0.90
   9  -3   3   31.20    2.00
   9  -3   3   31.20    2.30
   9  -3   3   29.90    2.20
  10  -3   3  165.38    6.30
  10  -3   3  164.58    6.10
  10  -3   3  163.18    6.20
  12   2  -3   -0.10    0.60
  12   2  -3   -0.30    0.90
  11   2  -3   41.20    2.60
  11   2  -3   44.00    2.40
  10   2  -3  175.98    6.80
  10   2  -3  153.18    6.40
  10   2  -3  150.58    6.80
  10   2  -3  186.48    7.40
   9   2  -3  378.36   13.70
   9   2  -3  375.36   14.10
   9   2  -3  374.26   13.50
   9   2  -3  382.46   13.90
   8   2  -3  328.97   11.70
   8   2  -3  308.37   11.50
   8   2  -3  320.17   11.90
   8   2  -3  309.37   12.00
   7   2  -3    1.60    1.10
   7   2  -3    1.20    1.10
   7   2  -3    2.00    1.40
   6   2  -3   35.00    3.00
   6   2  -3   34.60    3.00
   6   2  -3   29.60    2.80
  -5  -2   3    5.90    2.00
   4   2  -3   31.00    1.90
  -4  -2   3   32.80    1.90
  -4  -2   3   32.80    2.00
   3   2  -3  405.96   14.30
  -3  -2   3  415.16   14.00
  -3  -2   3  413.96   14.00
  -2  -2   3  389.86   13.30
   1   2  -3   21.50    1.20
  -1  -2   3   18.40    1.20
   0   2  -3  189.38    6.90
   0  -2   3  194.88    6.90
  -1   2  -3    6.30    1.10
   1  -2   3    5.90    1.20
  -2   2  -3   14.30    1.50
   2  -2   3   14.10    1.60
  -3   2  -3  332.57   11.80
   3  -2   3  306.87   11.80
  -4   2  -3 2587.74   86.89
   5  -2   3  594.44   20.60
   6  -2   3  202.28    7.60
   6  -2   3  195.88    7.80
   6  -2   3  201.28    7.70
   7  -2   3    0.40    0.70
   7  -2   3    1.30    0.80
   7  -2   3    1.10    1.10
   8  -2   3  135.29    5.70
   8  -2   3  130.79    5.60
   8  -2   3  127.49    5.40
   9  -2   3   39.00    2.60
   9  -2   3   38.30    2.60
   9  -2   3   37.20    2.30
  10  -2   3   51.69    2.80
  10  -2   3   52.19    2.90
  10  -2   3   53.49    2.70
  11  -2   3  105.59    4.30
  11  -2   3  106.69    4.40
  12   1  -3   11.40    1.20
  11   1  -3    3.40    1.20
  11   1  -3    2.50    1.00
  10   1  -3   20.90    1.90
  10   1  -3   22.50    2.40
  10   1  -3   22.40    1.90
   9   1  -3   66.19    3.50
   9   1  -3   63.69    3.30
   9   1  -3   69.09    3.80
   8   1  -3   18.10    2.10
   8   1  -3   11.10    2.30
   8   1  -3   13.80    2.00
   8   1  -3    9.60    3.20
   7   1  -3   70.19    4.50
   7   1  -3   69.49    4.00
   7   1  -3   73.49    3.70
   7   1  -3   74.59    3.80
   6   1  -3   -0.70    1.30
   6   1  -3    1.80    1.10
   6   1  -3    1.00    1.20
   6   1  -3   -1.80    1.70
  -5  -1   3  177.08    7.50
  -5  -1   3  183.58    7.30
  -4  -1   3    7.90    1.70
  -4  -1   3    7.00    1.50
  -3  -1   3  275.37    9.70
  -3  -1   3  271.37    9.60
  -2  -1   3  584.74   19.80
   1   1  -3    3.00    0.70
  -1  -1   3    3.00    0.70
   0   1  -3  258.97    9.10
   0  -1   3  259.67    9.10
  -1   1  -3   64.69    2.80
   1  -1   3   63.49    2.70
  -2   1  -3   16.30    1.40
   2  -1   3   14.40    1.40
  -3   1  -3    4.80    1.20
   3  -1   3    3.60    0.90
  -4   1  -3  101.19    4.50
   4  -1   3   89.99    4.60
  -5   1  -3   57.99    3.90
   6  -1   3  463.65   16.20
   6  -1   3  463.25   16.30
   7  -1   3  508.55   18.20
   7  -1   3  529.45   18.10
   7  -1   3  515.25   18.20
   8  -1   3   26.30    2.40
   8  -1   3   23.40    2.10
   8  -1   3   24.90    2.20
   9  -1   3   54.99    3.20
   9  -1   3   51.69    2.90
   9  -1   3   54.59    3.20
  10  -1   3   31.80    2.40
  10  -1   3   37.00    2.20
  11  -1   3  119.49    5.00
  11  -1   3  124.49    5.30
  11  -1   3  117.29    4.80
  12  -1   3   19.80    2.00
  12  -1   3   23.30    1.60
  11   0  -3  194.48    7.50
  11   0  -3  202.58    7.40
  11   0  -3  202.28    7.20
  10   0  -3   60.89    3.00
  10   0  -3   58.69    3.40
  10   0  -3   61.79    3.00
   9   0  -3  201.48    7.60
   9   0  -3  191.48    7.90
   9   0  -3  192.38    7.70
   8   0  -3  943.71   32.00
   8   0  -3  946.61   31.80
   8   0  -3  904.01   32.20
   7   0  -3  270.27   10.50
   7   0  -3  273.27   10.10
   7   0  -3  278.77   10.30
   6   0  -3   11.00    2.60
   6   0  -3    8.70    2.10
   6   0  -3   10.00    2.00
  -5   0   3  137.19    6.40
  -4   0   3  202.48    7.90
  -4   0   3  197.88    7.70
  -3   0   3  878.61   30.40
  -3   0   3  917.21   30.50
  -2   0   3   34.10    1.80
   1   0  -3  214.98    8.00
  -1   0   3  236.38    8.00
   0   0  -3   29.40    1.50
   0   0   3   28.50    1.50
  -1   0  -3  750.02   25.70
   1   0   3  771.62   25.70
  -2   0  -3  876.61   30.80
   2   0   3  951.80   30.80
  -3   0  -3  137.49    5.50
   3   0   3  147.59    5.60
  -4   0  -3   26.10    2.10
   4   0   3   26.50    2.10
  -5   0  -3   54.69    3.40
  -6   0  -3  338.57   13.90
   6   0   3  378.96   13.10
   7   0   3  170.58    6.80
   7   0   3  164.08    6.90
   7   0   3  163.38    6.80
   7   0   3  179.38    6.70
   8   0   3   80.09    5.10
   8   0   3   81.59    4.30
   8   0   3   87.39    4.20
   8   0   3   95.19    4.70
   9   0   3   17.40    2.00
   9   0   3   15.30    1.90
   9   0   3   17.90    2.10
  10   0   3   36.50    2.40
  10   0   3   39.00    2.70
  10   0   3   42.40    2.70
  11   0   3    5.80    1.40
  11   0   3    6.80    1.20
  11   0   3    6.70    1.50
  12   0   3    0.50    0.70
  12   0   3    1.10    0.70
  11  -1  -3   14.90    1.30
  11  -1  -3   14.40    1.30
  10  -1  -3  174.58    6.40
  10  -1  -3  167.18    6.80
  10  -1  -3  163.88    6.50
   9  -1  -3   81.09    3.70
   9  -1  -3   74.99    3.80
   8  -1  -3    9.80    1.70
   8  -1  -3    7.40    2.60
   8  -1  -3   10.60    1.60
   7  -1  -3  360.36   13.10
   7  -1  -3  351.66   15.20
   7  -1  -3  367.56   13.00
   6  -1  -3  216.68    8.10
   6  -1  -3  203.68    8.60
   6  -1  -3  223.38    8.30
   5  -1  -3  214.08    8.30
   5  -1  -3  211.08    8.20
  -5   1   3  230.88    9.50
   4  -1  -3    4.50    1.30
  -4   1   3    3.50    1.20
  -4   1   3    3.50    1.60
  -3   1   3   20.70    2.20
  -2   1   3  702.43   23.50
  -2   1   3  675.23   23.60
  -1   1   3    1.50    0.90
   0  -1  -3    5.20    0.80
  -1  -1  -3    0.90    0.50
   1   1   3    0.50    0.40
  -2  -1  -3 4088.59  148.99
   2   1   3 4847.51  149.99
  -3  -1  -3 2581.94   85.49
   3   1   3 2564.64   85.49
  -4  -1  -3  381.26   13.50
   4   1   3  375.96   13.40
  -5  -1  -3   71.99    3.60
   5   1   3   63.49    3.60
  -6  -1  -3    2.80    1.60
   7   1   3  124.49    5.50
   7   1   3  129.39    5.30
   7   1   3  133.89    5.40
   7   1   3  126.59    5.40
   8   1   3   11.20    2.10
   8   1   3   11.30    1.70
   8   1   3    9.80    1.90
   9   1   3  466.95   16.80
   9   1   3  468.05   16.50
   9   1   3  465.45   16.60
   9   1   3  466.95   16.70
  10   1   3  117.09    5.10
  10   1   3  119.59    5.30
  10   1   3  117.29    5.30
  10   1   3  115.59    5.30
  11   1   3  113.69    4.80
  11   1   3  103.29    5.90
  11   1   3  112.29    5.20
  12   1   3  383.76   14.10
  12   1   3  401.76   13.90
  13   1   3   58.09    2.70
  13   1   3   57.59    2.60
  11  -2  -3   71.89    2.80
  11  -2  -3   70.59    2.90
  10  -2  -3   47.10    2.40
  10  -2  -3   47.30    2.40
   9  -2  -3   18.80    1.60
   9  -2  -3   18.30    1.80
   8  -2  -3   12.50    3.10
   8  -2  -3    7.60    1.60
   8  -2  -3    7.60    1.70
   7  -2  -3    0.00    1.60
   7  -2  -3    0.50    0.80
   7  -2  -3    4.10    1.40
   6  -2  -3    0.50    0.80
   5  -2  -3  468.45   16.40
   4  -2  -3  342.07   11.70
  -4   2   3  325.07   12.80
   3  -2  -3  921.91   31.70
  -3   2   3  920.41   32.60
  -3   2   3  991.10   32.50
  -2   2   3   32.90    2.40
  -2   2   3   30.20    3.10
  -1   2   3   45.30    2.40
   0  -2  -3    0.00    0.40
   0   2   3   -0.10    0.40
  -1  -2  -3  391.76   13.60
   1   2   3  393.26   13.60
  -2  -2  -3 1653.23   56.69
   2   2   3 1747.13   56.69
  -3  -2  -3 3180.78  110.49
   3   2   3 3454.25  111.29
  -4  -2  -3   32.90    2.00
   4   2   3   32.60    2.00
  -5  -2  -3  146.49    5.90
   5   2   3  142.69    5.90
  -6  -2  -3    1.50    1.20
   6   2   3    0.60    1.60
  -7  -2  -3  688.63   25.30
   7   2   3  711.43   24.30
   7   2   3  714.43   24.20
   7   2   3  714.03   24.40
   8   2   3  241.28    9.10
   8   2   3  237.78    8.90
   8   2   3  237.58    9.00
   8   2   3  232.58    9.00
   9   2   3   48.30    2.80
   9   2   3   47.50    2.90
   9   2   3   46.90    3.00
   9   2   3   48.10    3.10
  10   2   3   55.09    3.20
  10   2   3   58.59    3.40
  10   2   3   58.99    3.40
  10   2   3   53.79    3.10
  11   2   3   44.40    2.80
  11   2   3   49.90    3.20
  11   2   3   52.09    3.10
  12   2   3   46.60    2.60
  12   2   3   46.50    2.70
  13   2   3    4.40    1.10
  10  -3  -3   77.49    3.10
  10  -3  -3   74.49    3.20
   9  -3  -3  144.69    6.00
   9  -3  -3  141.19    5.80
   8  -3  -3    2.90    0.90
   8  -3  -3    5.00    1.40
   7  -3  -3  424.86   15.40
   7  -3  -3  429.96   15.30
   6  -3  -3   17.40    1.90
   6  -3  -3   19.80    1.90
   5  -3  -3  388.56   14.00
   5  -3  -3  391.46   13.90
   4  -3  -3   53.19    2.90
   4  -3  -3   49.60    2.90
   3  -3  -3   86.89    3.50
  -3   3   3   86.29    4.70
   2  -3  -3 1083.99   36.80
  -2   3   3 1092.49   37.70
  -2   3   3 1122.99   37.60
  -1   3   3  255.47    9.50
   0   3   3 1363.26   45.80
  -1  -3  -3  107.89    4.40
   1   3   3  117.49    4.50
  -2  -3  -3    2.70    0.90
  -3  -3  -3 1572.84   53.09
   3   3   3 1607.84   53.19
  -4  -3  -3 2645.74   90.49
   4   3   3 2799.42   90.49
  -5  -3  -3    1.80    0.80
   5   3   3    2.10    1.00
  -6  -3  -3  458.55   15.90
   6   3   3  431.76   16.00
  -7  -3  -3   26.70    3.70
   7   3   3   31.20    2.30
   7   3   3   40.50    3.80
   7   3   3   31.90    2.30
   8   3   3   23.10    2.20
   8   3   3   18.70    1.90
   8   3   3   18.10    2.00
   8   3   3   17.10    2.30
   9   3   3  145.59    6.30
   9   3   3  142.99    7.40
   9   3   3  141.29    5.90
  10   3   3    6.10    1.90
  10   3   3    8.00    1.60
  10   3   3    4.50    1.00
  10   3   3    3.40    1.10
  11   3   3   30.70    2.50
  11   3   3   30.90    2.60
  11   3   3   33.00    2.60
  12   3   3  139.89    5.60
  12   3   3  136.69    5.70
  12   3   3  134.39    5.80
  13   3   3  112.99    4.70
  13   3   3  109.89    4.40
   9  -4  -3    0.00    0.50
   9  -4  -3   -0.10    0.50
   8  -4  -3   48.80    2.70
   8  -4  -3   49.99    2.70
   7  -4  -3  105.39    4.50
   7  -4  -3   96.89    4.70
   6  -4  -3   43.80    2.70
   6  -4  -3   45.00    2.70
   5  -4  -3    1.30    0.80
   5  -4  -3    2.60    0.90
   4  -4  -3   26.70    2.20
   4  -4  -3   27.00    2.10
   3  -4  -3   72.29    3.60
   3  -4  -3   78.99    3.60
   2  -4  -3  229.88    8.20
  -2   4   3  228.48    9.30
   1  -4  -3 1015.80   34.60
  -1   4   3 1034.60   35.30
  -1   4   3 1048.40   35.50
   0  -4  -3   13.00    1.10
   0   4   3   15.50    1.60
   0   4   3   16.30    1.90
  -1  -4  -3   55.59    2.50
   1   4   3   60.29    3.00
  -2  -4  -3   84.89    3.60
   2   4   3   83.39    3.60
  -3  -4  -3 1262.97   43.10
   3   4   3 1305.37   43.10
  -4  -4  -3    8.40    1.20
   4   4   3    6.90    1.40
  -5  -4  -3 1992.80   68.29
   5   4   3 2102.69   68.39
   6   4   3  295.07   11.00
  -7  -4  -3  122.69    5.90
   7   4   3  115.39    5.00
   7   4   3  125.19    5.30
   8   4   3  167.58    7.00
   8   4   3  175.08    6.90
   9   4   3   -0.80    1.90
   9   4   3   -0.30    1.40
  10   4   3   14.90    2.20
  10   4   3   16.60    2.20
  10   4   3   14.70    2.20
  11   4   3   34.40    2.60
  11   4   3   29.30    2.40
  12   4   3   70.19    3.70
  12   4   3   74.19    3.60
  12   4   3   72.29    3.50
  13   4   3    8.00    1.30
  13   4   3    7.70    1.70
  13   4   3    7.60    1.40
   9  -5  -3   18.90    1.60
   8  -5  -3    1.20    0.70
   8  -5  -3    1.60    0.60
   7  -5  -3  204.28    8.10
   7  -5  -3  212.88    8.20
   6  -5  -3  150.28    6.30
   6  -5  -3  159.08    6.40
   5  -5  -3   75.89    3.80
   5  -5  -3   75.39    3.70
   4  -5  -3    1.20    0.80
   4  -5  -3    0.80    0.80
  -4   5   3    3.40    1.00
   3  -5  -3   10.10    1.70
   3  -5  -3   10.20    1.60
   2  -5  -3   21.00    2.00
   2  -5  -3   19.80    2.00
  -1   5   3    8.70    2.60
   0  -5  -3  447.06   14.80
   0   5   3  444.16   15.60
   0   5   3  396.06   15.70
  -1  -5  -3   60.89    2.60
   1   5   3   59.19    3.10
   1   5   3   53.09    3.20
  -2  -5  -3   13.80    1.10
   2   5   3   12.50    1.90
   3   5   3   62.29    3.10
  -4  -5  -3  172.98    6.60
   4   5   3  177.78    6.80
  -5  -5  -3  689.33   23.50
   5   5   3  683.13   23.50
  -6  -5  -3  517.95   18.10
   7   5   3 1122.99   38.70
   7   5   3 1163.58   38.70
   8   5   3  147.09    6.10
   8   5   3  146.09    6.40
   8   5   3  145.69    6.10
   9   5   3    8.70    1.80
   9   5   3    9.30    1.90
   9   5   3    6.00    2.40
  10   5   3  108.69    4.90
  10   5   3  100.79    4.80
  10   5   3   97.79    5.00
  11   5   3    6.30    1.80
  11   5   3    5.50    1.90
  12   5   3  139.59    6.00
  12   5   3  140.69    5.90
  12   5   3  138.19    5.70
 -13  -5  -3    4.70    1.10
  13   5   3    3.10    0.90
  13   5   3    5.70    1.50
 -14  -5  -3   12.70    1.20
  14   5   3   12.60    1.30
   8  -6  -3   16.40    1.40
   8  -6  -3   18.70    1.30
   7  -6  -3   25.30    1.80
   7  -6  -3   26.30    1.80
   6  -6  -3    0.30    0.60
   6  -6  -3    0.20    0.90
   5  -6  -3    1.30    0.80
   5  -6  -3    2.80    0.80
   4  -6  -3  108.69    4.90
   4  -6  -3  104.69    4.80
  -4   6   3  112.79    4.70
   3  -6  -3   60.59    3.30
  -3   6   3   65.09    3.10
   2  -6  -3   51.99    2.90
   2  -6  -3   52.49    2.90
   1  -6  -3    8.60    1.70
   1  -6  -3    8.00    1.80
   0   6   3  510.05   18.60
   1   6   3  704.53   24.70
   2   6   3   10.70    2.10
   2   6   3    6.60    1.70
   3   6   3  243.48    9.30
   4   6   3   13.10    2.50
   5   6   3 1174.88   39.40
  -7  -6  -3   31.10    2.40
   7   6   3   32.70    2.50
   7   6   3   35.70    2.50
   8   6   3  313.57   11.30
   8   6   3  296.17   11.20
   8   6   3  298.97   11.50
   9   6   3   47.70    3.40
   9   6   3   43.30    2.80
   9   6   3   42.40    2.90
  10   6   3  138.49    6.10
  10   6   3  137.89    6.00
  10   6   3  139.09    6.00
  11   6   3   29.70    2.60
  11   6   3   23.60    2.30
  11   6   3   27.60    2.30
 -12  -6  -3   16.20    1.60
  12   6   3   17.30    2.10
  12   6   3   18.70    1.90
  12   6   3   16.00    1.90
 -13  -6  -3    0.30    0.60
  13   6   3    1.70    0.80
  13   6   3   -0.30    0.70
 -14  -6  -3   36.80    2.00
  14   6   3   36.60    2.10
  14   6   3   40.00    2.10
   7  -7  -3   86.09    4.10
   7  -7  -3   80.79    3.40
   6  -7  -3  300.77   11.10
   6  -7  -3  314.57   11.10
   5  -7  -3  110.99    4.60
   5  -7  -3  105.09    4.70
   4  -7  -3    5.00    1.50
  -4   7   3    6.50    1.90
   3  -7  -3  287.47   10.70
   3  -7  -3  282.57   10.80
  -3   7   3  298.77   10.70
   2  -7  -3    7.20    1.60
   2  -7  -3    6.50    1.70
  -2   7   3    5.10    1.00
   1  -7  -3  315.87   11.50
   1  -7  -3  303.57   11.40
  -1   7   3  323.57   11.40
   0  -7  -3   39.60    2.60
   0  -7  -3   43.50    2.70
   0   7   3   44.50    2.40
  -1  -7  -3  578.84   19.70
  -1  -7  -3  563.04   19.60
   1   7   3  549.35   20.70
   2   7   3   -3.10    1.90
  -3  -7  -3   14.80    2.30
   3   7   3   19.10    1.40
   3   7   3   19.60    3.00
  -4  -7  -3   62.09    3.40
   4   7   3   53.59    3.30
   5   7   3   36.70    2.10
  -6  -7  -3  121.19    5.30
   6   7   3  127.39    5.00
   6   7   3  122.79    5.50
  -7  -7  -3   19.40    2.20
   7   7   3   16.90    2.40
  -8  -7  -3    3.50    1.00
   8   7   3    2.50    1.80
   8   7   3    4.20    1.20
  -9  -7  -3   79.99    3.90
   9   7   3   87.09    4.10
   9   7   3   83.39    4.70
   9   7   3   83.09    4.20
 -10  -7  -3   -0.20    0.90
  10   7   3    0.60    1.30
  10   7   3    2.10    1.70
  10   7   3   -0.20    1.50
 -11  -7  -3  449.16   16.10
  11   7   3  465.95   16.50
  11   7   3  453.65   16.50
 -12  -7  -3   66.29    3.10
  12   7   3   63.39    3.50
  12   7   3   63.09    3.40
 -13  -7  -3   21.40    1.70
  13   7   3   21.70    2.20
  13   7   3   21.00    1.90
  14   7   3    2.20    0.80
   6  -8  -3    4.70    1.20
   6  -8  -3    4.90    1.00
   5  -8  -3   40.80    2.30
   5  -8  -3   39.10    2.20
   4  -8  -3  152.08    6.10
   4  -8  -3  144.19    5.90
   3  -8  -3  216.78    8.10
   3  -8  -3  210.68    8.20
  -3   8   3  201.98    8.00
   2  -8  -3  313.77   11.90
   2  -8  -3  319.07   11.80
  -2   8   3  336.77   11.90
   1  -8  -3  126.49    5.30
   1  -8  -3  125.09    5.40
  -1   8   3  129.69    5.40
   0  -8  -3  702.13   24.50
   0   8   3  722.63   24.70
  -1  -8  -3  624.04   22.20
  -1  -8  -3  632.14   22.10
   1   8   3  663.53   22.20
  -2  -8  -3   25.90    2.20
  -2  -8  -3   21.30    2.30
   2   8   3   23.40    1.70
  -3  -8  -3    8.70    1.80
  -3  -8  -3    6.50    2.20
   3   8   3    7.90    1.10
  -4  -8  -3    9.10    1.90
  -4  -8  -3    6.20    1.40
   4   8   3    6.40    1.10
  -5  -8  -3    6.50    1.80
  -5  -8  -3    4.30    1.30
   5   8   3    4.80    1.20
  -6  -8  -3  189.68    7.60
   6   8   3  203.28    7.50
   6   8   3  200.08    8.20
  -7  -8  -3   -0.90    1.30
   7   8   3    3.80    1.40
  -8  -8  -3   23.10    2.50
   8   8   3   29.00    2.70
  -9  -8  -3   24.80    2.40
   9   8   3   17.60    3.30
   9   8   3   22.60    2.50
 -10  -8  -3  164.98    6.80
  10   8   3  180.98    7.20
  10   8   3  165.28    7.40
  11   8   3    2.00    1.30
  11   8   3    2.00    1.00
 -12  -8  -3   31.90    2.20
  12   8   3   36.10    2.50
  12   8   3   33.40    2.60
  13   8   3    9.30    1.80
  13   8   3   10.50    1.40
   5  -9  -3    9.60    1.40
   5  -9  -3   13.20    1.60
   4  -9  -3    4.10    1.10
   3  -9  -3   43.30    3.30
   3  -9  -3   45.10    2.50
  -3   9   3   46.90    2.70
   2  -9  -3  166.38    6.60
   2  -9  -3  161.48    6.30
  -2   9   3  142.09    6.30
   1  -9  -3  160.08    7.80
   1  -9  -3  149.29    6.10
  -1   9   3  151.08    6.20
   0  -9  -3    5.50    1.70
   0   9   3    7.60    1.40
  -1  -9  -3   66.59    3.60
  -1  -9  -3   71.19    3.60
   1   9   3   76.39    3.60
  -2  -9  -3   40.70    2.60
  -2  -9  -3   38.90    2.60
   2   9   3   39.60    2.40
  -3  -9  -3  374.36   14.10
  -3  -9  -3  370.66   13.80
   3   9   3  413.06   13.90
  -4  -9  -3   19.80    2.60
   4   9   3   26.60    1.90
  -5  -9  -3   46.80    3.20
  -5  -9  -3   46.20    3.00
   5   9   3   50.09    2.70
  -6  -9  -3   28.70    2.70
  -6  -9  -3   27.40    2.40
   6   9   3   28.40    2.10
  -7  -9  -3   78.19    4.10
  -7  -9  -3   82.79    4.20
   7   9   3   79.39    4.70
  -8  -9  -3    6.90    2.20
   8   9   3    5.60    1.50
  -9  -9  -3    8.70    2.30
   9   9   3    9.70    2.20
 -10  -9  -3   14.60    2.30
  10   9   3   14.10    2.30
  10   9   3   23.20    3.60
 -11  -9  -3  302.67   11.20
  11   9   3  271.17   10.90
  11   9   3  295.17   10.90
  12   9   3    7.20    1.40
  12   9   3    6.60    1.50
  13   9   3    4.50    1.20
   4 -10  -3   32.60    1.90
   4 -10  -3   35.80    1.90
   3 -10  -3   35.80    2.00
   3 -10  -3   34.60    2.00
   2 -10  -3    7.00    1.30
   2 -10  -3    5.10    1.40
  -2  10   3    4.60    1.60
   1 -10  -3   81.29    3.60
   1 -10  -3   65.79    4.20
  -1  10   3   73.99    3.60
   0 -10  -3  800.62   27.00
   0 -10  -3  791.12   27.20
   0  10   3  774.92   27.70
  -1 -10  -3  125.09    5.20
  -1 -10  -3  118.39    5.20
   1  10   3  116.69    5.20
  -2 -10  -3   76.69    3.90
  -2 -10  -3   77.79    3.80
   2  10   3   80.19    3.80
  -3 -10  -3  663.23   24.00
  -3 -10  -3  701.93   24.40
   3  10   3  726.83   24.40
  -4 -10  -3   60.39    3.20
  -4 -10  -3   49.20    3.40
   4  10   3   60.59    3.10
  -5 -10  -3   31.60    2.50
   5  10   3   35.30    2.30
  -6 -10  -3   44.40    2.80
   6  10   3   41.30    3.00
  -7 -10  -3   15.20    1.90
   7  10   3   12.30    2.00
  -8 -10  -3   37.10    2.60
   8  10   3   34.70    3.50
  -9 -10  -3   57.09    3.20
   9  10   3   54.09    3.50
 -10 -10  -3   62.39    3.70
  10  10   3   69.79    3.60
 -11 -10  -3   18.20    1.80
  11  10   3   17.90    1.90
 -12 -10  -3    7.70    1.90
  12  10   3   10.90    1.50
 -13 -10  -3   17.30    1.40
  13  10   3   17.00    1.50
   3 -11  -3   -0.20    0.40
   2 -11  -3   14.10    1.20
   1 -11  -3    0.90    0.50
  -1  11   3    0.40    0.90
   0 -11  -3   34.50    2.10
   0  11   3   36.10    2.30
  -1 -11  -3   11.60    1.50
   1  11   3   13.20    1.50
  -2 -11  -3    1.90    0.70
   2  11   3    1.00    0.80
  -3 -11  -3  104.09    4.40
   3  11   3   91.99    4.40
  -4 -11  -3    1.30    0.70
   4  11   3    1.60    0.80
  -5 -11  -3   13.90    1.80
   5  11   3   11.90    1.60
  -6 -11  -3  226.78    8.60
   6  11   3  215.18    8.50
  -7 -11  -3   73.99    3.70
   7  11   3   70.49    3.60
  -8 -11  -3   48.60    2.90
  -9 -11  -3    2.00    0.80
   9  11   3    0.90    1.80
 -10 -11  -3    9.20    1.50
  10  11   3   12.50    2.20
 -11 -11  -3    5.50    1.20
  11  11   3    7.60    1.70
 -12 -11  -3   32.90    2.00
  12  11   3   41.20    2.20
   1 -12  -3    3.20    1.00
   0 -12  -3   60.19    2.80
   0  12   3   66.19    3.10
  -1 -12  -3    3.30    1.00
   1  12   3    4.30    1.20
  -2 -12  -3   22.20    1.60
   2  12   3   19.70    1.60
  -3 -12  -3  152.38    5.90
   3  12   3  144.69    6.30
  -4 -12  -3  300.57   10.90
   4  12   3  292.87   11.00
  -5 -12  -3  561.54   19.80
   5  12   3  571.44   19.90
  -6 -12  -3   -0.50    0.60
   6  12   3   -1.50    1.00
  -7 -12  -3   18.70    1.60
   7  12   3   10.40    3.30
  -8 -12  -3    9.80    1.40
  -9 -12  -3   12.80    1.40
 -10 -12  -3    0.40    0.50
 -11 -12  -3    5.50    1.50
  -1 -13  -3   53.89    2.30
  -2 -13  -3   16.10    1.30
   2  13   3   19.90    1.60
  -3 -13  -3   98.59    4.10
   3  13   3   96.79    4.10
  -4 -13  -3    0.30    0.50
   4  13   3    1.20    0.80
  -5 -13  -3    0.80    0.50
   5  13   3   -0.40    0.80
  -6 -13  -3   59.99    3.40
   6  13   3   61.09    3.10
  -7 -13  -3   22.00    1.60
  -8 -13  -3    5.40    1.20
  -9 -13  -3   99.09    4.00
 -10 -13  -3    8.10    1.00
  -4 -14  -3    4.10    0.90
  -5 -14  -3   22.50    1.30
  -6 -14  -3   21.30    1.30
  -7 -14  -3   32.40    1.60
   5  11  -4    7.90    1.40
   4  11  -4   47.60    2.50
  -4 -11   4   46.70    2.40
   3  11  -4   16.60    1.50
   2  11  -4    4.40    1.20
   1  11  -4    6.90    1.30
   9  10  -4   15.30    1.50
   9  10  -4   14.90    1.40
   8  10  -4    8.40    1.30
   8  10  -4    8.10    1.50
   7  10  -4   27.10    2.00
   7  10  -4   23.20    2.10
   6  10  -4   10.70    2.20
   6  10  -4   16.10    1.80
   6  10  -4   14.90    1.70
   5  10  -4   48.10    2.60
   4  10  -4    0.20    0.80
   3  10  -4   19.90    1.70
   2  10  -4   89.59    4.10
  -2 -10   4   91.79    3.90
   1  10  -4   -0.30    0.70
  -1 -10   4    1.50    0.90
   0  10  -4    0.40    0.80
   0 -10   4   -0.40    0.90
  -1  10  -4   39.50    2.40
  10   9  -4   68.79    3.20
  10   9  -4   76.29    3.20
   9   9  -4   17.30    1.60
   9   9  -4   16.20    1.60
   8   9  -4    8.50    1.50
   8   9  -4    9.20    1.50
   7   9  -4  114.29    5.10
   7   9  -4  118.89    5.10
   6   9  -4   32.30    3.40
   6   9  -4   39.70    2.50
   6   9  -4   43.00    2.80
   5   9  -4   10.40    1.50
   5   9  -4    9.00    2.40
   5   9  -4   12.30    2.00
   4   9  -4  159.28    6.70
   4   9  -4  166.48    6.90
   4   9  -4  176.18    7.00
   3   9  -4   59.79    3.20
   2   9  -4   60.59    3.20
   1   9  -4    1.20    0.70
   0   9  -4   -0.10    0.70
   0  -9   4   -0.20    0.80
  -1   9  -4    1.30    0.90
   1  -9   4    0.00    0.80
  -2   9  -4    6.90    1.70
   2  -9   4    9.30    1.60
  11   8  -4   49.00    2.40
  11   8  -4   51.19    2.40
  10   8  -4   16.80    1.50
  10   8  -4   17.80    1.60
   9   8  -4   63.89    3.20
   9   8  -4   61.59    3.30
   8   8  -4   80.49    4.10
   8   8  -4   79.09    3.90
   7   8  -4   15.70    2.00
   7   8  -4   11.60    2.10
   6   8  -4  646.74   22.00
   6   8  -4  581.04   21.60
   6   8  -4  636.24   22.10
   5   8  -4   51.29    3.00
   5   8  -4   59.29    3.60
   5   8  -4   56.19    3.50
   4   8  -4   -1.80    1.40
   4   8  -4    0.60    1.10
   4   8  -4    1.40    0.80
   3   8  -4   18.90    3.10
   3   8  -4   26.40    1.90
   3   8  -4   24.30    2.40
   2   8  -4   12.50    1.50
   1   8  -4   81.69    3.90
   0   8  -4    1.30    0.80
  -1   8  -4  326.67   12.40
   1  -8   4  353.96   12.40
  -2   8  -4  138.19    5.90
   2  -8   4  155.68    5.90
  -3   8  -4   28.50    2.50
   3  -8   4   31.40    2.10
   4  -8   4    7.70    1.50
  11   7  -4   37.20    2.60
  11   7  -4   39.70    2.10
  10   7  -4   32.10    2.80
  10   7  -4   30.90    2.10
   9   7  -4   42.00    3.50
   9   7  -4   45.40    2.90
   8   7  -4    1.80    1.20
   8   7  -4    3.50    1.10
   7   7  -4    5.80    2.10
   7   7  -4    8.30    1.90
   6   7  -4  146.59    6.30
   6   7  -4  142.49    6.40
   6   7  -4  133.29    5.80
   5   7  -4  194.08    8.00
   5   7  -4  203.48    7.70
   5   7  -4  194.28    8.20
   4   7  -4  441.56   16.00
   4   7  -4  441.46   15.60
   4   7  -4  425.46   15.80
   3   7  -4   86.29    5.50
   3   7  -4  107.09    4.50
   3   7  -4  106.89    5.00
   2   7  -4  153.08    6.50
   2   7  -4  152.68    6.20
   2   7  -4  150.78    6.60
   1   7  -4  216.28    8.30
   0   7  -4  198.18    7.70
  -1   7  -4    4.30    1.30
  -2   7  -4  329.17   12.20
   2  -7   4  342.97   12.30
  -3   7  -4    1.30    1.00
   3  -7   4    2.40    0.90
   4  -7   4  117.69    5.20
   5  -7   4   60.19    2.90
   6  -7   4   26.00    1.90
  11   6  -4   47.20    2.60
  11   6  -4   44.20    2.40
  10   6  -4    2.30    1.20
  10   6  -4    1.10    0.80
   9   6  -4   51.99    3.30
   8   6  -4   23.30    2.40
   8   6  -4   23.20    2.30
   7   6  -4  365.36   13.50
   7   6  -4  352.66   13.80
   6   6  -4  152.18    6.50
   6   6  -4  146.99    6.00
   6   6  -4  149.09    6.70
   5   6  -4    2.80    1.30
   5   6  -4    3.90    1.00
   5   6  -4    2.70    1.10
   4   6  -4   48.80    3.40
   4   6  -4   49.40    3.30
   4   6  -4   50.79    2.70
   3   6  -4   30.10    2.70
   3   6  -4   27.50    1.90
   3   6  -4   23.30    2.70
   2   6  -4    2.20    0.70
   2   6  -4    1.70    1.10
   2   6  -4    8.80    2.70
   1   6  -4  267.97   10.40
   1   6  -4  286.57   10.10
   1   6  -4  263.67   10.40
   0   6  -4  112.29    4.80
  -1   6  -4   89.09    4.00
  -2   6  -4   73.49    3.50
   2  -6   4   67.49    3.60
  -3   6  -4  112.89    4.80
   3  -6   4  106.59    4.80
  -4   6  -4  694.93   24.30
   4  -6   4  703.33   24.20
   5  -6   4  142.39    5.80
   6  -6   4    0.90    0.70
   7  -6   4  174.08    6.60
  12   5  -4   46.00    2.30
  11   5  -4    3.90    1.40
  10   5  -4    6.60    1.70
   9   5  -4    0.00    1.00
   9   5  -4    3.00    1.90
   9   5  -4    0.50    0.90
   8   5  -4   29.00    3.10
   8   5  -4   27.70    2.60
   8   5  -4   30.60    2.90
   7   5  -4   44.20    3.00
   7   5  -4   44.20    3.30
   6   5  -4  171.38    6.60
   6   5  -4  168.68    7.10
   5   5  -4  271.47   10.50
   5   5  -4  269.37   10.40
   5   5  -4  269.47    9.90
   4   5  -4   85.49    4.50
   4   5  -4   82.09    4.30
   4   5  -4   86.79    3.80
   3   5  -4  704.63   24.30
   3   5  -4  710.33   24.70
   3   5  -4  711.33   24.80
   2   5  -4    5.10    1.10
   2   5  -4    6.50    2.30
   2   5  -4    8.10    2.60
   1   5  -4   18.00    2.50
   1   5  -4   19.80    1.50
   0   5  -4   56.89    3.50
   0   5  -4   58.29    2.90
  -1   5  -4  268.77    9.90
  -2   5  -4   48.00    2.60
  -3   5  -4    1.60    0.90
   3  -5   4    0.40    0.90
  -4   5  -4    6.40    1.80
   5  -5   4  118.49    5.10
   6  -5   4  152.38    6.20
   7  -5   4   28.70    2.00
   8  -5   4   30.20    2.00
   9  -5   4   20.70    1.80
  12   4  -4    3.30    1.30
  11   4  -4   34.10    2.20
  11   4  -4   32.00    2.30
  10   4  -4    9.50    1.90
  10   4  -4    6.70    1.80
  10   4  -4    8.30    1.80
   9   4  -4  109.79    5.70
   9   4  -4  113.09    5.20
   9   4  -4  106.29    4.90
   8   4  -4  100.19    5.10
   8   4  -4  102.99    5.00
   8   4  -4  105.29    4.90
   7   4  -4  100.59    5.00
   7   4  -4   96.19    4.90
   7   4  -4   99.59    4.80
   6   4  -4  539.85   19.20
   6   4  -4  533.75   18.60
   6   4  -4  542.15   19.40
   5   4  -4    1.00    1.10
   5   4  -4    0.30    1.10
   4   4  -4  124.09    5.50
   4   4  -4  119.89    5.60
   4   4  -4  121.69    4.90
   3   4  -4   16.10    3.80
   3   4  -4   20.50    2.70
   2   4  -4    4.00    1.00
   1   4  -4   93.79    4.20
   1   4  -4   96.49    3.90
   0   4  -4    7.80    2.50
   0   4  -4    5.20    1.00
   0  -4   4    6.30    1.70
  -1   4  -4   55.39    4.20
  -1   4  -4   53.39    2.80
  -2   4  -4   10.10    2.80
  -2   4  -4    9.20    1.20
  -3   4  -4   60.09    2.90
   3  -4   4   60.79    3.20
  -4   4  -4   31.00    2.30
   4  -4   4   34.90    2.40
   5  -4   4   39.80    2.60
   6  -4   4   98.69    4.70
   6  -4   4  103.19    4.60
   7  -4   4  861.51   29.60
   7  -4   4  880.21   29.90
   8  -4   4  226.28    8.60
   8  -4   4  226.88    8.40
   9  -4   4   29.00    1.90
  10  -4   4    4.60    1.50
  11   3  -4    1.70    0.90
  11   3  -4    0.90    0.80
  10   3  -4   12.10    2.20
  10   3  -4   19.80    2.10
  10   3  -4   15.40    2.00
   9   3  -4    3.00    1.00
   9   3  -4    4.40    1.20
   9   3  -4    4.50    1.20
   8   3  -4   44.20    3.10
   8   3  -4   39.50    3.00
   8   3  -4   43.90    3.10
   7   3  -4   56.09    3.40
   7   3  -4   51.29    3.40
   6   3  -4  880.41   30.30
   6   3  -4  855.81   30.00
   6   3  -4  880.11   30.20
   5   3  -4  436.76   15.90
   5   3  -4  426.66   15.50
   5   3  -4  424.56   15.60
   4   3  -4   24.00    1.70
   4   3  -4   22.80    2.60
   3   3  -4   34.60    1.90
   2   3  -4   85.79    3.60
   2   3  -4   88.59    3.60
  -2  -3   4   87.79    3.60
   1   3  -4   30.50    1.80
   1   3  -4   30.40    2.00
  -1  -3   4   30.50    2.10
   0   3  -4  256.57    9.30
   0   3  -4  258.27    9.10
   0  -3   4  243.78    9.30
  -1   3  -4    0.20    0.60
  -1   3  -4    2.70    1.20
   1  -3   4    1.20    1.20
  -2   3  -4   79.29    4.40
  -2   3  -4   78.29    3.40
  -3   3  -4  106.99    6.20
  -3   3  -4  117.69    4.60
  -4   3  -4   21.90    1.90
   4  -3   4   19.60    2.10
   5  -3   4    0.50    1.30
   5  -3   4    0.10    0.80
   6  -3   4    6.70    1.60
   7  -3   4   92.09    4.20
   7  -3   4   90.29    4.30
   8  -3   4    1.60    0.80
   8  -3   4   -0.20    0.80
   9  -3   4   88.09    4.00
   9  -3   4   88.69    3.80
  10  -3   4    0.00    0.70
  11   2  -4    5.10    1.70
  10   2  -4   22.30    2.20
  10   2  -4   20.90    2.00
   9   2  -4   52.39    3.40
   9   2  -4   53.59    3.50
   9   2  -4   58.49    3.20
   8   2  -4  241.58    9.30
   8   2  -4  240.68    9.50
   8   2  -4  229.08    9.00
   7   2  -4   24.80    2.80
   7   2  -4   21.90    2.80
   7   2  -4   24.60    3.00
   6   2  -4  303.27   11.70
   6   2  -4  326.57   11.90
   6   2  -4  330.07   12.10
   5   2  -4  763.52   26.20
   5   2  -4  770.52   26.80
   5   2  -4  781.32   26.70
   4   2  -4  430.36   15.00
  -4  -2   4  438.26   15.10
   3   2  -4  333.07   11.70
  -3  -2   4  329.97   11.80
  -3  -2   4  344.57   11.70
   2   2  -4   34.40    1.90
  -2  -2   4   35.40    2.00
   1   2  -4  223.08    7.90
   1   2  -4  219.48    8.00
   0   2  -4 1075.39   37.20
   0   2  -4 1158.78   37.40
   0  -2   4 1093.79   37.30
  -1   2  -4    7.90    1.50
  -1   2  -4    7.50    1.10
   1  -2   4    9.50    1.70
  -2   2  -4    1.60    0.70
  -2   2  -4    1.20    1.00
   2  -2   4    1.00    1.00
  -3   2  -4    8.20    1.30
  -3   2  -4    9.40    2.30
  -4   2  -4    3.20    2.00
  -4   2  -4    5.50    1.70
   5  -2   4   87.89    4.00
   5  -2   4   83.49    4.10
   6  -2   4   71.59    3.60
   6  -2   4   70.19    3.50
   7  -2   4   11.80    1.90
   7  -2   4   11.70    1.70
   7  -2   4    8.90    2.00
   8  -2   4   15.00    2.50
   8  -2   4    8.30    1.70
   8  -2   4   10.10    2.10
   9  -2   4   24.80    2.10
   9  -2   4   24.50    1.90
  10  -2   4   11.20    2.30
  10  -2   4   17.60    1.70
  11  -2   4    1.20    0.60
  11   1  -4   -0.20    0.70
  10   1  -4   51.19    3.00
  10   1  -4   49.00    2.70
   9   1  -4  135.29    5.80
   9   1  -4  144.29    6.20
   9   1  -4  137.29    5.60
   8   1  -4    1.70    1.60
   8   1  -4    0.80    1.00
   8   1  -4    9.20    2.30
   8   1  -4    3.40    1.40
   7   1  -4   14.00    2.60
   7   1  -4   14.30    2.70
   7   1  -4   14.30    2.20
   6   1  -4  218.38    8.70
   6   1  -4  233.48    9.00
   6   1  -4  223.98    8.90
   5   1  -4   12.20    2.90
   5   1  -4   12.00    1.60
   5   1  -4   13.50    2.80
   4   1  -4  349.57   12.10
  -4  -1   4  340.87   12.70
  -4  -1   4  347.47   12.50
   3   1  -4 1123.99   39.40
  -3  -1   4 1180.18   39.70
  -3  -1   4 1229.18   39.70
   2   1  -4  994.90   33.80
  -2  -1   4 1022.20   34.00
   1   1  -4    7.70    1.10
   1   1  -4    6.00    1.00
  -1  -1   4    6.60    1.20
   0   1  -4  617.44   20.90
   0  -1   4  606.34   20.90
  -1   1  -4  619.34   21.40
   1  -1   4  626.94   21.30
  -2   1  -4   29.90    2.20
   2  -1   4   22.60    2.10
  -3   1  -4  117.19    5.10
   3  -1   4  112.89    5.20
  -4   1  -4   15.00    2.50
   5  -1   4   35.60    2.40
   6  -1   4    1.00    0.80
   6  -1   4   -0.30    1.00
   6  -1   4    0.10    1.30
   7  -1   4  327.57   12.30
   7  -1   4  346.27   12.40
   7  -1   4  350.56   12.20
   7  -1   4  326.37   12.30
   8  -1   4  110.99    4.80
   8  -1   4  106.19    4.90
   8  -1   4  106.19    5.00
   9  -1   4   10.20    2.20
   9  -1   4   10.10    2.00
   9  -1   4   10.70    1.60
  10  -1   4   68.99    4.40
  10  -1   4   68.79    3.30
  10  -1   4   72.49    3.50
  11  -1   4   68.89    3.50
  11  -1   4   74.29    3.40
  12  -1   4   10.70    1.20
  11   0  -4    0.10    0.60
  10   0  -4    7.60    1.40
  10   0  -4    7.50    2.30
  10   0  -4    8.30    1.40
   9   0  -4  227.68   11.20
   9   0  -4  296.47   10.00
   8   0  -4  127.69    5.90
   8   0  -4  126.69    5.50
   8   0  -4  127.99    5.30
   7   0  -4   34.10    2.70
   7   0  -4   35.80    3.20
   7   0  -4   35.30    2.60
   6   0  -4  268.97   10.70
   6   0  -4  280.37   10.30
   6   0  -4  294.57   10.50
   5   0  -4  320.47   12.60
   5   0  -4  394.86   14.80
  -5   0   4  334.47   13.60
   4   0  -4  313.47   11.00
  -4   0   4  297.17   12.00
  -4   0   4  337.07   11.90
   3   0  -4 1460.05   50.99
  -3   0   4 1557.84   51.59
  -3   0   4 1574.74   51.59
   2   0  -4 1518.05   53.69
  -2   0   4 1712.43   54.19
   1   0  -4  998.50   33.30
  -1   0   4  976.00   33.30
   0   0  -4   72.79    3.10
   0   0   4   73.19    3.20
  -1   0  -4  159.18    5.90
   1   0   4  152.18    5.90
  -2   0  -4  179.88    6.80
   2   0   4  173.58    6.70
  -3   0  -4   39.30    2.30
   3   0   4   33.40    2.30
  -4   0  -4   -0.40    0.80
   4   0   4   -0.50    1.30
  -5   0  -4   30.60    3.00
   6   0   4   49.99    2.80
   6   0   4   45.10    2.80
   7   0   4   35.10    2.40
   7   0   4   38.80    2.70
   7   0   4   33.60    3.30
   7   0   4   39.90    2.50
   8   0   4  117.79    5.10
   8   0   4  110.79    4.90
   8   0   4  110.69    5.10
   9   0   4  117.19    5.40
   9   0   4  123.49    5.20
   9   0   4  126.29    5.50
   9   0   4  124.49    5.50
  10   0   4   16.90    2.00
  10   0   4   12.40    1.70
  10   0   4   13.30    2.10
  11   0   4   23.10    1.90
  11   0   4   24.20    2.10
  12   0   4    2.90    1.50
  12   0   4    3.00    1.00
  11  -1  -4   -0.60    0.60
  10  -1  -4    3.50    1.20
  10  -1  -4    3.50    0.80
   9  -1  -4   12.00    1.70
   9  -1  -4   12.10    1.60
   8  -1  -4   20.50    3.20
   8  -1  -4   26.70    2.10
   8  -1  -4   22.50    2.20
   7  -1  -4   36.40    2.70
   7  -1  -4   37.40    2.40
   7  -1  -4   35.30    3.40
   6  -1  -4   11.10    2.00
   6  -1  -4    5.40    1.70
   6  -1  -4    6.30    1.80
   5  -1  -4  308.47   11.30
   5  -1  -4  306.27   11.10
   4  -1  -4   60.19    2.80
  -4   1   4   63.09    4.20
   3  -1  -4  448.96   15.70
  -3   1   4  461.65   16.60
  -3   1   4  466.25   16.40
   2  -1  -4   27.00    1.50
  -2   1   4   26.80    2.10
  -1   1   4  238.08    8.80
   0   1   4 1614.84   53.99
  -1  -1  -4  251.67    9.10
   1   1   4  254.17    9.10
  -2  -1  -4   25.90    1.80
   2   1   4   28.70    1.80
  -3  -1  -4  548.55   19.90
   3   1   4  563.24   19.30
  -4  -1  -4 1659.53   56.09
   4   1   4 1675.53   56.09
  -5  -1  -4  339.87   12.70
  -6  -1  -4  253.97   10.40
   7   1   4   69.49    4.00
   7   1   4   66.59    3.40
   7   1   4   67.69    3.50
   7   1   4   70.59    3.40
   8   1   4   44.70    2.70
   8   1   4   46.50    2.80
   8   1   4   46.10    2.80
   8   1   4   38.20    3.20
   9   1   4    5.20    1.60
   9   1   4    4.30    1.10
   9   1   4    8.10    2.00
   9   1   4    5.80    1.70
  10   1   4   38.60    3.00
  10   1   4   42.10    2.90
  10   1   4   48.40    2.70
  10   1   4   46.70    2.90
  11   1   4    7.50    1.80
  11   1   4    7.70    2.20
  12   1   4    1.50    0.80
  12   1   4    1.30    0.70
  13   1   4   29.70    1.70
  10  -2  -4   13.50    1.20
  10  -2  -4   12.30    1.30
   9  -2  -4   44.10    2.40
   9  -2  -4   46.00    2.50
   8  -2  -4   15.00    1.70
   8  -2  -4   17.70    1.90
   7  -2  -4  258.77    9.80
   7  -2  -4  265.87    9.90
   6  -2  -4  338.27   12.20
   6  -2  -4  337.07   12.30
   5  -2  -4  313.37   11.50
   5  -2  -4  317.97   11.50
   4  -2  -4   41.00    2.20
   4  -2  -4   38.80    2.60
   4  -2  -4   42.40    3.00
   3  -2  -4   10.10    1.20
  -3   2   4    9.60    2.70
   2  -2  -4   55.19    2.40
  -2   2   4   54.79    3.50
  -2   2   4   56.59    3.10
   1  -2  -4  222.08    8.00
  -1   2   4  232.08    8.60
   0  -2  -4  615.84   21.20
  -1  -2  -4    0.50    0.50
   1   2   4    1.30    0.70
  -2  -2  -4 3979.50  144.79
   2   2   4 4743.53  146.09
  -3  -2  -4  898.61   32.10
   3   2   4  996.50   32.20
  -4  -2  -4  811.92   27.80
   4   2   4  814.82   27.80
  -5  -2  -4   18.80    2.20
  -6  -2  -4  153.48    6.90
   7   2   4  201.98    7.60
   7   2   4  205.48    7.70
   7   2   4  198.78    7.80
   8   2   4    8.10    1.60
   8   2   4    7.70    1.90
   8   2   4    7.90    2.10
   8   2   4    5.70    1.60
   9   2   4   83.19    4.10
   9   2   4   84.09    4.00
   9   2   4   85.69    4.10
   9   2   4   83.59    4.20
  10   2   4  271.27   10.00
  10   2   4  261.77    9.90
  10   2   4  270.27   10.00
  10   2   4  254.97   10.40
  11   2   4  174.98    7.20
  11   2   4  182.88    7.10
  12   2   4    0.60    0.80
  12   2   4   -1.30    1.30
  12   2   4    0.10    0.70
  13   2   4   44.60    2.30
  13   2   4   42.20    2.40
  10  -3  -4   -0.20    0.50
  10  -3  -4    0.30    0.50
   9  -3  -4   -0.30    0.60
   9  -3  -4    0.30    0.60
   8  -3  -4    5.40    1.90
   8  -3  -4    3.90    1.20
   7  -3  -4  123.99    5.30
   7  -3  -4  128.69    5.50
   6  -3  -4  182.28    7.00
   6  -3  -4  171.78    7.00
   5  -3  -4  172.08    6.80
   5  -3  -4  168.78    6.70
   4  -3  -4  230.98    8.60
   4  -3  -4  224.78    8.70
   4  -3  -4  231.98    8.30
   3  -3  -4  718.93   23.80
  -3   3   4  679.43   25.00
   2  -3  -4   16.50    1.30
  -2   3   4   18.90    2.50
   1  -3  -4  451.05   15.60
  -1   3   4  436.36   16.30
  -1   3   4  480.95   16.30
   0  -3  -4   78.29    3.20
   0   3   4   81.69    3.80
  -1  -3  -4  489.55   16.60
   1   3   4  456.05   16.50
  -2  -3  -4  263.27    9.70
   2   3   4  272.47    9.80
  -3  -3  -4    0.90    0.70
   3   3   4    1.80    0.80
  -4  -3  -4  333.97   11.90
   4   3   4  329.27   12.00
  -5  -3  -4  538.05   18.60
   5   3   4  520.95   18.60
  -6  -3  -4  758.62   26.50
  -7  -3  -4    2.30    2.20
   7   3   4    0.90    0.90
   7   3   4    3.00    1.30
   7   3   4    1.00    0.90
   8   3   4   65.19    3.30
   8   3   4   64.29    3.50
   8   3   4   65.39    3.20
   8   3   4   58.89    3.60
   9   3   4    5.20    1.20
   9   3   4    7.00    1.90
  10   3   4  180.38    7.30
  10   3   4  182.58    7.40
  10   3   4  178.28    7.30
  11   3   4   16.40    1.90
  11   3   4   15.30    2.00
  11   3   4   11.50    2.00
  12   3   4   37.50    2.40
  12   3   4   38.10    2.40
  12   3   4   38.50    2.50
  13   3   4   28.80    1.90
  13   3   4   28.10    1.90
   9  -4  -4    0.30    0.50
   9  -4  -4    0.70    0.50
   8  -4  -4   -0.70    0.80
   8  -4  -4    0.00    0.80
   7  -4  -4   -0.10    0.70
   7  -4  -4    0.20    0.60
   6  -4  -4  225.08    8.70
   6  -4  -4  228.68    8.70
   5  -4  -4  501.25   17.80
   5  -4  -4  506.15   17.80
   4  -4  -4    1.00    0.70
   4  -4  -4    1.50    0.80
   3  -4  -4   18.40    1.50
   3  -4  -4   16.20    2.00
   3  -4  -4   17.60    2.20
   2  -4  -4   13.80    1.30
  -2   4   4   14.80    3.10
   1  -4  -4    6.20    0.90
  -1   4   4    5.50    1.40
   0  -4  -4  633.54   20.80
   0   4   4  589.44   21.50
  -1  -4  -4  666.53   23.30
   1   4   4  717.33   24.00
  -2  -4  -4  277.27   10.10
  -2  -4  -4  263.87    9.60
   2   4   4  282.77   10.20
  -3  -4  -4  115.89    4.80
   3   4   4  117.59    5.00
  -4  -4  -4   79.69    3.70
   4   4   4   75.99    3.80
  -5  -4  -4  621.34   22.00
   5   4   4  646.54   22.10
  -6  -4  -4  143.59    6.40
   6   4   4  157.98    7.10
  -7  -4  -4 1373.66   46.70
   7   4   4 1372.96   45.90
   7   4   4 1341.87   46.00
   8   4   4   39.90    3.00
   8   4   4   45.20    3.10
   8   4   4   40.90    2.60
   9   4   4   10.90    1.60
  10   4   4  175.58    7.00
  10   4   4  167.48    6.90
  10   4   4  166.88    7.10
  11   4   4   66.99    3.60
  11   4   4   68.29    3.70
  11   4   4   66.89    3.60
  12   4   4    1.50    0.90
  12   4   4   -0.10    0.80
  12   4   4    0.40    0.70
  13   4   4    9.70    1.80
  13   4   4   11.10    1.40
  13   4   4   11.60    1.40
   9  -5  -4   23.40    1.40
   9  -5  -4   24.80    1.40
   8  -5  -4    2.90    1.00
   8  -5  -4    3.30    1.10
   7  -5  -4   77.49    3.70
   7  -5  -4   81.09    3.60
   6  -5  -4   41.80    2.60
   6  -5  -4   41.00    2.50
   5  -5  -4    6.30    1.50
   5  -5  -4    4.20    1.50
   4  -5  -4   89.49    4.10
   4  -5  -4   88.19    4.20
   3  -5  -4   13.80    1.70
   3  -5  -4   13.50    1.90
   2  -5  -4   23.30    2.20
   2  -5  -4   21.30    2.00
   1  -5  -4   79.89    3.90
   1  -5  -4   89.49    4.70
  -1   5   4   77.39    5.30
   0  -5  -4  324.07   11.30
   0   5   4  319.37   12.20
  -1  -5  -4 1041.30   34.00
   1   5   4  982.50   34.80
  -2  -5  -4  748.03   25.30
   2   5   4  753.52   26.10
  -3  -5  -4  272.17    9.50
  -3  -5  -4  267.27   10.00
   3   5   4  267.87   10.10
  -4  -5  -4  304.27   10.60
  -4  -5  -4  306.87   11.20
   4   5   4  300.97   11.30
  -5  -5  -4  365.36   12.90
   5   5   4  343.97   13.00
   7   5   4  799.02   28.00
   7   5   4  834.82   28.00
   8   5   4   23.40    2.40
   8   5   4   20.50    2.00
   8   5   4   21.90    2.70
   9   5   4  148.69    6.10
   9   5   4  139.89    6.00
  10   5   4   -0.20    0.80
  10   5   4    0.00    1.10
  10   5   4    0.40    0.90
  11   5   4   37.20    2.90
  11   5   4   42.90    2.80
  11   5   4   43.30    2.80
  12   5   4    5.60    1.60
  12   5   4   10.00    1.70
  12   5   4    9.60    1.60
 -13  -5  -4    1.00    0.60
  13   5   4    1.40    0.80
  13   5   4    0.30    0.80
  13   5   4    1.00    0.70
 -14  -5  -4    8.40    1.00
  14   5   4   10.00    1.30
   8  -6  -4   29.30    1.90
   8  -6  -4   33.50    1.70
   7  -6  -4   16.10    2.30
   7  -6  -4   17.40    1.50
   6  -6  -4    3.30    0.80
   6  -6  -4    2.40    0.70
   5  -6  -4    4.30    1.30
   5  -6  -4    6.90    1.50
   4  -6  -4   11.20    1.70
   4  -6  -4   15.70    1.80
  -4   6   4   13.50    1.90
   3  -6  -4  243.88    9.20
   3  -6  -4  240.18    9.20
   2  -6  -4  143.49    5.90
   2  -6  -4  146.69    6.00
   1  -6  -4  132.29    5.60
   1  -6  -4  137.09    5.50
   0  -6  -4   24.60    2.20
   0  -6  -4   20.60    2.10
   1   6   4   80.19    4.90
   2   6   4  853.21   29.60
   3   6   4   73.09    4.70
   4   6   4   31.60    3.70
  -5  -6  -4  478.55   17.10
  -6  -6  -4   15.70    2.00
   6   6   4   17.60    4.00
  -7  -6  -4  494.65   17.40
   7   6   4  484.95   17.50
   7   6   4  511.55   17.50
  -8  -6  -4  860.21   29.60
   8   6   4  863.11   30.00
   8   6   4  871.21   29.70
   8   6   4  870.81   29.80
   9   6   4  259.77    9.80
   9   6   4  252.67    9.70
   9   6   4  255.67   11.20
  10   6   4   90.89    4.40
  10   6   4   89.59    4.40
  10   6   4   86.59    4.60
 -11  -6  -4    5.70    1.70
  11   6   4    0.50    1.00
  11   6   4    3.10    1.00
  11   6   4    2.10    0.90
 -12  -6  -4    4.80    1.30
  12   6   4    1.60    0.70
  12   6   4    2.00    1.10
  12   6   4    0.70    0.80
 -13  -6  -4   14.20    1.30
  13   6   4   14.20    1.60
  13   6   4   15.40    1.80
 -14  -6  -4    9.70    1.10
  14   6   4    8.50    1.40
   7  -7  -4   -0.60    0.40
   7  -7  -4    0.90    0.50
   6  -7  -4    2.90    1.00
   6  -7  -4    0.40    0.50
   4  -7  -4  486.55   17.00
   4  -7  -4  491.05   17.00
  -4   7   4  456.25   16.90
   3  -7  -4   28.00    2.30
   3  -7  -4   28.00    2.20
  -3   7   4   26.50    2.10
   2  -7  -4  306.47   11.50
   2  -7  -4  312.57   11.60
  -2   7   4  322.37   11.50
   1  -7  -4  121.19    5.10
   1  -7  -4  118.09    5.10
   0  -7  -4    2.90    0.90
   0  -7  -4    2.00    0.90
  -1  -7  -4  191.68    7.20
  -1  -7  -4  180.88    7.20
  -2  -7  -4   84.59    4.10
  -2  -7  -4   86.69    3.90
   2   7   4   82.19    6.00
  -3  -7  -4  225.48    8.50
  -3  -7  -4  226.78    8.70
   3   7   4  232.38    9.70
  -4  -7  -4  106.49    4.70
  -4  -7  -4  103.39    4.80
  -5  -7  -4  367.66   13.10
   5   7   4  367.76   13.10
  -6  -7  -4  120.49    5.20
   6   7   4  128.59    4.90
   6   7   4  113.89    5.40
  -7  -7  -4   96.09    4.40
   7   7   4   96.19    4.50
  -8  -7  -4  290.97   10.90
   8   7   4  305.67   11.10
  -9  -7  -4  375.76   13.50
   9   7   4  374.86   13.70
   9   7   4  369.56   13.90
 -10  -7  -4  316.87   11.80
  10   7   4  326.37   12.10
  10   7   4  323.07   12.20
 -11  -7  -4    2.10    0.80
  11   7   4    2.30    1.00
  11   7   4    2.80    1.30
 -12  -7  -4   11.70    1.50
  12   7   4   10.50    1.70
  12   7   4   14.60    2.10
 -13  -7  -4    1.40    0.70
  13   7   4   -0.10    0.80
  13   7   4   -0.80    0.90
 -14  -7  -4    1.00    0.80
  14   7   4    0.60    1.00
  14   7   4   -0.10    0.60
   6  -8  -4    2.50    0.90
   6  -8  -4    3.40    0.90
   5  -8  -4   68.79    3.10
   5  -8  -4   69.99    3.20
   4  -8  -4   87.39    3.90
   4  -8  -4   88.79    4.30
   3  -8  -4    2.90    0.80
   3  -8  -4    2.10    0.80
  -3   8   4    4.90    1.60
   2  -8  -4   49.70    2.80
   2  -8  -4   48.10    2.80
  -2   8   4   47.50    2.80
   1  -8  -4  527.25   19.60
   1  -8  -4  547.75   19.60
  -1   8   4  605.34   19.70
   0  -8  -4    0.00    0.70
   0  -8  -4    1.20    0.80
   0   8   4    0.70    0.70
  -1  -8  -4    5.00    1.70
   1   8   4    5.00    1.20
  -2  -8  -4  213.28    8.20
  -2  -8  -4  214.08    8.30
   2   8   4  222.28    8.20
  -3  -8  -4    3.50    1.10
  -3  -8  -4    3.20    1.00
   3   8   4    3.20    1.10
  -4  -8  -4  199.58    7.90
  -4  -8  -4  216.48    8.10
   4   8   4  207.98    7.80
  -5  -8  -4 1686.83   55.69
  -5  -8  -4 1684.83   55.49
   5   8   4 1583.44   55.39
  -6  -8  -4  294.37   10.60
  -6  -8  -4  279.97   10.40
   6   8   4  282.37   10.20
   6   8   4  267.17   10.60
  -7  -8  -4  172.18    6.80
   7   8   4  169.38    7.10
  -8  -8  -4    5.70    1.80
   8   8   4    4.40    1.20
  -9  -8  -4  488.45   17.20
   9   8   4  486.05   17.40
 -10  -8  -4   44.70    2.80
  10   8   4   51.79    3.70
 -11  -8  -4  293.87   10.90
  11   8   4  303.27   11.20
 -12  -8  -4   82.99    3.70
  12   8   4   79.79    3.90
  12   8   4   81.49    4.10
 -13  -8  -4   36.60    2.10
  13   8   4   36.90    2.40
 -14  -8  -4    6.10    1.20
  14   8   4    6.90    1.10
   5  -9  -4   15.60    1.70
   5  -9  -4   12.00    1.10
   4  -9  -4   17.00    1.30
   4  -9  -4   16.40    1.40
   3  -9  -4   46.70    2.50
   3  -9  -4   46.00    2.40
  -3   9   4   41.90    2.70
   2  -9  -4  141.89    5.90
   2  -9  -4  149.88    5.80
  -2   9   4  136.49    5.80
   1  -9  -4   53.69    3.00
   1  -9  -4   53.19    2.90
  -1   9   4   47.90    2.80
   0  -9  -4  658.53   22.80
   0  -9  -4  659.23   23.40
  -1  -9  -4    0.50    0.80
  -1  -9  -4    1.90    0.70
   1   9   4   -0.10    0.70
  -2  -9  -4   21.10    2.10
  -2  -9  -4   22.90    2.00
   2   9   4   23.20    1.80
  -3  -9  -4   30.20    2.40
  -3  -9  -4   30.20    2.40
   3   9   4   32.90    2.10
  -4  -9  -4   66.19    3.50
  -4  -9  -4   68.29    3.60
   4   9   4   70.09    3.30
  -5  -9  -4  262.97   10.20
  -5  -9  -4  263.57   10.00
   5   9   4  279.87   10.00
  -6  -9  -4   83.69    4.10
  -6  -9  -4   74.79    4.30
   6   9   4   80.29    3.70
  -7  -9  -4   15.40    2.00
  -7  -9  -4   12.10    2.00
   7   9   4   16.00    3.10
  -8  -9  -4    1.30    1.00
  -8  -9  -4    2.80    1.00
   8   9   4    5.10    1.40
  -9  -9  -4   25.50    2.20
   9   9   4   22.00    2.60
 -10  -9  -4   -0.30    1.00
  10   9   4    0.80    1.00
 -11  -9  -4   31.20    2.30
  11   9   4   37.40    2.50
 -12  -9  -4    5.60    1.60
  12   9   4    4.20    1.50
 -13  -9  -4   23.00    1.80
  13   9   4   20.50    1.60
   4 -10  -4    1.40    0.60
   4 -10  -4    0.30    0.50
   3 -10  -4    1.50    0.70
   3 -10  -4    3.10    1.00
   2 -10  -4   -0.20    0.60
   2 -10  -4   -0.40    0.50
  -2  10   4   -0.70    1.10
   1 -10  -4  207.58    7.60
   1 -10  -4  183.78    7.40
  -1  10   4  188.78    7.50
   0 -10  -4   62.29    3.20
   0 -10  -4   64.39    3.30
   0  10   4   63.59    3.30
  -1 -10  -4   50.79    2.80
  -1 -10  -4   47.30    2.80
   1  10   4   44.70    2.70
  -2 -10  -4  156.28    6.20
  -2 -10  -4  150.78    6.30
   2  10   4  151.78    6.30
  -3 -10  -4   20.50    2.00
  -4 -10  -4   37.90    2.70
  -4 -10  -4   39.90    2.60
   4  10   4   39.80    2.50
  -5 -10  -4  656.43   23.10
  -5 -10  -4  666.33   23.40
   5  10   4  681.53   23.20
  -6 -10  -4  119.49    5.40
  -6 -10  -4  122.69    5.30
  -7 -10  -4   86.29    4.20
  -7 -10  -4   82.29    4.10
   7  10   4   78.19    4.00
  -8 -10  -4    0.80    1.10
  -8 -10  -4    0.40    0.90
   8  10   4   -0.30    1.70
  -9 -10  -4    3.10    0.90
  -9 -10  -4    4.40    1.10
   9  10   4    7.30    2.70
 -10 -10  -4   42.30    2.70
 -10 -10  -4   41.60    2.70
  10  10   4   41.00    3.10
 -11 -10  -4    8.70    1.70
  11  10   4    5.80    1.70
 -12 -10  -4   12.10    2.10
  12  10   4    7.70    1.50
 -13 -10  -4   14.30    1.70
  13  10   4   16.50    1.50
   3 -11  -4    0.50    0.40
   2 -11  -4   16.70    1.30
   2 -11  -4   16.30    1.50
   1 -11  -4   63.09    3.00
   1 -11  -4   63.09    3.00
  -1  11   4   70.79    3.20
   0 -11  -4   24.20    1.90
   0 -11  -4   22.70    1.80
   0  11   4   23.00    1.80
  -1 -11  -4  143.59    5.70
  -1 -11  -4  149.79    6.80
   1  11   4  137.49    5.90
  -2 -11  -4   21.50    1.80
  -2 -11  -4   21.10    2.00
   2  11   4   18.30    1.80
  -3 -11  -4   41.50    2.60
  -3 -11  -4   40.20    2.50
   3  11   4   37.30    2.40
  -4 -11  -4    1.70    1.00
  -4 -11  -4    2.70    0.80
   4  11   4    4.20    1.20
  -5 -11  -4   10.80    1.60
  -5 -11  -4   10.50    2.10
   5  11   4    8.80    1.50
  -6 -11  -4   48.80    3.00
  -6 -11  -4   47.30    2.80
   6  11   4   43.70    2.70
  -7 -11  -4   -0.10    0.70
   7  11   4   -1.10    1.20
  -9 -11  -4   22.00    2.20
 -10 -11  -4    0.70    0.60
  10  11   4    0.50    1.30
 -11 -11  -4   57.19    2.80
  11  11   4   53.49    3.00
 -12 -11  -4   27.00    2.30
  12  11   4   31.40    2.10
   1 -12  -4    3.40    0.80
   0 -12  -4   11.70    1.30
   0  12   4   12.00    1.50
  -1 -12  -4   25.20    1.60
   1  12   4   26.50    1.90
  -2 -12  -4   93.99    4.10
   2  12   4   96.09    4.20
  -3 -12  -4    1.20    0.60
   3  12   4    2.50    0.80
  -4 -12  -4   60.19    3.00
   4  12   4   54.89    3.00
  -5 -12  -4   39.10    2.40
   5  12   4   39.40    2.40
  -6 -12  -4  168.08    6.60
   6  12   4  164.98    6.60
  -7 -12  -4    1.60    0.60
  -8 -12  -4   31.40    2.10
  -9 -12  -4    1.30    0.60
 -10 -12  -4   10.70    1.20
 -11 -12  -4   -0.30    0.50
 -12 -12  -4    0.80    0.50
  -1 -13  -4    7.70    0.90
  -2 -13  -4   17.70    1.20
   2  13   4   18.80    1.60
  -3 -13  -4    7.30    1.00
   3  13   4    6.00    1.30
  -4 -13  -4   12.30    1.40
   4  13   4   14.10    1.50
  -5 -13  -4   16.50    1.40
   5  13   4   16.70    1.70
  -6 -13  -4   15.50    1.30
   6  13   4   16.20    1.80
  -7 -13  -4    0.10    0.50
  -8 -13  -4    5.30    1.00
  -9 -13  -4    0.40    0.50
 -10 -13  -4   15.70    1.60
  -4 -14  -4    0.70    0.40
  -5 -14  -4   71.79    2.90
  -6 -14  -4    4.50    0.80
  -7 -14  -4    9.10    0.90
  -8 -14  -4    8.20    0.90
  -5 -11   5    7.90    1.40
  -4 -11   5    8.60    1.50
   3  11  -5   17.90    2.40
   8  10  -5    2.30    0.80
   7  10  -5   13.10    1.70
   6  10  -5    0.50    1.10
   6  10  -5    2.20    1.10
   5  10  -5   35.30    2.20
   4  10  -5   -0.30    0.80
   3  10  -5   56.59    2.80
   2  10  -5   30.50    1.90
  -2 -10   5   26.70    1.80
   1  10  -5   21.00    1.60
  -1 -10   5   19.90    1.50
   0  10  -5   23.00    1.80
   0 -10   5   26.50    1.80
   9   9  -5    3.60    1.10
   8   9  -5   30.90    2.20
   8   9  -5   30.80    1.90
   7   9  -5    0.10    0.80
   7   9  -5    0.80    0.70
   6   9  -5   23.80    2.00
   6   9  -5   25.80    2.10
   6   9  -5   22.50    2.10
   5   9  -5    1.60    1.00
   5   9  -5    0.70    0.90
   5   9  -5    1.70    0.80
   4   9  -5   34.60    2.80
   4   9  -5   30.60    2.10
   3   9  -5   22.30    1.80
   2   9  -5   21.10    1.80
   1   9  -5   52.09    2.80
  -1  -9   5   51.59    2.70
   0   9  -5   99.99    4.40
   0  -9   5  102.39    4.30
  -1   9  -5   11.50    2.10
   1  -9   5    7.80    1.40
  -2   9  -5    9.30    1.90
   2  -9   5   10.70    1.40
   3  -9   5   -2.10    1.30
  10   8  -5    1.50    1.20
   9   8  -5   23.40    1.70
   8   8  -5  152.98    6.20
   7   8  -5  119.19    5.20
   7   8  -5  120.29    5.40
   6   8  -5  198.28    8.00
   6   8  -5  214.58    8.50
   6   8  -5  218.58    8.30
   5   8  -5   23.80    2.30
   5   8  -5   20.10    2.30
   5   8  -5   20.40    1.90
   4   8  -5    8.70    2.20
   4   8  -5    7.40    2.00
   4   8  -5    5.20    1.40
   3   8  -5   71.29    3.90
   3   8  -5   68.69    4.00
   3   8  -5   74.59    4.00
   2   8  -5  138.69    6.90
   2   8  -5  111.29    5.20
   1   8  -5   89.99    4.20
   0   8  -5   84.29    4.00
  -1   8  -5   29.70    2.20
   1  -8   5   32.60    2.20
  -2   8  -5   30.50    2.20
   2  -8   5   30.60    2.10
  -3   8  -5   -0.30    1.60
   3  -8   5    0.20    0.70
   4  -8   5    5.60    1.30
  10   7  -5   22.40    2.30
  10   7  -5   15.50    1.50
   9   7  -5   23.50    2.00
   9   7  -5   24.60    1.90
   8   7  -5    6.00    1.50
   8   7  -5    3.30    1.20
   7   7  -5   85.49    4.30
   7   7  -5   87.89    4.50
   6   7  -5    5.20    2.00
   6   7  -5    5.00    1.60
   6   7  -5    9.30    1.90
   5   7  -5    2.20    1.20
   5   7  -5    1.40    1.10
   5   7  -5    1.40    0.80
   4   7  -5   11.90    2.30
   4   7  -5   12.50    2.10
   4   7  -5   11.20    1.50
   3   7  -5  594.64   21.40
   3   7  -5  618.44   21.30
   2   7  -5  124.29    5.20
   2   7  -5  117.09    5.40
   2   7  -5  117.19    5.50
   1   7  -5  105.99    4.70
   1   7  -5   99.39    5.00
   0   7  -5  492.45   17.90
  -1   7  -5   53.29    3.00
   1  -7   5   54.89    3.00
  -2   7  -5    0.50    0.90
   2  -7   5    0.10    0.80
  -3   7  -5   37.90    2.60
   3  -7   5   40.50    2.40
   4  -7   5   65.19    3.10
   5  -7   5  103.99    4.30
   6  -7   5   25.40    1.70
  11   6  -5   11.60    1.30
  11   6  -5    9.60    1.40
  10   6  -5   12.20    2.20
  10   6  -5   14.30    1.50
   9   6  -5   33.30    2.40
   9   6  -5   31.70    2.20
   8   6  -5    4.50    1.20
   8   6  -5    4.60    1.10
   7   6  -5  165.78    7.30
   7   6  -5  175.78    7.20
   6   6  -5  395.56   14.70
   6   6  -5  369.06   14.00
   6   6  -5  418.66   15.20
   5   6  -5   14.50    3.80
   5   6  -5   12.80    2.10
   5   6  -5   11.10    1.70
   4   6  -5   66.69    3.90
   4   6  -5   67.39    3.40
   4   6  -5   68.19    3.90
   3   6  -5   35.20    2.70
   3   6  -5   29.20    2.80
   3   6  -5   30.40    2.10
   2   6  -5  230.18    8.70
   2   6  -5  227.38    9.10
   2   6  -5  227.18    9.00
   1   6  -5   98.59    4.40
   1   6  -5   91.99    4.70
   1   6  -5   99.19    4.90
   0   6  -5   19.20    1.70
   0   6  -5   16.40    3.00
  -1   6  -5   67.89    3.40
  -2   6  -5   28.60    2.00
   2  -6   5   26.20    2.20
  -3   6  -5  170.18    6.80
   3  -6   5  172.48    6.90
   4  -6   5  155.68    6.30
   6  -6   5  127.29    5.10
   7  -6   5  132.49    5.10
  11   5  -5   74.49    3.30
  11   5  -5   78.59    3.40
  10   5  -5   12.30    1.50
  10   5  -5    8.80    1.50
   9   5  -5    6.50    1.50
   9   5  -5    4.60    1.60
   8   5  -5  159.58    6.70
   8   5  -5  155.68    6.80
   7   5  -5   91.09    4.60
   7   5  -5   95.29    5.80
   6   5  -5   33.40    2.90
   6   5  -5   32.20    2.70
   6   5  -5   33.00    2.30
   5   5  -5    1.40    1.00
   5   5  -5    2.70    1.10
   5   5  -5    4.70    1.50
   4   5  -5  130.19    5.80
   4   5  -5  135.49    5.50
   4   5  -5  131.89    6.00
   3   5  -5  111.39    4.70
   3   5  -5  109.79    5.20
   3   5  -5  103.89    5.00
   2   5  -5    3.40    1.20
   2   5  -5    6.40    1.30
   2   5  -5    6.20    2.20
   1   5  -5   26.50    2.80
   1   5  -5   27.80    2.60
   1   5  -5   24.00    1.80
   0   5  -5   44.30    3.10
   0   5  -5   41.10    3.30
   0   5  -5   40.10    2.40
  -1   5  -5  213.78    7.80
  -1   5  -5  193.78    8.10
  -2   5  -5   58.59    3.00
  -3   5  -5   81.99    3.80
   3  -5   5   79.09    3.90
  -4   5  -5  224.28    8.60
   4  -5   5  226.88    8.70
   5  -5   5  454.85   16.20
   6  -5   5   91.69    4.20
   7  -5   5    0.20    0.60
   8  -5   5   59.69    2.80
  11   4  -5   13.60    2.10
  11   4  -5   10.40    1.50
  10   4  -5   68.19    3.30
  10   4  -5   71.49    3.50
   9   4  -5    5.40    1.90
   9   4  -5    4.70    1.70
   8   4  -5   10.60    2.10
   7   4  -5   34.00    2.80
   7   4  -5   33.10    2.70
   6   4  -5  231.68    9.20
   6   4  -5  230.78    9.10
   6   4  -5  226.88    8.60
   5   4  -5  229.48    9.30
   5   4  -5  247.78    8.80
   5   4  -5  230.08    9.20
   4   4  -5   18.90    1.60
   4   4  -5   18.70    2.50
   4   4  -5   15.90    2.30
   3   4  -5  101.99    4.90
   3   4  -5   95.79    5.00
   3   4  -5  103.19    4.80
   2   4  -5   97.59    4.80
   2   4  -5  104.19    4.20
   2   4  -5   93.79    4.70
   1   4  -5   33.40    2.00
   1   4  -5   34.50    2.90
   1   4  -5   26.10    3.10
   0   4  -5    2.20    0.70
   0   4  -5    1.20    1.10
   0   4  -5    2.10    1.30
  -1   4  -5    8.60    1.20
  -1   4  -5   14.50    2.70
  -2   4  -5    9.30    1.30
  -2   4  -5    5.20    1.60
  -3   4  -5   98.39    4.30
   3  -4   5   98.79    4.50
  -4   4  -5   39.40    2.60
   4  -4   5   37.90    2.50
   5  -4   5    6.80    1.50
   6  -4   5    5.70    1.50
   7  -4   5   61.59    3.20
   8  -4   5   21.80    1.70
   9  -4   5   58.09    2.80
  11   3  -5   26.50    2.00
  10   3  -5  105.79    4.60
  10   3  -5  110.09    4.70
   9   3  -5    1.10    1.10
   9   3  -5    2.90    1.10
   8   3  -5  455.15   19.20
   8   3  -5  556.74   18.80
   8   3  -5  554.74   18.90
   7   3  -5    7.50    2.00
   7   3  -5    7.20    2.20
   6   3  -5   14.50    2.40
   6   3  -5   21.60    2.50
   6   3  -5   15.10    1.80
   5   3  -5  458.95   16.90
   5   3  -5  458.65   16.30
   5   3  -5  480.45   16.80
   4   3  -5  157.98    6.60
   4   3  -5  157.78    6.10
   4   3  -5  157.68    6.70
   3   3  -5   12.30    2.30
   3   3  -5    8.90    2.40
   3   3  -5    7.40    1.20
   2   3  -5  234.88    8.60
   1   3  -5    4.70    1.00
   1   3  -5    3.80    1.40
  -1  -3   5    5.80    2.10
   0   3  -5   20.00    1.50
   0   3  -5   19.30    2.80
   0  -3   5   16.00    3.20
  -1   3  -5   13.10    1.30
  -1   3  -5   15.90    3.20
  -2   3  -5  438.46   16.40
  -2   3  -5  426.46   16.20
  -3   3  -5    1.10    1.40
  -3   3  -5    0.00    0.80
  -4   3  -5  243.68    8.90
   4  -3   5  239.48    9.10
   5  -3   5   15.60    1.90
   6  -3   5   65.39    3.40
   7  -3   5    2.30    1.20
   7  -3   5    1.00    0.80
   8  -3   5  104.39    4.70
   9  -3   5  214.28    8.10
  10  -3   5   22.00    2.30
  11   2  -5   13.40    3.10
  10   2  -5    0.10    1.00
  10   2  -5   -0.20    0.90
   9   2  -5   58.99    3.40
   9   2  -5   64.39    3.40
   9   2  -5   56.99    3.50
   8   2  -5  180.18    7.50
   8   2  -5  187.58    7.40
   8   2  -5  179.28    7.60
   7   2  -5    4.70    1.40
   7   2  -5    4.30    1.30
   7   2  -5    6.70    2.30
   6   2  -5  496.85   17.90
   6   2  -5  476.65   17.70
   5   2  -5  200.28    8.20
   5   2  -5  200.88    7.50
   5   2  -5  205.08    8.20
   4   2  -5    1.80    0.70
   4   2  -5    0.90    1.40
   4   2  -5   -1.30    1.20
   3   2  -5  449.46   15.60
  -3  -2   5  449.36   16.20
   2   2  -5  215.88    7.60
  -2  -2   5  198.18    7.90
   1   2  -5    9.40    1.10
   1   2  -5    8.10    1.80
  -1  -2   5    8.00    2.20
   0   2  -5  964.90   32.00
   0   2  -5  964.00   31.60
   0  -2   5  880.91   31.90
  -1   2  -5    2.70    1.20
   1  -2   5    2.90    1.60
  -2   2  -5  264.17   10.30
  -2   2  -5  263.27    9.50
  -3   2  -5   38.20    4.10
  -3   2  -5   43.10    2.30
  -4   2  -5  271.87    9.80
   4  -2   5  271.37   10.00
   5  -2   5   38.00    2.50
   6  -2   5    4.80    1.40
   6  -2   5    3.00    2.30
   6  -2   5    3.70    1.20
   7  -2   5  124.79    5.90
   7  -2   5  129.29    5.40
   8  -2   5   82.29    3.90
   8  -2   5   82.89    4.20
   9  -2   5   35.50    2.70
  10  -2   5  152.98    6.10
  10   1  -5   21.60    2.20
  10   1  -5   16.40    1.80
   9   1  -5   30.80    2.40
   9   1  -5   33.60    2.70
   8   1  -5   -1.70    1.20
   8   1  -5    1.20    1.00
   8   1  -5   -1.60    1.50
   7   1  -5  109.39    5.00
   7   1  -5  106.19    5.30
   7   1  -5  104.79    5.20
   6   1  -5   40.20    3.30
   6   1  -5   42.80    3.30
   6   1  -5   41.50    3.50
   5   1  -5   40.30    3.20
   5   1  -5   40.80    2.20
   5   1  -5   36.80    3.30
   4   1  -5   20.90    2.80
   4   1  -5   21.90    5.00
   4   1  -5   20.40    1.60
   3   1  -5   21.90    1.50
  -3  -1   5   22.00    2.40
  -3  -1   5   20.90    3.10
   2   1  -5 6327.17  205.68
  -2  -1   5 5999.60  204.18
   1   1  -5  103.09    4.10
   1   1  -5  105.69    4.60
  -1  -1   5  107.09    4.70
   0   1  -5  209.18    7.60
   0   1  -5  212.38    7.90
   0  -1   5  207.28    8.00
  -1   1  -5  471.75   16.00
  -1   1  -5  487.45   16.50
   1  -1   5  437.86   16.40
  -2   1  -5   25.90    2.50
  -2   1  -5   27.60    1.70
   2  -1   5   28.30    2.60
  -3   1  -5    3.00    0.90
  -3   1  -5    2.00    1.40
  -4   1  -5  119.49    4.80
  -4   1  -5  118.19    6.20
   5  -1   5  185.88    7.20
   6  -1   5   36.60    2.60
   6  -1   5   46.70    2.90
   6  -1   5   39.30    2.50
   7  -1   5    6.10    1.60
   7  -1   5    9.10    2.20
   8  -1   5    1.30    0.90
   8  -1   5    1.70    0.90
   8  -1   5    2.60    1.30
   9  -1   5    0.70    0.80
   9  -1   5    2.30    0.80
  10  -1   5   44.50    2.60
  11  -1   5   51.19    2.70
  10   0  -5   21.80    1.80
   9   0  -5   68.89    3.30
   9   0  -5   63.69    3.30
   9   0  -5   67.59    4.00
   8   0  -5    2.30    1.50
   8   0  -5    2.90    1.10
   8   0  -5    3.80    1.00
   7   0  -5  129.59    5.60
   7   0  -5  128.29    5.50
   7   0  -5  126.99    6.00
   6   0  -5   75.99    3.90
   6   0  -5   78.09    4.20
   6   0  -5   73.29    4.50
   5   0  -5  127.59    4.90
   5   0  -5  119.09    5.70
   5   0  -5  118.69    6.00
   5   0  -5  124.09    5.90
   4   0  -5   42.20    2.20
  -4   0   5   46.30    4.50
   3   0  -5  110.69    4.10
  -3   0   5   97.49    4.90
  -3   0   5   92.89    5.30
   2   0  -5  372.46   13.00
  -2   0   5  375.16   13.60
   1   0  -5   58.29    2.50
  -1   0   5   52.79    3.10
   0   0  -5  234.68    8.80
   0   0  -5  240.98    8.40
   0   0   5  233.38    8.90
  -1   0  -5   38.50    1.90
  -1   0  -5   36.90    2.30
   1   0   5   36.80    2.50
  -2   0  -5   13.10    1.20
  -2   0  -5   12.00    1.80
   2   0   5   12.40    2.10
  -3   0  -5  149.49    6.20
  -3   0  -5  144.49    5.50
   3   0   5  150.28    6.40
  -4   0  -5  343.17   12.40
  -4   0  -5  304.97   11.30
   6   0   5    7.90    1.80
   6   0   5    6.70    1.30
   6   0   5    7.90    1.60
   7   0   5  363.66   12.90
   7   0   5  357.86   13.00
   7   0   5  355.16   12.80
   8   0   5   45.80    2.80
   8   0   5   41.10    2.70
   8   0   5   41.20    2.80
   9   0   5   66.79    3.40
   9   0   5   67.99    3.60
   9   0   5   71.49    4.40
   9   0   5   63.49    3.80
  10   0   5  122.69    5.60
  10   0   5  121.49    5.30
  11   0   5    0.00    0.70
  12   0   5   -0.30    0.90
  10  -1  -5    4.20    1.50
   9  -1  -5   28.80    2.00
   9  -1  -5   33.10    2.10
   8  -1  -5   26.10    2.20
   8  -1  -5   30.10    2.20
   7  -1  -5    9.70    1.80
   6  -1  -5  473.75   16.80
   6  -1  -5  485.05   17.00
   5  -1  -5   66.29    3.80
   5  -1  -5   66.79    3.20
   5  -1  -5   72.89    3.50
   4  -1  -5  131.89    6.10
   4  -1  -5  169.28    7.00
  -4   1   5  158.48    9.40
  -3   1   5    8.70    2.90
   2  -1  -5  906.71   30.60
  -2   1   5  912.21   31.50
   1  -1  -5 1352.96   45.30
  -1   1   5 1360.76   45.90
   0  -1  -5 1321.17   44.80
   0  -1  -5 1370.46   45.30
   0   1   5 1332.87   45.30
  -1  -1  -5    1.30    0.50
  -1  -1  -5   -0.50    0.70
   1   1   5    0.70    0.90
  -2  -1  -5   19.00    1.30
  -2  -1  -5   19.80    1.80
   2   1   5   16.80    1.90
  -3  -1  -5   25.90    2.20
   3   1   5   22.50    2.40
  -4  -1  -5 1007.10   34.60
  -5  -1  -5  629.14   22.50
   6   1   5  511.95   17.80
   6   1   5  511.25   17.90
   6   1   5  513.65   17.80
   7   1   5   15.40    2.00
   7   1   5   21.40    2.10
   7   1   5   19.50    2.10
   8   1   5   10.40    1.70
   8   1   5    8.20    2.80
   8   1   5    7.70    1.70
   9   1   5    1.00    0.90
   9   1   5    0.50    1.00
   9   1   5    0.10    0.80
   9   1   5    0.60    1.20
  10   1   5  111.09    5.20
  10   1   5  122.39    5.20
  10   1   5  120.99    5.30
  11   1   5    1.00    0.80
  11   1   5    1.00    1.00
  11   1   5    0.30    1.20
  12   1   5   38.20    2.20
  10  -2  -5    4.70    1.60
   9  -2  -5   16.70    1.50
   9  -2  -5   12.90    1.40
   8  -2  -5    0.50    0.70
   8  -2  -5    1.10    0.70
   7  -2  -5    8.90    1.60
   7  -2  -5   10.20    1.90
   6  -2  -5 1044.40   35.60
   6  -2  -5 1050.79   35.70
   5  -2  -5  385.86   14.00
   5  -2  -5  392.56   13.90
   4  -2  -5  133.19    5.10
   4  -2  -5  127.29    5.50
   4  -2  -5  125.39    5.40
   3  -2  -5  417.86   14.60
  -3   2   5  421.76   16.00
   2  -2  -5  169.18    6.40
  -2   2   5  182.88    7.50
   1  -2  -5   68.79    2.90
  -1   2   5   67.39    4.00
   0  -2  -5  678.53   23.00
   0  -2  -5  631.34   22.30
   0   2   5  673.63   23.00
  -1  -2  -5  799.92   27.50
  -1  -2  -5  794.52   27.00
   1   2   5  810.12   27.60
  -2  -2  -5  629.44   21.50
  -2  -2  -5  642.04   22.00
  -3  -2  -5   57.39    3.10
   3   2   5   63.59    3.40
  -4  -2  -5 1129.99   37.30
   4   2   5 1052.49   37.30
  -5  -2  -5  101.49    5.20
  -6  -2  -5    5.00    2.00
   7   2   5    0.30    1.00
   7   2   5    0.90    0.80
   8   2   5   99.79    4.50
   8   2   5   99.79    4.40
   8   2   5   87.69    4.80
   9   2   5   14.30    1.90
   9   2   5   15.90    2.00
  10   2   5    1.00    1.10
  10   2   5    0.50    0.90
  10   2   5    1.10    1.00
  11   2   5    5.20    1.60
  11   2   5    3.50    1.00
  11   2   5    3.10    1.00
  12   2   5   75.69    3.60
  12   2   5   75.99    3.60
  12   2   5   79.29    3.70
 -13  -2  -5    8.10    1.00
  13   2   5    8.90    1.20
   9  -3  -5   10.80    1.30
   9  -3  -5    6.90    1.10
   8  -3  -5   39.10    2.20
   8  -3  -5   38.50    2.30
   7  -3  -5    1.10    0.80
   7  -3  -5    2.20    0.80
   6  -3  -5   21.70    2.00
   6  -3  -5   21.30    2.20
   5  -3  -5   26.30    2.10
   5  -3  -5   26.80    2.40
   4  -3  -5  432.36   15.20
   4  -3  -5  414.76   15.20
   4  -3  -5  440.96   15.00
   3  -3  -5  292.87   10.00
   3  -3  -5  279.27   10.20
   3  -3  -5  266.67   10.30
   2  -3  -5   44.50    2.20
  -2   3   5   49.00    4.00
   1  -3  -5  843.82   28.50
   0  -3  -5  267.67    9.20
   0   3   5  251.27   10.00
  -1  -3  -5   16.50    1.20
  -1  -3  -5   17.70    1.80
   1   3   5   12.80    2.10
  -2  -3  -5   13.40    1.20
  -2  -3  -5   14.80    1.70
   2   3   5   17.30    2.10
  -3  -3  -5   49.10    2.20
  -3  -3  -5   48.20    2.80
   3   3   5   50.39    3.10
  -4  -3  -5  214.38    8.10
   4   3   5  196.68    8.20
  -5  -3  -5  175.88    7.30
  -6  -3  -5   29.00    3.60
   7   3   5  146.49    5.90
   7   3   5  150.68    6.10
   8   3   5   -0.50    1.10
   8   3   5   -1.00    1.30
   9   3   5   12.10    1.80
   9   3   5   10.00    2.50
  10   3   5   28.30    2.60
  10   3   5   31.50    2.50
  10   3   5   28.20    2.30
  11   3   5  106.29    4.90
  11   3   5  106.79    4.80
  11   3   5  107.19    4.80
  12   3   5    4.70    1.00
  12   3   5    5.50    1.70
  12   3   5    5.70    1.40
 -13  -3  -5    8.20    1.10
  13   3   5    9.70    2.40
  13   3   5   10.20    1.30
   9  -4  -5    1.00    0.60
   9  -4  -5    0.00    0.50
   8  -4  -5    1.30    0.60
   8  -4  -5    1.00    0.60
   7  -4  -5    2.30    0.70
   7  -4  -5    0.80    0.70
   6  -4  -5    6.90    1.50
   6  -4  -5    7.10    1.60
   5  -4  -5    6.30    1.50
   5  -4  -5    2.60    0.80
   4  -4  -5   28.50    2.50
   4  -4  -5   25.90    2.50
   3  -4  -5  146.39    5.90
   3  -4  -5  148.49    5.70
   3  -4  -5  142.89    6.00
   2  -4  -5  660.73   22.40
   2  -4  -5  690.13   22.30
   2  -4  -5  597.94   22.40
   1  -4  -5    5.60    1.00
  -1   4   5    8.30    2.90
   0  -4  -5   46.40    2.20
  -1  -4  -5  124.49    4.70
  -2  -4  -5  431.56   15.20
  -2  -4  -5  456.85   15.90
   2   4   5  438.96   16.00
  -3  -4  -5   96.09    4.30
  -3  -4  -5   87.09    3.60
   3   4   5   88.89    4.60
  -4  -4  -5   11.50    1.30
  -4  -4  -5    9.90    2.00
   4   4   5   11.20    2.60
  -5  -4  -5 2208.48   74.19
  -6  -4  -5    9.40    3.00
   6   4   5    5.90    2.20
   7   4   5   89.19    4.60
   7   4   5   93.99    4.70
   7   4   5   94.89    4.10
   8   4   5    2.40    1.30
   8   4   5    0.90    0.80
   8   4   5    1.60    1.20
   9   4   5   47.80    2.90
   9   4   5   50.69    3.20
   9   4   5   49.70    3.20
  10   4   5   36.00    2.80
  10   4   5   35.70    2.80
  10   4   5   28.90    2.30
  11   4   5   68.89    3.60
  11   4   5   73.79    3.70
  11   4   5   71.19    3.80
  12   4   5    3.20    0.90
  12   4   5    3.60    1.40
  12   4   5    3.60    0.90
 -13  -4  -5   -0.30    0.50
  13   4   5    0.60    0.70
  13   4   5    0.50    0.80
   8  -5  -5   26.90    1.60
   8  -5  -5   26.10    1.60
   7  -5  -5    0.60    0.60
   7  -5  -5    2.50    0.70
   6  -5  -5   -0.20    0.70
   6  -5  -5    0.60    0.60
   5  -5  -5   56.19    3.10
   5  -5  -5   51.49    3.00
   4  -5  -5   23.20    2.00
   4  -5  -5   24.50    2.20
   3  -5  -5    6.40    1.60
   3  -5  -5    3.30    0.90
   2  -5  -5    9.70    1.60
   2  -5  -5   11.10    1.20
   1  -5  -5  572.94   19.70
   1  -5  -5  539.45   19.70
   1  -5  -5  594.94   19.60
   0  -5  -5   94.99    3.90
   0   5   5   95.49    5.40
  -1  -5  -5    2.40    0.80
  -2  -5  -5  202.18    7.30
  -3  -5  -5 1437.26   48.40
  -3  -5  -5 1461.85   49.20
  -4  -5  -5   22.90    1.50
  -4  -5  -5   21.40    2.60
  -5  -5  -5   49.30    2.50
  -5  -5  -5   52.79    3.60
  -6  -5  -5  299.67   11.80
  -6  -5  -5  296.57   10.90
   6   5   5  306.77   10.90
  -7  -5  -5    5.00    4.50
   7   5   5    3.90    1.30
   7   5   5    1.90    0.90
   8   5   5  214.38    8.70
   8   5   5  221.68    8.40
   8   5   5  224.78    8.50
   9   5   5  376.76   13.80
   9   5   5  375.86   13.70
   9   5   5  381.06   13.70
  10   5   5   10.00    1.80
  10   5   5   10.70    2.20
  10   5   5   11.30    2.10
  11   5   5   16.80    2.10
  11   5   5   21.00    2.00
  11   5   5   22.30    2.20
 -12  -5  -5   -0.70    0.60
  12   5   5    4.20    1.60
  12   5   5    0.70    0.80
  12   5   5    1.20    0.80
 -13  -5  -5   58.69    2.70
  13   5   5   56.69    2.90
  13   5   5   56.79    2.90
 -14  -5  -5    0.50    0.50
  14   5   5   -1.00    0.80
   7  -6  -5   -0.10    0.50
   7  -6  -5    0.90    0.50
   6  -6  -5    4.00    1.30
   6  -6  -5    2.30    0.70
   5  -6  -5   14.10    1.70
   5  -6  -5   15.90    1.60
   4  -6  -5   88.39    5.40
   4  -6  -5   70.89    3.60
  -4   6   5   67.69    3.60
   3  -6  -5    1.60    0.80
   3  -6  -5    2.50    0.90
   2  -6  -5    0.70    0.90
   2  -6  -5    0.50    0.70
   1  -6  -5   22.80    2.00
   1  -6  -5   17.50    2.00
   0  -6  -5    2.80    0.90
   0  -6  -5    2.70    0.70
  -1  -6  -5    5.10    1.70
  -1  -6  -5    7.70    1.00
  -1  -6  -5    8.00    2.00
  -2  -6  -5    6.10    1.00
  -2  -6  -5    6.20    1.80
  -3  -6  -5  736.73   25.00
  -4  -6  -5   15.70    1.30
  -5  -6  -5    2.60    1.90
  -5  -6  -5    3.20    1.00
  -6  -6  -5   38.70    2.50
  -6  -6  -5   33.90    4.70
   6   6   5   38.30    2.80
  -7  -6  -5  150.88    6.00
   7   6   5  148.59    6.10
  -8  -6  -5    9.40    1.70
   8   6   5   13.50    1.90
  -9  -6  -5   80.99    3.90
   9   6   5   81.79    4.10
   9   6   5   79.09    4.30
   9   6   5   75.29    3.90
  10   6   5  782.12   27.40
  10   6   5  774.22   27.20
  10   6   5  808.62   27.50
 -11  -6  -5   24.00    2.00
  11   6   5   22.50    2.20
  11   6   5   22.20    2.50
  11   6   5   22.60    2.30
 -12  -6  -5   67.49    3.30
  12   6   5   68.59    3.50
  12   6   5   71.09    3.60
 -13  -6  -5    0.50    0.50
  13   6   5    2.10    0.90
  13   6   5   -0.50    0.90
 -14  -6  -5    0.30    0.50
  14   6   5   -1.10    0.90
  14   6   5    0.30    0.70
   7  -7  -5   -0.40    0.40
   7  -7  -5    0.50    0.40
   6  -7  -5   40.90    2.50
   6  -7  -5   40.30    2.80
   5  -7  -5   51.19    2.70
   5  -7  -5   50.49    2.70
   4  -7  -5  105.99    4.60
   4  -7  -5  109.49    4.70
  -4   7   5  102.49    4.70
   3  -7  -5  102.39    4.70
  -3   7   5  105.49    4.60
   2  -7  -5    0.60    0.80
   2  -7  -5    0.50    0.80
   1  -7  -5   63.19    3.40
   1  -7  -5   67.39    3.30
   0  -7  -5   28.70    2.30
   0  -7  -5   29.30    2.20
  -1  -7  -5    9.80    1.90
  -1  -7  -5    7.00    1.60
  -2  -7  -5   41.40    2.50
  -2  -7  -5   39.50    2.80
  -3  -7  -5    0.70    0.90
  -3  -7  -5    1.30    1.10
  -4  -7  -5  504.05   17.80
  -4  -7  -5  506.05   17.70
  -5  -7  -5   58.39    3.10
  -5  -7  -5   56.59    3.40
  -6  -7  -5    0.60    0.80
   6   7   5   -1.20    1.30
   6   7   5   -0.20    0.90
  -7  -7  -5   31.30    2.30
   7   7   5   27.30    2.30
  -8  -7  -5    0.70    0.80
   8   7   5   -1.20    1.20
  -9  -7  -5  222.78    8.60
   9   7   5  222.88    8.70
 -10  -7  -5  139.49    5.90
  10   7   5  143.79    6.00
  10   7   5  140.19    6.40
 -11  -7  -5   37.00    2.40
  11   7   5   40.60    2.70
  11   7   5   41.20    3.10
 -12  -7  -5   65.69    3.20
  12   7   5   66.09    3.40
  12   7   5   67.79    3.60
 -13  -7  -5    0.90    0.60
  13   7   5    0.00    1.10
  13   7   5    0.00    0.70
 -14  -7  -5    5.90    1.50
 -14  -7  -5    6.30    1.10
  14   7   5    5.90    1.10
   6  -8  -5   38.30    1.90
   6  -8  -5   38.50    1.80
   5  -8  -5   80.99    3.40
   5  -8  -5   77.79    3.40
   4  -8  -5   70.49    3.30
   4  -8  -5   70.99    3.40
   3  -8  -5  224.48    8.40
   3  -8  -5  224.18    8.40
  -3   8   5  210.58    8.30
   2  -8  -5  138.99    5.70
   2  -8  -5  135.09    5.70
  -2   8   5  136.19    5.70
   1  -8  -5    2.20    0.80
   1  -8  -5    2.70    0.80
  -1   8   5    4.20    1.30
   0  -8  -5  205.78    7.90
   0  -8  -5  201.78    7.90
  -1  -8  -5    2.00    1.20
  -2  -8  -5  150.68    6.10
  -3  -8  -5  516.45   18.10
  -3  -8  -5  512.55   18.10
  -4  -8  -5  379.76   13.40
  -4  -8  -5  360.26   13.30
  -5  -8  -5   22.40    2.40
  -5  -8  -5   25.20    2.20
   5   8   5   25.40    1.90
  -6  -8  -5   91.59    4.20
  -6  -8  -5   85.19    4.30
   6   8   5   90.89    3.90
  -7  -8  -5   48.60    3.60
   7   8   5   61.39    3.50
  -8  -8  -5  451.75   16.20
   8   8   5  461.85   16.40
  -9  -8  -5   11.50    1.80
   9   8   5   14.40    2.10
 -10  -8  -5   23.40    2.10
  10   8   5   23.00    2.30
 -11  -8  -5  160.48    6.30
  11   8   5  156.68    6.50
 -12  -8  -5   39.20    2.30
  12   8   5   36.50    2.40
  12   8   5   47.10    4.80
 -13  -8  -5   16.90    1.50
  13   8   5   19.50    1.60
 -14  -8  -5   13.00    1.40
   5  -9  -5   14.20    1.20
   5  -9  -5   13.90    1.10
   4  -9  -5   24.90    1.60
   4  -9  -5   25.70    2.10
   3  -9  -5   28.10    2.00
   3  -9  -5   29.30    2.00
  -3   9   5   30.90    2.40
   2  -9  -5  356.36   12.70
   2  -9  -5  365.86   12.80
  -2   9   5  334.47   12.70
   1  -9  -5    9.00    1.50
   1  -9  -5   10.70    1.70
  -1   9   5   11.80    1.50
   0  -9  -5    0.40    0.80
   0  -9  -5   -0.50    1.10
   0   9   5    0.10    0.70
  -1  -9  -5  499.85   17.90
  -1  -9  -5  489.25   17.90
   1   9   5  533.15   18.00
  -2  -9  -5  170.78    6.80
  -2  -9  -5  168.48    6.90
   2   9   5  179.78    6.90
  -3  -9  -5   95.09    4.40
  -3  -9  -5  101.99    4.50
   3   9   5  102.49    4.40
  -4  -9  -5  222.28    8.80
  -4  -9  -5  221.78    8.70
   4   9   5  244.18    8.70
  -5  -9  -5    2.10    1.00
  -5  -9  -5    1.30    0.90
   5   9   5    1.40    0.70
  -6  -9  -5  100.09    4.70
  -6  -9  -5   95.69    4.40
   6   9   5  100.99    4.40
  -7  -9  -5   57.79    3.20
  -7  -9  -5   56.49    3.30
   7   9   5   62.49    4.10
  -8  -9  -5    5.30    1.80
   8   9   5    4.40    1.40
  -9  -9  -5   22.20    2.40
  -9  -9  -5   26.60    2.10
   9   9   5   23.50    2.50
 -10  -9  -5   37.10    2.50
  10   9   5   39.90    2.80
 -11  -9  -5    2.30    0.90
  11   9   5    3.60    1.00
 -12  -9  -5  208.68    7.90
  12   9   5  221.98    8.20
 -13  -9  -5    3.60    1.20
  13   9   5    4.30    1.40
   4 -10  -5    2.70    0.90
   3 -10  -5    7.90    1.00
   3 -10  -5    5.80    1.00
   2 -10  -5    6.50    1.10
   2 -10  -5    6.70    1.20
  -2  10   5    4.40    1.10
   1 -10  -5   30.90    2.10
   1 -10  -5   32.20    2.00
  -1  10   5   29.40    2.10
   0 -10  -5   -0.90    0.70
   0 -10  -5    0.40    0.70
   0  10   5    1.00    0.80
  -1 -10  -5  122.39    5.00
  -1 -10  -5  118.99    5.00
   1  10   5  110.39    5.00
  -2 -10  -5  147.39    6.00
  -2 -10  -5  145.49    6.10
   2  10   5  149.79    6.10
  -3 -10  -5  411.06   14.60
  -3 -10  -5  414.16   14.70
   3  10   5  399.66   14.70
  -4 -10  -5    8.20    1.70
  -4 -10  -5   11.80    1.70
   4  10   5    7.60    1.40
  -5 -10  -5   59.89    3.20
  -5 -10  -5   61.79    3.30
   5  10   5   54.09    4.00
  -6 -10  -5    7.20    1.90
  -6 -10  -5    8.70    1.70
   6  10   5    7.70    1.50
  -7 -10  -5  566.94   19.30
  -7 -10  -5  566.14   19.50
   7  10   5  518.05   19.20
  -8 -10  -5  666.93   23.60
  -8 -10  -5  679.73   23.30
  -9 -10  -5   13.70    1.90
  -9 -10  -5   13.90    1.80
   9  10   5   20.10    2.60
 -10 -10  -5   13.90    1.80
  10  10   5   17.00    2.30
 -11 -10  -5    0.70    0.90
 -11 -10  -5    1.30    0.70
  11  10   5    1.00    1.00
 -12 -10  -5  122.19    5.00
 -12 -10  -5  121.29    4.90
  12  10   5  122.29    5.00
 -13 -10  -5    2.50    0.60
  13  10   5    3.60    1.30
   2 -11  -5   31.30    1.60
   2 -11  -5   27.90    2.00
   1 -11  -5    4.30    1.00
   1 -11  -5    4.00    1.10
  -1  11   5    3.90    1.40
   0 -11  -5    0.80    0.50
   0 -11  -5    0.60    0.60
   0  11   5    1.40    0.80
  -1 -11  -5   19.60    1.70
  -1 -11  -5   19.80    1.70
   1  11   5   22.10    1.70
  -2 -11  -5    1.00    1.00
  -2 -11  -5    3.60    1.30
   2  11   5    1.80    0.80
  -3 -11  -5  160.28    6.30
  -3 -11  -5  158.38    6.10
   3  11   5  146.19    6.30
  -4 -11  -5   12.60    1.80
  -4 -11  -5   13.00    1.90
   4  11   5   14.90    1.50
  -5 -11  -5  103.79    4.60
  -5 -11  -5  104.99    4.50
   5  11   5  103.39    4.60
  -6 -11  -5   23.00    2.00
  -6 -11  -5   16.40    2.00
   6  11   5   19.30    1.90
  -7 -11  -5   15.70    2.00
   7  11   5   13.10    2.10
  -8 -11  -5   61.29    4.60
  -8 -11  -5   62.69    3.30
  -9 -11  -5    1.80    0.80
  -9 -11  -5    3.30    1.00
 -10 -11  -5    1.80    1.10
 -10 -11  -5    0.60    0.70
  10  11   5    3.70    1.40
 -11 -11  -5   37.70    2.20
  11  11   5   40.80    2.60
 -12 -11  -5    0.50    0.50
  12  11   5    1.00    1.00
   1 -12  -5   52.59    2.30
   0 -12  -5   -0.10    0.70
   0 -12  -5    1.30    0.80
   0  12   5    2.00    0.90
  -1 -12  -5   41.40    2.20
  -1 -12  -5   43.10    2.20
  -2 -12  -5   12.60    1.60
  -2 -12  -5   12.90    1.30
   2  12   5   12.20    1.40
  -3 -12  -5   14.10    1.70
  -3 -12  -5   11.20    1.50
   3  12   5   11.50    1.40
  -4 -12  -5  122.79    5.10
  -4 -12  -5  125.09    5.00
   4  12   5  126.69    5.20
  -5 -12  -5    0.90    0.90
  -5 -12  -5    1.00    0.60
   5  12   5    0.30    0.80
  -6 -12  -5   33.10    2.10
  -6 -12  -5   29.10    2.40
   6  12   5   30.90    2.20
  -7 -12  -5    4.80    1.20
   7  12   5    6.80    2.10
  -8 -12  -5  106.89    4.60
  -9 -12  -5    5.80    1.20
 -10 -12  -5   -0.10    1.00
 -11 -12  -5   19.20    1.40
 -12 -12  -5   11.20    1.10
  -1 -13  -5   16.10    1.10
  -2 -13  -5  113.59    4.30
   2  13   5  111.19    4.50
  -3 -13  -5    3.70    0.90
   3  13   5    3.20    1.10
  -4 -13  -5   12.00    1.20
   4  13   5   14.40    1.50
  -5 -13  -5   88.99    4.00
   5  13   5   94.29    4.00
  -6 -13  -5   11.30    1.20
   6  13   5    9.30    1.80
  -7 -13  -5   27.10    1.80
  -8 -13  -5    7.20    1.10
  -9 -13  -5   -0.20    0.40
  -5 -14  -5  128.49    4.80
  -6 -14  -5   19.80    1.20
  -7 -14  -5    9.40    0.90
  -8 -14  -5    0.30    0.40
   4  10  -6    1.50    0.90
   3  10  -6    0.90    0.80
  -3 -10   6    2.70    1.00
   2  10  -6    3.30    0.90
  -2 -10   6    5.20    1.60
   1  10  -6    0.60    0.90
  -1 -10   6    0.30    0.60
   0 -10   6    0.90    0.80
   8   9  -6   21.70    1.40
   8   9  -6   21.90    1.50
   7   9  -6    8.30    1.90
   7   9  -6    7.60    1.20
   6   9  -6   36.50    2.20
   6   9  -6   34.20    2.10
   6   9  -6   40.80    2.40
   5   9  -6    0.90    0.90
   5   9  -6   -0.50    0.90
   4   9  -6   32.40    2.30
   3   9  -6   31.80    2.10
   2   9  -6   42.70    2.40
   1   9  -6   12.20    1.50
  -1  -9   6   13.30    1.40
   0   9  -6   19.60    1.70
   0  -9   6   18.30    1.50
  -1   9  -6    4.40    1.50
   2  -9   6   16.50    1.40
   9   8  -6   64.29    2.80
   9   8  -6   61.99    3.00
   8   8  -6   12.00    1.40
   8   8  -6   12.70    1.40
   7   8  -6  176.68    7.00
   7   8  -6  183.88    7.00
   6   8  -6   26.90    2.10
   6   8  -6   27.10    2.00
   6   8  -6   24.50    2.00
   5   8  -6  122.39    5.40
   5   8  -6  123.49    5.20
   5   8  -6  127.79    5.30
   4   8  -6  431.16   16.10
   4   8  -6  432.46   16.00
   4   8  -6  493.95   17.80
   3   8  -6  258.47   10.90
   3   8  -6  290.57   10.30
   2   8  -6   32.30    2.70
   2   8  -6   31.90    2.30
   1   8  -6    9.60    1.40
   0   8  -6  312.37   11.30
   0  -8   6  286.17   10.90
  -1   8  -6   83.59    3.80
   1  -8   6   85.39    3.80
  -2   8  -6   34.20    2.30
   2  -8   6   34.00    2.00
   3  -8   6    2.10    0.60
   4  -8   6   11.40    1.20
  10   7  -6   17.70    1.30
  10   7  -6   15.00    1.30
   9   7  -6   67.39    3.10
   8   7  -6   12.60    1.80
   8   7  -6   11.70    1.70
   7   7  -6    4.60    1.60
   7   7  -6    4.10    1.10
   6   7  -6    3.50    1.00
   6   7  -6    6.60    1.60
   5   7  -6  293.97   10.70
   5   7  -6  266.77   10.40
   5   7  -6  283.77   10.80
   4   7  -6    0.30    0.80
   4   7  -6    1.30    1.00
   4   7  -6    1.70    1.00
   3   7  -6    9.40    1.90
   3   7  -6    6.80    1.40
   3   7  -6   10.30    2.00
   2   7  -6   55.49    3.10
   2   7  -6   65.59    3.60
   1   7  -6   13.70    1.60
   1   7  -6   13.30    2.40
   0   7  -6    0.40    0.80
  -1   7  -6    4.50    1.40
   1  -7   6    7.40    1.40
  -2   7  -6   76.59    3.80
   2  -7   6   86.49    3.90
  -3   7  -6  148.79    6.00
   3  -7   6  147.89    5.90
   4  -7   6   14.10    1.40
   5  -7   6   36.90    2.00
   6  -7   6  142.49    5.30
  10   6  -6   49.50    2.70
  10   6  -6   49.99    2.40
   9   6  -6    8.20    1.40
   9   6  -6    7.70    1.30
   8   6  -6   17.90    1.70
   8   6  -6   14.50    1.90
   7   6  -6   22.90    2.20
   7   6  -6   19.90    2.30
   6   6  -6   14.10    2.00
   6   6  -6   13.30    1.80
   6   6  -6   17.10    2.20
   5   6  -6   99.89    4.90
   5   6  -6   95.09    4.40
   5   6  -6  100.49    4.70
   4   6  -6 2317.37   80.59
   4   6  -6 2436.46   81.09
   4   6  -6 2477.25   80.99
   3   6  -6 1344.77   44.60
   3   6  -6 1255.87   44.80
   3   6  -6 1342.07   44.80
   2   6  -6    1.30    1.10
   2   6  -6    0.50    0.90
   2   6  -6   -0.10    1.00
   1   6  -6   29.60    2.20
   1   6  -6   27.40    2.70
   1   6  -6   29.90    2.60
   0   6  -6  261.17    9.80
   0   6  -6  253.87    9.70
  -1   6  -6   28.00    2.30
  -1   6  -6   28.00    2.80
  -2   6  -6  469.05   17.00
   2  -6   6  490.75   17.10
  -3   6  -6  240.08    9.50
   3  -6   6  269.07    9.70
   4  -6   6   43.80    2.60
   5  -6   6    7.30    1.30
   6  -6   6   86.19    3.60
   7  -6   6   15.50    1.30
  10   5  -6    1.50    0.90
  10   5  -6    0.60    0.70
   9   5  -6   83.69    3.90
   9   5  -6   85.99    3.80
   8   5  -6   52.39    3.00
   8   5  -6   55.09    3.10
   7   5  -6    8.20    1.90
   7   5  -6    7.50    1.70
   6   5  -6   13.00    2.00
   6   5  -6   15.10    1.80
   6   5  -6   11.10    2.10
   5   5  -6   11.30    1.50
   5   5  -6    9.00    2.00
   5   5  -6    9.30    2.20
   4   5  -6  170.58    7.50
   4   5  -6  178.78    7.40
   4   5  -6  190.38    7.20
   3   5  -6  451.45   16.60
   3   5  -6  482.25   16.70
   3   5  -6  446.66   16.80
   2   5  -6   -0.30    1.30
   2   5  -6    0.20    0.70
   2   5  -6    0.00    1.00
   1   5  -6    3.70    1.00
   1   5  -6    4.50    1.20
   1   5  -6    6.20    2.20
   0   5  -6  572.24   20.30
   0   5  -6  579.14   20.20
  -1   5  -6  554.34   19.50
  -2   5  -6  133.99    5.40
  -2   5  -6  118.49    5.60
  -3   5  -6  555.94   19.10
   3  -5   6  528.85   19.20
  -4   5  -6  116.49    5.10
   4  -5   6  120.09    5.10
   5  -5   6   45.80    2.60
   6  -5   6  106.99    4.60
   7  -5   6    4.40    1.10
   8  -5   6   -0.50    0.70
  10   4  -6   27.10    2.00
   9   4  -6    1.50    0.90
   9   4  -6    2.00    0.80
   8   4  -6  203.68    9.30
   8   4  -6  247.28   10.20
   7   4  -6  235.08    9.20
   7   4  -6  221.68    9.00
   6   4  -6  110.99    4.90
   6   4  -6   89.19    4.50
   6   4  -6  101.49    6.40
   5   4  -6  427.96   15.10
   5   4  -6  421.06   15.60
   5   4  -6  421.86   15.50
   4   4  -6  303.17   10.70
   4   4  -6  286.67   11.10
   4   4  -6  284.37   11.20
   3   4  -6  558.34   19.00
   3   4  -6  542.95   19.40
   3   4  -6  526.45   19.20
   2   4  -6   93.29    4.80
   2   4  -6   98.19    4.60
   2   4  -6   93.29    4.20
   1   4  -6    9.30    1.70
   1   4  -6   12.70    2.30
   1   4  -6   12.90    2.20
   0   4  -6  235.08    9.20
   0   4  -6  237.18    8.90
   0   4  -6  237.28    9.20
  -1   4  -6   37.60    2.30
  -1   4  -6   33.80    2.70
  -2   4  -6   39.90    3.10
  -2   4  -6   44.90    2.50
  -3   4  -6   85.19    3.80
   3  -4   6   74.49    3.90
  -4   4  -6   48.40    2.80
   4  -4   6   46.20    2.80
   5  -4   6   11.70    1.70
   6  -4   6   70.49    3.50
   7  -4   6   23.30    1.80
   8  -4   6   80.49    3.60
   9  -4   6   77.39    3.40
   9   3  -6   14.10    1.90
   9   3  -6    7.50    1.80
   8   3  -6  211.58    8.50
   8   3  -6  211.78    8.30
   7   3  -6   68.59    3.90
   7   3  -6   71.09    3.90
   6   3  -6   27.30    2.10
   6   3  -6   24.60    2.60
   6   3  -6   29.20    2.50
   5   3  -6  265.77   10.60
   5   3  -6  285.37   10.10
   5   3  -6  268.97   10.40
   4   3  -6   -0.30    1.30
   4   3  -6    0.60    0.60
   4   3  -6    1.00    1.00
   3   3  -6   61.39    3.00
   3   3  -6   60.89    3.70
   3   3  -6   61.49    3.50
   2   3  -6   10.20    2.00
   2   3  -6   15.60    2.50
   2   3  -6   13.50    1.40
   1   3  -6  249.38    9.80
   1   3  -6  269.27    9.60
   1   3  -6  261.07   10.00
   0   3  -6  590.04   20.80
   0   3  -6  589.44   20.70
   0   3  -6  599.14   20.50
  -1   3  -6  120.39    4.90
  -1   3  -6  119.49    5.30
  -2   3  -6  303.17   10.70
  -2   3  -6  287.07   10.90
  -3   3  -6   23.60    1.90
  -3   3  -6   24.60    2.50
  -4   3  -6   32.10    2.30
   5  -3   6   16.70    1.90
   5  -3   6   12.70    2.40
   6  -3   6    5.30    1.50
   7  -3   6   10.40    1.60
   8  -3   6    1.60    1.30
   9  -3   6    0.50    0.70
  10  -3   6    0.10    0.60
  10   2  -6    5.90    2.20
   9   2  -6    3.20    1.10
   9   2  -6    7.10    2.40
   8   2  -6    9.00    2.10
   7   2  -6  298.37   11.50
   7   2  -6  305.57   11.40
   6   2  -6    3.70    1.40
   6   2  -6    2.40    1.10
   5   2  -6  137.09    6.30
   5   2  -6  139.59    5.50
   4   2  -6   11.00    2.10
   4   2  -6    6.50    1.20
   4   2  -6    6.10    1.50
   3   2  -6    0.40    0.60
   3   2  -6    1.30    1.20
   3   2  -6    1.90    1.40
   2   2  -6   17.50    2.30
   2   2  -6   20.10    1.50
   2   2  -6   16.30    2.90
   1   2  -6  346.57   13.00
   1   2  -6  347.47   12.30
   1   2  -6  346.67   12.70
   0   2  -6  355.86   12.10
   0   2  -6  332.77   12.40
   0   2  -6  325.37   12.70
  -1   2  -6  411.36   15.50
  -1   2  -6  402.86   14.80
  -1   2  -6  422.16   14.50
  -1   2  -6  420.26   15.10
  -2   2  -6  175.48    7.00
  -2   2  -6  180.08    6.70
  -2   2  -6  170.18    8.40
  -3   2  -6  196.88    7.80
  -3   2  -6  208.88    7.60
  -4   2  -6  156.78    6.20
   4  -2   6  161.38    6.40
   5  -2   6   42.70    2.60
   6  -2   6    9.20    2.00
   6  -2   6    8.10    1.50
   7  -2   6   57.29    3.50
   8  -2   6    0.40    0.80
   9  -2   6   91.59    4.20
  10  -2   6   21.20    1.70
  11  -2   6   -0.10    0.60
   9   1  -6   93.09    4.40
   8   1  -6  108.89    5.40
   7   1  -6   60.59    3.90
   7   1  -6   66.19    3.80
   6   1  -6   65.99    4.10
   6   1  -6   67.09    3.90
   5   1  -6  144.29    5.60
   5   1  -6  143.99    6.30
   5   1  -6  139.69    6.40
   4   1  -6  425.66   15.40
   4   1  -6  424.76   15.30
   4   1  -6  420.36   14.90
   3   1  -6    9.70    3.10
   3   1  -6   15.00    2.50
   3   1  -6   15.60    1.40
   2   1  -6  842.22   29.00
   2   1  -6  846.42   28.70
   1   1  -6  145.89    6.40
   1   1  -6  155.88    5.60
  -1  -1   6  129.89    6.70
   0   1  -6   44.90    2.20
   0   1  -6   43.60    3.30
   0  -1   6   42.30    3.80
  -1   1  -6  160.38    6.20
  -1   1  -6  167.78    7.00
  -2   1  -6  408.36   15.00
  -2   1  -6  396.26   14.00
  -3   1  -6   29.60    3.90
  -3   1  -6   25.00    1.80
  -3   1  -6   23.30    4.10
  -4   1  -6    0.90    0.90
   4  -1   6    1.60    1.00
   5  -1   6  744.43   25.60
   6  -1   6    1.00    1.50
   6  -1   6    5.20    1.70
   7  -1   6  167.68    6.60
   7  -1   6  161.08    6.60
   8  -1   6   15.00    1.80
   8  -1   6   13.00    2.20
   9  -1   6   13.40    1.70
  10  -1   6    6.80    1.50
 -11   1  -6    0.70    0.80
  11  -1   6    1.10    0.60
   9   0  -6  134.09    5.80
   8   0  -6  109.39    4.80
   7   0  -6   -0.10    1.10
   7   0  -6   -0.20    1.70
   6   0  -6   32.30    3.60
   6   0  -6   26.30    3.20
   5   0  -6    3.70    1.00
   5   0  -6    3.30    1.60
   5   0  -6    1.40    1.90
   4   0  -6  184.98    6.80
   4   0  -6  182.18    7.50
   4   0  -6  177.28    7.90
   3   0  -6    0.60    0.50
   3   0  -6    1.00    1.40
  -3   0   6    3.10    2.30
   1   0  -6   46.70    2.30
   1   0  -6   48.50    3.40
  -1   0   6   46.00    4.10
   0   0  -6  181.68    6.60
   0   0  -6  185.18    7.30
   0   0   6  162.48    7.50
  -1   0  -6  465.55   15.20
  -1   0  -6  452.75   15.90
   1   0   6  398.36   16.50
  -2   0  -6  187.68    7.70
  -2   0  -6  180.98    6.80
  -3   0  -6  399.76   14.00
  -3   0  -6  403.96   15.10
  -4   0  -6    9.40    1.50
   5   0   6  280.77   10.30
   6   0   6  709.13   24.80
   6   0   6  730.63   24.70
   7   0   6  786.32   27.10
   8   0   6   32.90    2.40
   8   0   6   34.90    2.30
   9   0   6  352.56   12.60
   9   0   6  342.27   12.80
  10   0   6   47.90    3.60
  10   0   6   50.29    3.70
  11   0   6   29.20    2.00
 -12   0  -6    1.10    0.60
  12   0   6    1.70    0.70
   9  -1  -6   53.29    3.00
   8  -1  -6   60.89    3.10
   8  -1  -6   65.09    3.20
   7  -1  -6    3.60    1.10
   7  -1  -6    1.80    1.10
   6  -1  -6  368.26   13.20
   6  -1  -6  362.26   13.10
   5  -1  -6  326.77   12.00
   5  -1  -6  337.17   11.90
   4  -1  -6    4.70    1.20
   3  -1  -6   43.00    2.20
   2  -1  -6   25.80    2.30
   1  -1  -6   43.30    2.10
   0  -1  -6   54.09    3.50
   0  -1  -6   60.59    2.60
  -1  -1  -6 1490.35   49.60
  -1  -1  -6 1431.16   48.80
  -2  -1  -6  599.14   20.70
  -2  -1  -6  572.34   19.90
  -3  -1  -6  277.67    9.90
  -3  -1  -6  280.57   10.80
  -4  -1  -6  890.31   29.30
  -4  -1  -6  845.32   30.40
   6   1   6    1.10    0.80
   6   1   6   -0.20    0.90
   7   1   6    2.70    0.90
   7   1   6    2.00    0.90
   8   1   6  220.78    8.40
   8   1   6  222.08    8.60
   9   1   6   81.19    4.20
   9   1   6   81.89    3.90
  10   1   6   13.60    2.40
  10   1   6   10.30    1.80
  11   1   6   -1.10    1.10
  11   1   6    0.20    0.70
 -12  -1  -6   26.00    1.60
  12   1   6   23.10    1.80
   9  -2  -6   22.60    1.80
   9  -2  -6   22.50    1.90
   8  -2  -6  196.88    7.40
   8  -2  -6  206.58    7.60
   7  -2  -6    3.30    0.90
   7  -2  -6    2.20    1.00
   6  -2  -6   30.00    2.20
   6  -2  -6   27.30    2.60
   5  -2  -6   10.20    1.70
   5  -2  -6   11.10    1.90
   5  -2  -6   12.00    2.50
   4  -2  -6   17.20    2.20
   4  -2  -6   16.30    2.80
   4  -2  -6   19.60    1.60
   3  -2  -6  104.59    4.90
   3  -2  -6  118.19    4.60
   2  -2  -6   13.10    1.20
  -2   2   6    7.80    2.30
   1  -2  -6  108.09    4.30
   0  -2  -6   46.40    2.20
   0  -2  -6   45.70    3.30
  -1  -2  -6    6.60    0.90
  -2  -2  -6  187.48    6.80
  -2  -2  -6  187.38    7.60
  -3  -2  -6  123.19    5.70
  -3  -2  -6  128.39    4.80
  -4  -2  -6 1085.49   36.90
  -4  -2  -6 1114.89   38.00
   6   2   6  533.65   19.00
   6   2   6  556.64   18.90
   7   2   6   -0.60    0.80
   7   2   6    1.80    0.90
   8   2   6  188.48    7.30
   8   2   6  179.38    7.10
   9   2   6    0.80    0.90
   9   2   6    0.90    0.90
  10   2   6  171.28    7.10
  10   2   6  176.88    6.90
  11   2   6    1.40    0.80
  11   2   6    3.00    0.90
  12   2   6   56.89    3.20
  12   2   6   50.39    2.70
 -13  -2  -6   42.80    2.00
  13   2   6   40.70    2.10
   9  -3  -6   42.20    2.10
   9  -3  -6   43.50    2.30
   8  -3  -6   19.50    1.60
   8  -3  -6   16.70    1.70
   7  -3  -6   95.29    4.10
   7  -3  -6   94.99    4.20
   6  -3  -6  270.47    9.90
   6  -3  -6  261.77    9.90
   5  -3  -6  271.77   10.10
   5  -3  -6  274.47   10.20
   4  -3  -6  327.47   11.90
   4  -3  -6  325.97   11.70
   3  -3  -6   82.89    3.60
   3  -3  -6   77.89    4.30
   3  -3  -6   85.59    4.00
   2  -3  -6  142.39    5.40
   2  -3  -6  139.29    5.70
   1  -3  -6   15.70    1.30
   0  -3  -6    0.80    0.50
  -1  -3  -6   72.19    3.00
  -1  -3  -6   69.09    4.00
  -2  -3  -6  102.99    4.10
  -2  -3  -6  103.89    5.00
  -3  -3  -6   83.19    4.40
  -3  -3  -6   83.79    3.40
  -4  -3  -6   29.10    1.70
  -4  -3  -6   26.40    3.00
  -5  -3  -6   51.79    4.10
   6   3   6    6.00    1.50
   7   3   6    6.90    1.60
   7   3   6    8.00    2.00
   8   3   6    4.10    1.20
   9   3   6   42.00    3.30
   9   3   6   35.40    2.70
   9   3   6   37.50    2.60
  10   3   6   27.50    2.80
  10   3   6   21.30    2.00
  10   3   6   20.90    2.30
  11   3   6   42.60    2.70
  11   3   6   43.90    3.10
  12   3   6    1.00    0.80
  12   3   6    2.30    0.80
 -13  -3  -6   -0.10    0.50
  13   3   6    1.00    1.80
  13   3   6    1.20    0.60
   8  -4  -6   90.99    3.60
   7  -4  -6    8.20    1.30
   7  -4  -6    7.60    1.50
   6  -4  -6  151.58    6.10
   6  -4  -6  149.69    6.00
   5  -4  -6    4.40    1.50
   5  -4  -6    5.30    1.80
   4  -4  -6   11.00    1.60
   4  -4  -6   14.60    2.10
   4  -4  -6   13.50    1.70
   3  -4  -6  480.05   16.30
   3  -4  -6  446.06   16.40
   3  -4  -6  463.05   16.40
   2  -4  -6   71.59    3.30
   2  -4  -6   71.19    3.50
   2  -4  -6   76.49    4.00
   1  -4  -6    6.00    1.20
   1  -4  -6    4.90    1.00
   0  -4  -6   -0.80    0.50
  -1  -4  -6   87.79    3.60
  -2  -4  -6  401.36   13.90
  -2  -4  -6  400.06   14.90
  -3  -4  -6   41.70    2.00
  -3  -4  -6   38.50    3.10
  -4  -4  -6   28.20    3.00
  -4  -4  -6   25.50    1.70
  -5  -4  -6  518.15   19.00
  -5  -4  -6  523.15   17.80
  -6  -4  -6  307.17   11.10
   6   4   6  302.47   11.00
   7   4   6  113.49    4.80
   7   4   6  107.89    5.30
   8   4   6    1.60    1.30
   8   4   6    1.80    1.30
   8   4   6    0.70    0.80
   9   4   6  191.48    7.90
   9   4   6  203.88    7.80
   9   4   6  203.58    8.00
  10   4   6   53.89    3.20
  10   4   6   59.19    3.40
  10   4   6   62.69    3.50
  11   4   6   69.09    3.60
  11   4   6   73.09    4.50
  11   4   6   66.59    3.50
 -12  -4  -6   11.60    1.40
  12   4   6    8.70    1.50
  12   4   6   10.60    1.50
 -13  -4  -6    9.70    1.10
  13   4   6    9.20    1.30
   8  -5  -6    0.80    0.60
   8  -5  -6    1.00    0.50
   7  -5  -6   19.90    1.50
   7  -5  -6   20.10    1.60
   6  -5  -6   -0.70    0.70
   6  -5  -6    0.00    0.60
   5  -5  -6  146.99    6.00
   5  -5  -6  150.88    6.10
   4  -5  -6   -0.10    0.80
   4  -5  -6   -0.60    0.70
   3  -5  -6    1.40    0.80
   3  -5  -6   -1.60    0.80
   2  -5  -6   51.59    2.70
   2  -5  -6   47.90    3.10
   2  -5  -6   51.99    2.90
   1  -5  -6  656.93   23.60
   1  -5  -6  686.43   23.60
   1  -5  -6  708.93   23.50
   0  -5  -6  378.46   13.70
   0  -5  -6  391.96   13.60
  -1  -5  -6  448.76   16.00
  -1  -5  -6  463.05   15.80
  -2  -5  -6  352.66   13.20
  -3  -5  -6  160.68    7.30
  -3  -5  -6  162.08    6.00
  -4  -5  -6   88.99    3.60
  -4  -5  -6   88.59    4.60
  -4  -5  -6   80.09    5.10
  -5  -5  -6  204.48    7.70
  -5  -5  -6  206.08    7.40
  -5  -5  -6  195.98    8.90
  -6  -5  -6   10.50    1.70
   6   5   6   11.70    1.90
  -7  -5  -6  100.89    4.40
   7   5   6   96.49    4.30
  -8  -5  -6    2.50    1.40
   8   5   6   -0.40    1.70
   8   5   6    1.00    1.10
  -9  -5  -6   13.50    1.80
   9   5   6   13.30    2.70
   9   5   6    8.30    1.50
   9   5   6   11.10    1.70
 -10  -5  -6    0.10    0.80
  10   5   6    0.20    1.10
  10   5   6    2.70    1.20
  10   5   6    1.60    0.80
 -11  -5  -6  146.49    6.10
  11   5   6  152.08    6.30
  11   5   6  148.79    6.20
 -12  -5  -6   74.49    4.20
  12   5   6   75.79    3.60
  12   5   6   76.09    3.70
 -13  -5  -6    1.10    0.50
  13   5   6    0.70    0.70
  13   5   6    0.50    0.80
   7  -6  -6    1.70    0.60
   7  -6  -6    1.50    0.50
   6  -6  -6   26.50    1.70
   6  -6  -6   27.90    1.80
   5  -6  -6  229.68    8.60
   4  -6  -6   -0.70    0.70
   4  -6  -6    0.00    0.70
   3  -6  -6  188.18    7.40
   3  -6  -6  189.38    7.40
   2  -6  -6   10.50    1.90
   2  -6  -6    8.70    1.60
   1  -6  -6    1.00    1.00
   1  -6  -6    0.30    0.70
   1  -6  -6    1.00    0.80
   0  -6  -6   24.40    1.70
   0  -6  -6   21.50    2.40
   0  -6  -6   25.10    2.00
  -1  -6  -6  196.38    7.30
  -1  -6  -6  188.28    7.60
  -1  -6  -6  198.18    7.50
  -2  -6  -6    0.80    0.60
  -2  -6  -6   -0.40    0.90
  -2  -6  -6    1.90    1.20
  -3  -6  -6   66.99    3.40
  -3  -6  -6   67.29    3.00
  -4  -6  -6   83.69    3.90
  -4  -6  -6   88.19    3.60
  -5  -6  -6  177.18    7.30
  -5  -6  -6  183.08    6.90
  -5  -6  -6  159.78    7.00
   5   6   6  178.18    7.00
  -6  -6  -6    0.80    0.80
   6   6   6    2.70    1.10
  -7  -6  -6   63.29    3.30
   7   6   6   65.09    3.40
  -8  -6  -6   18.80    1.90
   8   6   6   13.00    1.90
  -9  -6  -6  986.80   35.30
   9   6   6  976.80   35.50
   9   6   6 1140.89   36.80
 -10  -6  -6   83.19    4.00
  10   6   6   84.79    4.50
  10   6   6   79.99    4.40
 -11  -6  -6    4.80    1.60
  11   6   6    6.00    2.20
  11   6   6    7.00    1.50
 -12  -6  -6    1.30    0.60
  12   6   6    1.50    0.80
  12   6   6    3.20    1.10
 -13  -6  -6    4.90    1.00
  13   6   6    6.40    1.20
  13   6   6    7.20    1.70
 -14  -6  -6    8.60    1.00
   6  -7  -6    5.90    1.10
   6  -7  -6    7.60    1.40
   5  -7  -6   -0.20    0.60
   5  -7  -6    0.00    0.50
   4  -7  -6    0.80    0.90
  -4   7   6    2.40    1.30
   3  -7  -6   -0.40    0.70
   3  -7  -6    0.40    0.70
  -3   7   6    1.10    0.90
   2  -7  -6  168.28    6.80
   2  -7  -6  173.58    6.80
   1  -7  -6    0.50    0.80
   1  -7  -6    0.50    0.70
   0  -7  -6   15.50    2.10
   0  -7  -6   12.40    1.80
  -1  -7  -6    5.40    1.50
  -2  -7  -6  334.47   12.00
  -2  -7  -6  327.17   11.80
  -2  -7  -6  328.67   12.00
  -3  -7  -6  102.39    4.80
  -3  -7  -6  110.29    4.70
  -4  -7  -6   14.90    2.50
  -4  -7  -6   13.50    1.80
  -5  -7  -6   13.80    1.80
  -5  -7  -6   16.80    2.50
  -6  -7  -6    2.00    1.10
  -6  -7  -6    0.70    0.90
   6   7   6    1.70    1.30
  -7  -7  -6  615.94   21.90
   7   7   6  635.64   21.80
  -8  -7  -6  152.88    6.30
   8   7   6  152.78    6.30
  -9  -7  -6  159.28    6.50
   9   7   6  159.08    6.60
 -10  -7  -6    0.30    0.70
  10   7   6    1.40    0.80
 -11  -7  -6   42.30    2.50
  11   7   6   38.90    2.60
  11   7   6   37.60    3.40
 -12  -7  -6   38.80    2.30
  12   7   6   37.70    2.90
  12   7   6   36.00    2.30
 -13  -7  -6   22.00    1.50
  13   7   6   19.40    1.60
 -14  -7  -6    5.70    1.00
   5  -8  -6   73.59    3.20
   5  -8  -6   76.09    3.20
   4  -8  -6   38.60    2.20
   4  -8  -6   38.40    2.10
   3  -8  -6    6.50    1.80
   3  -8  -6    4.20    1.40
  -3   8   6    6.80    1.60
   2  -8  -6   37.20    2.50
   2  -8  -6   35.10    2.30
  -2   8   6   33.60    2.30
   1  -8  -6    1.30    0.70
   1  -8  -6   -1.00    0.70
   0  -8  -6   91.09    4.20
   0  -8  -6   85.69    4.10
  -1  -8  -6   13.60    1.70
  -1  -8  -6   13.70    1.90
  -2  -8  -6    5.50    1.50
  -3  -8  -6   16.00    2.00
  -3  -8  -6   15.30    1.70
  -4  -8  -6    0.50    0.90
  -4  -8  -6    0.90    0.90
  -5  -8  -6   14.50    1.80
  -5  -8  -6   12.50    2.20
  -6  -8  -6  117.49    5.20
   6   8   6  125.69    5.00
  -7  -8  -6  106.89    4.70
  -7  -8  -6  113.19    5.00
   7   8   6  101.59    5.00
  -8  -8  -6  237.98    9.30
  -8  -8  -6  249.28    9.60
   8   8   6  254.87    9.50
  -9  -8  -6   40.80    2.70
   9   8   6   41.40    2.80
 -10  -8  -6  485.25   17.70
  10   8   6  514.75   19.50
 -11  -8  -6   69.79    4.30
  11   8   6   68.69    4.20
 -12  -8  -6    5.40    1.20
  12   8   6    2.40    0.80
  13   8   6    3.20    1.10
   4  -9  -6    6.00    1.00
   4  -9  -6    4.30    0.90
   3  -9  -6   15.00    1.40
   3  -9  -6   12.00    1.30
  -3   9   6   16.10    2.10
   2  -9  -6   -0.30    0.60
   2  -9  -6    0.00    0.50
  -2   9   6    0.10    0.90
   1  -9  -6    0.50    0.70
   1  -9  -6   -0.40    0.60
  -1   9   6    1.30    0.80
   0  -9  -6    9.30    1.60
   0  -9  -6    8.50    1.50
   0   9   6    8.10    1.70
  -1  -9  -6  175.88    7.00
  -1  -9  -6  174.98    7.00
   1   9   6  170.28    6.90
  -2  -9  -6   75.49    3.60
  -2  -9  -6   68.89    3.60
  -3  -9  -6  150.18    6.30
  -3  -9  -6  158.78    6.30
  -4  -9  -6   15.80    2.00
  -4  -9  -6   17.50    1.80
   4   9   6   19.80    1.70
  -5  -9  -6  103.99    4.80
  -5  -9  -6  100.99    4.70
   5   9   6  107.39    4.60
  -6  -9  -6   76.69    4.00
  -6  -9  -6   75.19    3.80
   6   9   6   79.99    3.70
  -7  -9  -6    5.60    1.90
  -7  -9  -6    4.90    1.60
  -8  -9  -6  232.18    8.80
  -8  -9  -6  229.68    9.00
   8   9   6  228.08    8.90
  -9  -9  -6    5.60    1.70
  -9  -9  -6    6.20    1.80
   9   9   6    2.80    1.10
 -10  -9  -6  121.69    5.40
 -10  -9  -6  123.79    5.20
  10   9   6  126.79    5.40
 -11  -9  -6    7.00    1.60
 -11  -9  -6    4.00    1.30
  11   9   6    2.80    0.90
 -12  -9  -6   -0.60    0.70
 -12  -9  -6    1.10    0.70
  12   9   6    0.00    0.70
 -13  -9  -6    0.60    0.60
 -13  -9  -6    1.70    0.70
  13   9   6    2.20    0.90
   3 -10  -6    0.50    0.40
   3 -10  -6    0.60    0.40
   2 -10  -6   11.10    1.60
   2 -10  -6    9.10    1.20
  -2  10   6   11.40    1.70
   1 -10  -6    5.10    1.30
  -1  10   6    6.40    1.40
   0 -10  -6   23.70    2.10
   0 -10  -6   23.10    2.40
   0  10   6   21.20    1.80
  -1 -10  -6    4.80    1.40
  -1 -10  -6    4.10    1.30
   1  10   6    4.20    1.20
  -2 -10  -6   18.00    1.80
  -2 -10  -6   16.80    1.70
   2  10   6   14.70    1.60
  -3 -10  -6   13.20    1.60
  -3 -10  -6   13.40    1.70
   3  10   6   11.00    1.40
  -4 -10  -6  145.99    6.10
  -4 -10  -6  140.79    5.70
   4  10   6  131.99    5.70
  -5 -10  -6  122.79    5.20
  -5 -10  -6  118.19    5.00
   5  10   6  113.79    5.00
  -6 -10  -6  144.49    5.90
  -6 -10  -6  139.99    6.00
   6  10   6  140.49    5.80
  -7 -10  -6   42.90    2.60
  -7 -10  -6   46.50    2.90
   7  10   6   38.40    2.80
  -8 -10  -6   55.59    3.10
  -8 -10  -6   48.80    2.90
  -9 -10  -6    2.10    0.80
  -9 -10  -6    1.60    0.90
   9  10   6    1.90    1.50
 -10 -10  -6   34.60    2.30
 -10 -10  -6   33.50    2.40
  10  10   6   39.40    2.60
 -11 -10  -6   11.00    1.50
 -11 -10  -6   14.50    1.60
  11  10   6   13.50    1.90
 -12 -10  -6   32.20    2.00
 -12 -10  -6   31.70    1.90
  12  10   6   31.00    2.20
 -13 -10  -6  122.79    4.80
 -13 -10  -6  129.29    4.90
  13  10   6  130.69    4.90
   2 -11  -6   11.90    1.00
   2 -11  -6   13.00    1.10
   1 -11  -6    0.10    0.50
   1 -11  -6   -0.80    0.50
  -1  11   6   -0.10    0.90
   0 -11  -6    0.50    0.60
   0 -11  -6    0.60    0.60
   0  11   6    0.10    0.70
  -1 -11  -6   68.49    3.20
  -1 -11  -6   68.09    3.20
   1  11   6   69.39    3.40
  -2 -11  -6  150.28    6.10
  -2 -11  -6  150.48    5.90
   2  11   6  149.69    6.30
  -3 -11  -6   29.50    2.10
  -3 -11  -6   28.70    2.00
   3  11   6   25.10    2.00
  -4 -11  -6    1.20    0.60
  -4 -11  -6    0.50    0.70
   4  11   6    1.10    0.70
  -5 -11  -6   17.00    1.80
  -5 -11  -6   18.50    1.80
   5  11   6   15.50    1.70
  -6 -11  -6   19.30    1.90
  -6 -11  -6   18.80    1.80
   6  11   6   19.50    1.90
  -7 -11  -6    1.20    0.70
  -7 -11  -6    1.40    0.80
   7  11   6    1.90    1.30
  -8 -11  -6   41.80    2.70
  -8 -11  -6   41.40    3.40
  -9 -11  -6   61.29    3.10
  -9 -11  -6   65.49    3.30
 -10 -11  -6   22.00    1.90
 -10 -11  -6   25.10    1.90
 -11 -11  -6    1.70    0.80
 -11 -11  -6    1.40    0.60
  11  11   6    0.70    1.30
  12  11   6    6.60    1.80
   0 -12  -6    3.50    1.10
  -1 -12  -6   19.10    1.50
  -1 -12  -6   20.60    1.50
   1  12   6   19.40    1.60
  -2 -12  -6   24.90    1.60
  -2 -12  -6   21.00    1.60
   2  12   6   22.50    1.70
  -3 -12  -6    6.90    1.30
  -3 -12  -6    9.20    1.20
   3  12   6   10.10    1.40
  -4 -12  -6    5.20    1.30
  -4 -12  -6    6.90    1.30
   4  12   6    6.90    1.20
  -5 -12  -6   11.10    1.40
  -5 -12  -6   11.30    1.40
   5  12   6   12.10    1.60
  -6 -12  -6  123.39    5.10
  -6 -12  -6  119.09    4.90
   6  12   6  124.29    5.10
  -7 -12  -6   83.19    3.60
  -7 -12  -6   84.89    3.70
  -8 -12  -6    0.40    0.80
  -8 -12  -6    0.40    0.60
  -9 -12  -6    9.30    1.40
  -9 -12  -6   11.00    1.60
 -10 -12  -6    0.30    0.90
 -11 -12  -6    9.20    1.20
  -2 -13  -6   13.40    1.10
  -3 -13  -6   15.20    1.20
   3  13   6   16.90    1.50
   4  13   6    5.40    1.30
  -5 -13  -6    2.10    0.70
   5  13   6    4.30    1.40
  -6 -13  -6    8.10    1.60
   6  13   6    7.00    1.80
  -7 -13  -6   76.69    3.70
  -8 -13  -6    0.50    0.50
  -9 -13  -6   12.10    1.10
 -10 -13  -6    0.40    0.50
  -6 -14  -6    9.10    0.90
  -7 -14  -6   46.90    2.10
  -3 -10   7   11.20    1.10
   6   9  -7    7.50    1.30
   5   9  -7   -0.20    0.80
   4   9  -7    6.80    1.90
   4   9  -7    7.60    1.30
   3   9  -7    4.00    1.10
   2   9  -7    2.90    0.80
  -2  -9   7    3.60    0.90
   1   9  -7   79.09    3.50
  -1  -9   7   77.69    3.30
   0   9  -7   32.00    2.00
   0  -9   7   31.20    1.70
   1  -9   7   41.70    2.00
   8   8  -7   10.50    1.20
   8   8  -7   12.80    1.10
   7   8  -7   19.30    1.90
   7   8  -7   19.00    1.40
   6   8  -7   23.00    1.60
   6   8  -7   22.10    1.70
   6   8  -7   24.50    2.30
   5   8  -7   14.00    1.60
   5   8  -7   14.50    1.60
   5   8  -7   12.40    1.50
   4   8  -7    1.80    0.80
   4   8  -7    0.00    0.70
   3   8  -7  178.98    6.80
   3   8  -7  181.78    7.00
   2   8  -7   31.40    2.10
   2   8  -7   34.90    2.50
   1   8  -7   52.19    2.70
   0   8  -7    4.30    1.30
   0  -8   7    5.50    1.20
  -1   8  -7   46.00    2.50
   1  -8   7   45.00    2.30
  -2   8  -7   20.00    2.00
   2  -8   7   21.80    1.60
   4  -8   7    1.10    0.60
   8   7  -7   13.20    1.20
   8   7  -7   13.00    1.60
   7   7  -7   67.29    3.30
   7   7  -7   68.49    3.20
   6   7  -7    2.00    0.70
   6   7  -7    1.80    1.10
   6   7  -7    2.10    0.90
   5   7  -7  330.07   12.10
   5   7  -7  333.87   12.40
   5   7  -7  346.17   12.30
   4   7  -7  105.79    4.60
   4   7  -7  101.09    5.10
   3   7  -7   58.19    3.10
   3   7  -7   57.79    3.30
   3   7  -7   53.99    3.00
   2   7  -7   50.99    2.80
   2   7  -7   52.69    2.90
   1   7  -7   14.90    3.30
   1   7  -7   13.00    1.50
   0   7  -7    2.40    1.20
   0   7  -7    4.80    1.30
  -1   7  -7   11.30    1.50
   1  -7   7    9.50    1.40
  -2   7  -7   -0.60    1.00
   2  -7   7    0.80    0.60
  -3   7  -7    8.10    2.00
   3  -7   7    7.30    1.20
   4  -7   7    2.10    0.60
   5  -7   7    8.40    1.00
   9   6  -7    3.80    1.20
   9   6  -7    4.50    1.20
   8   6  -7    0.20    0.70
   8   6  -7    0.50    0.60
   7   6  -7   18.60    1.80
   7   6  -7   18.40    2.50
   6   6  -7   87.89    3.90
   6   6  -7   86.89    4.20
   6   6  -7   84.29    4.30
   5   6  -7   19.40    2.00
   5   6  -7   18.10    1.80
   5   6  -7   17.60    2.00
   4   6  -7   74.99    3.70
   4   6  -7   82.99    4.10
   4   6  -7   79.19    4.10
   3   6  -7   25.00    2.00
   3   6  -7   28.70    2.40
   3   6  -7   27.30    2.40
   2   6  -7  102.89    4.60
   2   6  -7   97.59    4.70
   2   6  -7   91.49    4.40
   1   6  -7   76.39    3.80
   1   6  -7   68.79    3.60
   0   6  -7   15.80    2.20
   0   6  -7   12.60    1.60
  -1   6  -7  120.39    5.50
  -1   6  -7  144.59    5.70
  -2   6  -7    3.50    1.00
   2  -6   7    5.50    1.40
  -3   6  -7    3.00    1.10
   4  -6   7    1.10    0.60
   5  -6   7   44.20    2.30
   6  -6   7    0.10    0.80
   9   5  -7    0.00    0.70
   9   5  -7    1.10    0.60
   8   5  -7   42.30    2.60
   8   5  -7   46.50    2.50
   7   5  -7   46.10    2.90
   7   5  -7   49.10    2.90
   6   5  -7  154.98    6.40
   6   5  -7  141.79    6.00
   6   5  -7  156.38    6.50
   5   5  -7    2.10    1.00
   5   5  -7   -0.30    1.00
   5   5  -7    1.50    0.80
   4   5  -7   46.00    3.10
   4   5  -7   48.40    3.20
   4   5  -7   48.00    2.70
   3   5  -7   11.70    2.00
   3   5  -7    9.20    1.90
   3   5  -7    8.10    1.50
   2   5  -7  928.01   30.40
   2   5  -7  841.62   30.50
   2   5  -7  874.81   30.40
   1   5  -7  163.58    6.50
   1   5  -7  149.79    7.10
   1   5  -7  156.58    6.50
   0   5  -7    9.20    1.50
   0   5  -7   11.30    1.90
  -1   5  -7   19.20    2.50
  -1   5  -7   21.50    2.30
  -2   5  -7   32.00    2.20
  -2   5  -7   39.10    2.90
   2  -5   7   36.20    2.40
  -3   5  -7    5.80    1.50
  -4   5  -7   68.09    4.70
   4  -5   7   65.59    3.30
   5  -5   7  130.39    5.40
   6  -5   7   -0.30    0.60
   7  -5   7  255.77    9.40
   8  -5   7    6.80    1.00
   9   4  -7    0.80    0.80
   9   4  -7    2.50    0.90
   8   4  -7   32.40    2.40
   8   4  -7   34.10    2.30
   7   4  -7  273.97   11.80
   6   4  -7    1.10    1.00
   6   4  -7    1.30    1.10
   6   4  -7   -0.70    0.90
   5   4  -7  132.99    5.90
   5   4  -7  133.69    5.60
   5   4  -7  135.89    6.10
   4   4  -7   68.49    3.80
   4   4  -7   68.99    4.00
   4   4  -7   73.09    3.50
   3   4  -7   15.60    2.50
   3   4  -7   18.60    2.30
   3   4  -7   18.80    1.70
   2   4  -7    5.70    1.90
   2   4  -7    6.10    1.90
   2   4  -7    4.90    1.30
   1   4  -7  496.45   18.00
   1   4  -7  512.15   17.80
   1   4  -7  498.35   17.90
   0   4  -7  139.99    6.10
   0   4  -7  144.29    5.90
  -1   4  -7  184.18    7.40
  -1   4  -7  188.48    7.30
  -2   4  -7   11.60    1.50
  -2   4  -7   12.50    2.20
  -3   4  -7  144.59    5.80
   3  -4   7  138.69    5.90
  -4   4  -7  414.96   15.00
   4  -4   7  422.96   15.70
   5  -4   7   51.49    2.90
   6  -4   7  277.37   10.30
   7  -4   7   28.10    2.00
   8  -4   7    5.60    1.30
   9  -4   7   45.90    2.10
   9   3  -7    7.70    2.40
   9   3  -7    5.70    1.70
   8   3  -7   15.60    1.90
   8   3  -7   13.30    2.00
   7   3  -7    7.60    1.80
   7   3  -7    7.30    2.00
   6   3  -7   48.80    3.00
   6   3  -7   47.10    3.20
   6   3  -7   44.70    2.70
   5   3  -7    2.80    1.10
   5   3  -7    4.50    1.30
   4   3  -7  119.49    5.50
   4   3  -7  111.39    5.20
   4   3  -7  114.79    4.90
   3   3  -7   72.29    3.40
   3   3  -7   71.99    4.10
   3   3  -7   67.09    3.80
   2   3  -7   71.59    3.90
   2   3  -7   78.29    4.00
   2   3  -7   74.79    4.10
   1   3  -7   20.80    1.70
   1   3  -7   15.10    2.10
   1   3  -7   17.90    2.40
   0   3  -7    5.60    2.10
   0   3  -7    7.40    1.30
   0   3  -7    8.80    2.10
  -1   3  -7 1250.57   43.50
  -1   3  -7 1321.57   43.50
  -2   3  -7   69.79    3.40
  -2   3  -7   70.09    3.60
  -3   3  -7  141.99    5.30
  -3   3  -7  105.29    6.80
   3  -3   7  127.39    5.40
  -4   3  -7  550.54   18.60
   4  -3   7  512.25   18.80
   5  -3   7  173.98    7.00
   6  -3   7   45.00    2.90
   7  -3   7  152.78    7.40
   8  -3   7    2.90    0.80
   9  -3   7    1.60    0.60
   8   2  -7   -0.50    1.10
   8   2  -7    0.10    1.00
   7   2  -7    8.90    2.10
   7   2  -7    4.30    1.30
   6   2  -7   67.59    3.70
   6   2  -7   68.49    4.00
   5   2  -7   69.89    3.80
   5   2  -7   71.79    3.30
   5   2  -7   69.29    4.00
   4   2  -7  157.58    6.90
   4   2  -7  154.28    6.70
   4   2  -7  170.58    6.40
   3   2  -7   64.59    3.60
   3   2  -7   67.99    4.10
   3   2  -7   65.29    3.20
   2   2  -7    3.30    1.20
   2   2  -7    3.90    1.10
   2   2  -7    6.20    1.60
   1   2  -7  426.86   15.30
   1   2  -7  414.36   15.30
   1   2  -7  431.46   15.00
   0   2  -7    0.50    1.10
   0   2  -7    0.80    0.70
   0   2  -7    0.50    1.00
  -1   2  -7   11.20    1.90
  -1   2  -7    7.80    1.30
  -2   2  -7   19.50    1.60
  -2   2  -7   16.00    2.10
  -3   2  -7  107.29    4.40
  -3   2  -7   97.99    4.60
  -4   2  -7   -0.10    1.00
   5  -2   7   34.20    2.40
   6  -2   7   68.59    3.50
   6  -2   7   69.29    3.40
   7  -2   7  207.98    7.90
   7  -2   7  194.58    7.60
   8  -2   7  107.19    4.70
   9  -2   7   35.30    2.10
  10  -2   7   61.39    3.50
   6   1  -7   24.50    2.70
   6   1  -7   17.10    3.00
   5   1  -7  261.77    9.50
   5   1  -7  256.97    9.90
   5   1  -7  256.47   10.10
   4   1  -7  298.77   11.20
   4   1  -7  264.87   12.00
   4   1  -7  309.67   10.70
   3   1  -7    8.40    3.10
   3   1  -7   11.90    2.30
   3   1  -7   11.10    1.30
   2   1  -7   82.89    3.60
   2   1  -7   84.19    4.70
   2   1  -7   78.89    4.10
   1   1  -7   72.59    4.50
   1   1  -7   79.49    3.50
   1   1  -7   75.09    3.90
   0   1  -7  317.27   11.40
   0   1  -7  302.57   11.80
   0   1  -7  328.17   11.70
   0   1  -7  326.87   13.00
  -1   1  -7  373.86   13.90
  -1   1  -7  399.06   13.70
  -2   1  -7  174.18    6.50
  -2   1  -7  160.98    6.70
  -3   1  -7  281.67   10.60
  -3   1  -7  293.27   10.40
  -4   1  -7   13.80    1.70
   4  -1   7   11.80    1.90
   5  -1   7    1.60    0.90
   6  -1   7   81.99    3.80
   6  -1   7   78.89    3.80
   7  -1   7  152.18    6.10
   7  -1   7  147.79    6.20
   8  -1   7  137.19    5.70
   8  -1   7  138.99    5.80
   9  -1   7   21.90    1.80
  10  -1   7    1.60    0.60
  11  -1   7   33.20    2.20
   6   0  -7  124.59    6.10
   5   0  -7    6.40    1.60
   5   0  -7    7.40    1.60
   4   0  -7  266.77    9.70
   4   0  -7  262.87   10.20
   3   0  -7  117.09    5.30
   3   0  -7  111.19    4.70
   2   0  -7  271.47    9.70
   2   0  -7  261.47   10.10
   1   0  -7   45.30    2.40
   1   0  -7   45.20    3.10
   0   0  -7  260.47    9.20
   0   0  -7  252.77   10.60
   0   0  -7  242.78    9.50
  -1   0  -7    4.30    1.00
  -1   0  -7    3.70    1.20
  -1   0  -7    4.90    2.10
  -2   0  -7   -0.30    1.00
  -2   0  -7    1.60    0.70
  -3   0  -7   34.10    2.00
  -3   0  -7   27.00    2.30
  -4   0  -7  261.27    9.10
   4   0   7  236.08    9.30
   5   0   7   63.79    3.30
   7   0   7  374.66   13.50
   7   0   7  381.26   13.70
   8   0   7  210.58    7.90
   8   0   7  203.98    8.30
   9   0   7   15.60    1.90
   9   0   7   16.00    1.70
  10   0   7    7.70    1.40
  10   0   7    8.50    2.00
 -11   0  -7   21.50    1.90
  11   0   7   20.80    1.60
   5  -1  -7    2.00    1.00
   4  -1  -7  238.98    8.80
   3  -1  -7  382.36   14.40
   3  -1  -7  413.96   14.10
   2  -1  -7   10.10    1.20
   2  -1  -7    9.20    1.70
   1  -1  -7    3.50    1.50
   1  -1  -7    4.10    0.90
   0  -1  -7  581.94   21.90
   0  -1  -7  628.54   20.90
  -1  -1  -7    1.50    0.60
  -1  -1  -7    1.90    1.80
  -2  -1  -7   65.89    4.60
  -2  -1  -7   68.69    3.10
  -3  -1  -7    0.80    0.70
  -3  -1  -7    0.30    0.90
  -4  -1  -7   57.49    2.80
  -5  -1  -7  388.86   13.80
   5   1   7  380.46   13.70
   6   1   7    0.40    0.90
   7   1   7   25.00    2.20
   7   1   7   27.20    2.10
   8   1   7  210.78    8.20
   8   1   7  221.88    8.40
   9   1   7    2.60    1.00
   9   1   7    5.40    1.60
  10   1   7   -0.90    0.80
 -11  -1  -7    0.30    0.70
  11   1   7    2.50    1.10
  11   1   7    0.00    0.70
 -12  -1  -7   64.29    2.70
  12   1   7   63.99    2.90
   7  -2  -7   12.50    1.90
   6  -2  -7  792.02   27.10
   5  -2  -7   95.49    4.30
   5  -2  -7   88.89    4.00
   4  -2  -7    2.70    0.90
   4  -2  -7    2.30    1.20
   3  -2  -7   86.19    4.40
   3  -2  -7   93.49    3.90
   2  -2  -7    0.80    0.60
   1  -2  -7  264.77    9.60
   0  -2  -7  111.69    4.50
  -1  -2  -7  179.08    8.20
  -1  -2  -7  189.58    6.90
  -2  -2  -7   38.50    2.00
  -2  -2  -7   32.70    3.70
  -3  -2  -7    1.70    0.60
  -4  -2  -7  198.48    7.30
  -5  -2  -7   12.60    1.70
  -5  -2  -7    9.90    2.30
   5   2   7    7.20    1.70
   6   2   7   63.99    3.20
   6   2   7   62.29    3.50
   7   2   7   21.00    2.20
   8   2   7   86.29    4.10
   8   2   7   87.29    4.00
   9   2   7    1.00    0.80
   9   2   7    1.60    0.90
  10   2   7   23.30    2.20
  10   2   7   28.20    2.20
 -11  -2  -7   92.09    4.00
  11   2   7   94.69    4.20
  11   2   7   90.29    4.00
  12   2   7    6.00    1.20
  12   2   7    5.10    1.10
   8  -3  -7   14.40    1.60
   7  -3  -7   -0.40    1.00
   7  -3  -7   -0.40    0.80
   6  -3  -7   13.20    2.20
   5  -3  -7   10.10    1.70
   5  -3  -7    7.50    2.50
   4  -3  -7   47.50    2.90
   4  -3  -7   50.09    2.70
   3  -3  -7    2.70    0.80
   3  -3  -7    6.70    2.00
   2  -3  -7  117.49    5.10
   2  -3  -7  118.29    4.80
   1  -3  -7   25.60    1.70
   1  -3  -7   25.40    2.50
   0  -3  -7  101.69    4.10
  -1  -3  -7  216.18    7.90
  -3  -3  -7    0.40    0.60
  -4  -3  -7   17.30    1.50
  -5  -3  -7  553.84   19.30
  -5  -3  -7  573.64   19.60
  -6  -3  -7  250.07    9.00
   6   3   7  239.88    8.80
   6   3   7  223.28    9.10
  -7  -3  -7  449.66   15.60
   7   3   7  438.36   15.50
   7   3   7  425.46   15.60
   8   3   7   75.29    3.90
   8   3   7   77.19    3.70
   9   3   7   11.10    2.00
   9   3   7    8.60    1.70
  10   3   7   14.50    1.70
  10   3   7   13.00    2.00
 -11  -3  -7   90.39    4.10
  11   3   7   91.19    4.20
  11   3   7   93.59    4.20
 -12  -3  -7   12.20    1.30
  12   3   7   12.30    1.50
  12   3   7   11.00    1.50
 -13  -3  -7    0.40    0.50
  13   3   7    0.40    0.60
   8  -4  -7   11.50    1.70
   7  -4  -7    0.20    0.60
   7  -4  -7   -0.50    0.90
   6  -4  -7   11.20    1.80
   6  -4  -7    9.10    1.40
   5  -4  -7   85.69    4.10
   5  -4  -7   82.39    3.80
   4  -4  -7  198.38    7.70
   4  -4  -7  204.88    7.80
   4  -4  -7  193.28    7.50
   3  -4  -7  470.45   16.20
   3  -4  -7  461.15   16.10
   3  -4  -7  434.96   16.10
   2  -4  -7   77.69    3.80
   2  -4  -7   83.89    3.60
   1  -4  -7   19.10    1.50
   1  -4  -7   19.30    2.10
   0  -4  -7   11.20    2.00
   0  -4  -7   13.50    1.30
  -1  -4  -7    7.20    1.00
  -1  -4  -7    6.00    2.10
  -2  -4  -7    6.10    1.00
  -2  -4  -7    7.80    2.00
  -3  -4  -7  320.87   12.20
  -3  -4  -7  379.86   13.10
  -4  -4  -7  509.75   17.10
  -4  -4  -7  483.55   17.30
  -5  -4  -7  288.87   10.40
  -5  -4  -7  283.77   10.10
   5   4   7  281.07   10.30
  -6  -4  -7   49.40    2.90
   6   4   7   48.30    2.60
  -7  -4  -7  177.48    7.00
   7   4   7  178.28    6.90
  -8  -4  -7   26.70    2.20
   8   4   7   25.50    2.10
  -9  -4  -7   57.09    3.10
   9   4   7   58.69    3.20
   9   4   7   56.79    3.50
 -10  -4  -7  181.78    7.20
  10   4   7  179.18    7.20
  10   4   7  180.98    7.30
  11   4   7    2.50    1.00
  11   4   7    3.70    1.00
 -12  -4  -7   68.89    3.10
  12   4   7   67.69    3.20
  12   4   7   62.39    3.20
 -13  -4  -7   47.80    2.20
  13   4   7   46.60    2.40
  13   4   7   45.30    2.40
   7  -5  -7   83.29    3.50
   7  -5  -7   84.39    3.70
   6  -5  -7   14.20    1.40
   6  -5  -7   14.80    1.70
   5  -5  -7   -0.40    0.80
   4  -5  -7   47.90    2.80
   4  -5  -7   51.19    3.00
   3  -5  -7    0.70    1.00
   3  -5  -7   -0.10    0.80
   3  -5  -7    0.60    1.00
   2  -5  -7   34.30    2.90
   2  -5  -7   38.20    2.40
   2  -5  -7   37.00    2.20
   1  -5  -7   42.10    3.30
   1  -5  -7   42.70    2.70
   1  -5  -7   45.60    2.40
   0  -5  -7    6.00    1.70
   0  -5  -7    5.90    1.30
  -1  -5  -7    3.70    1.00
  -1  -5  -7    6.20    1.70
  -2  -5  -7   25.60    2.30
  -2  -5  -7   26.90    1.70
  -3  -5  -7   93.49    4.30
  -3  -5  -7   92.89    3.90
  -4  -5  -7  173.58    6.40
  -4  -5  -7  172.28    6.60
   4   5   7  159.58    6.60
  -5  -5  -7   15.90    2.00
  -5  -5  -7   17.40    1.50
  -6  -5  -7    0.10    0.80
   6   5   7    0.50    0.90
  -7  -5  -7   13.70    1.80
   7   5   7   14.00    1.80
  -8  -5  -7    5.50    1.50
   8   5   7    9.50    1.70
  -9  -5  -7    0.20    0.80
   9   5   7   -1.40    0.70
   9   5   7   -0.90    1.60
 -10  -5  -7   33.20    2.40
  10   5   7   33.00    2.40
  10   5   7   32.90    2.80
 -11  -5  -7    0.90    0.70
  11   5   7    6.50    2.00
  11   5   7    1.20    0.80
 -12  -5  -7    2.30    0.70
  12   5   7    1.50    0.90
  12   5   7    1.50    0.70
 -13  -5  -7    1.80    0.50
  13   5   7    2.20    1.00
  13   5   7    2.40    0.70
   6  -6  -7   13.10    1.20
   6  -6  -7   15.50    2.00
   5  -6  -7   -0.40    0.70
   5  -6  -7    0.90    0.60
   4  -6  -7  218.68    8.30
   3  -6  -7  907.11   31.00
   3  -6  -7  905.01   31.10
   2  -6  -7  239.98    9.10
   2  -6  -7  238.98    9.10
   1  -6  -7   67.29    3.30
   1  -6  -7   66.09    3.20
   1  -6  -7   61.19    3.60
   0  -6  -7   58.79    3.50
   0  -6  -7   61.09    3.20
   0  -6  -7   63.39    3.00
  -1  -6  -7    1.60    0.70
  -1  -6  -7   -0.20    1.40
  -1  -6  -7    1.80    0.80
  -2  -6  -7    8.50    1.80
  -2  -6  -7    7.70    1.10
  -3  -6  -7   45.40    2.40
  -3  -6  -7   44.90    2.70
  -4  -6  -7  118.89    5.00
  -4  -6  -7  117.49    4.80
  -5  -6  -7   36.00    2.00
  -5  -6  -7   30.60    2.30
   5   6   7   25.20    2.70
  -6  -6  -7    1.30    0.80
   6   6   7    0.40    1.00
  -7  -6  -7   11.00    2.10
   7   6   7   12.20    1.90
  -8  -6  -7   89.19    4.20
   8   6   7   88.49    4.20
  -9  -6  -7   24.70    2.10
   9   6   7   28.50    2.40
 -10  -6  -7   99.79    4.60
  10   6   7  109.19    5.10
 -11  -6  -7   54.69    2.90
  11   6   7   54.19    3.00
  11   6   7   47.50    3.40
 -12  -6  -7  163.68    6.40
  12   6   7  163.58    6.60
  12   6   7  161.58    6.40
 -13  -6  -7    8.70    1.70
  13   6   7    7.20    1.20
   6  -7  -7   16.40    1.20
   6  -7  -7   20.40    1.70
   5  -7  -7   16.10    1.40
   5  -7  -7   16.10    1.50
   4  -7  -7   13.00    1.30
   4  -7  -7   11.90    1.60
   3  -7  -7    5.20    1.60
   3  -7  -7    1.90    0.70
   2  -7  -7  201.78    8.00
   2  -7  -7  207.98    7.90
   1  -7  -7    9.10    1.60
   1  -7  -7   12.20    2.00
   0  -7  -7    2.90    0.90
   0  -7  -7    5.40    1.10
  -1  -7  -7   29.60    2.30
  -1  -7  -7   34.60    2.80
  -1  -7  -7   35.40    2.10
  -2  -7  -7  194.58    7.30
  -2  -7  -7  168.58    7.20
  -3  -7  -7  123.99    4.90
  -3  -7  -7  115.59    5.00
  -3  -7  -7  111.69    5.20
  -4  -7  -7  126.99    5.20
  -4  -7  -7  126.29    5.00
  -4  -7  -7  113.89    5.50
  -5  -7  -7   66.69    3.30
  -5  -7  -7   61.69    3.90
  -6  -7  -7   62.09    4.00
   6   7   7   61.79    3.60
  -7  -7  -7   37.50    4.10
  -7  -7  -7   38.30    2.50
   7   7   7   33.60    2.60
  -8  -7  -7   77.09    4.20
  -8  -7  -7   74.49    3.70
   8   7   7   73.79    3.80
  -9  -7  -7    1.50    0.80
   9   7   7    0.00    0.90
 -10  -7  -7    5.80    1.60
  10   7   7    8.20    1.70
 -11  -7  -7  126.19    6.60
  11   7   7  155.88    7.00
 -12  -7  -7    7.10    1.20
 -12  -7  -7   12.20    2.20
  12   7   7    8.10    1.30
  13   7   7   -0.10    0.70
   5  -8  -7   11.60    1.10
   5  -8  -7    8.20    1.30
   4  -8  -7  187.88    7.10
   4  -8  -7  194.48    7.10
   3  -8  -7  305.57   11.10
   3  -8  -7  311.27   11.10
  -3   8   7  303.77   11.30
   2  -8  -7  557.04   19.40
   2  -8  -7  564.14   19.60
  -2   8   7  526.85   19.20
   1  -8  -7    0.70    0.70
   1  -8  -7    0.40    0.80
   0  -8  -7  215.68    8.00
   0  -8  -7  197.28    9.30
  -1  -8  -7    2.80    0.90
  -1  -8  -7    1.90    0.80
  -2  -8  -7   12.90    1.70
  -2  -8  -7    7.30    2.00
  -3  -8  -7    5.00    1.40
  -3  -8  -7    4.20    1.10
  -4  -8  -7  136.19    5.60
  -4  -8  -7  128.19    5.80
  -5  -8  -7   12.40    2.40
  -5  -8  -7   13.50    1.70
  -6  -8  -7    9.10    1.70
  -6  -8  -7   13.90    2.40
  -7  -8  -7  306.97   11.70
  -7  -8  -7  313.87   11.60
   7   8   7  312.67   11.50
  -8  -8  -7   17.20    2.40
  -8  -8  -7   18.60    2.00
  -9  -8  -7  246.98    9.40
  -9  -8  -7  236.28    9.30
   9   8   7  254.07    9.40
 -10  -8  -7    1.20    1.40
 -10  -8  -7   -1.10    1.00
  10   8   7   -0.50    0.80
 -11  -8  -7   86.69    4.10
 -11  -8  -7   86.89    3.90
  11   8   7   87.19    4.00
 -12  -8  -7  268.37    9.60
 -12  -8  -7  260.87    9.50
  12   8   7  253.77    9.60
 -13  -8  -7   10.70    1.20
  13   8   7    9.90    1.30
   4  -9  -7    1.10    0.60
   4  -9  -7    2.40    0.80
   3  -9  -7    7.20    1.10
   3  -9  -7    7.10    1.30
   2  -9  -7    1.70    0.90
   2  -9  -7    1.30    0.60
  -2   9   7    1.50    1.00
   1  -9  -7    2.70    0.80
   1  -9  -7    4.20    1.40
  -1   9   7    3.60    1.10
   0  -9  -7   63.69    3.20
   0  -9  -7   63.49    3.20
   0   9   7   58.09    3.20
  -1  -9  -7   73.99    3.60
  -1  -9  -7   68.79    3.50
  -2  -9  -7   11.70    1.90
  -2  -9  -7    9.50    1.50
  -3  -9  -7    5.20    1.70
  -4  -9  -7  151.08    6.20
  -4  -9  -7  145.99    6.10
  -5  -9  -7   16.30    1.80
  -5  -9  -7   17.90    2.10
  -6  -9  -7   13.10    1.70
  -6  -9  -7    9.90    2.10
   6   9   7   14.70    2.00
  -7  -9  -7  292.07   11.00
  -7  -9  -7  295.17   11.00
  -8  -9  -7    2.00    1.00
  -8  -9  -7    2.00    0.80
   8   9   7    1.80    1.20
  -9  -9  -7    2.60    1.00
  -9  -9  -7    4.40    1.50
   9   9   7    7.00    2.00
 -10  -9  -7   66.09    3.50
 -10  -9  -7   73.49    3.50
 -11  -9  -7   -0.60    0.70
 -11  -9  -7    0.70    0.80
  11   9   7   -0.40    0.80
 -12  -9  -7  210.28    7.90
 -12  -9  -7  219.78    7.90
  12   9   7  213.78    8.00
 -13  -9  -7   53.89    2.40
   3 -10  -7   24.20    1.30
   3 -10  -7   26.30    1.50
   2 -10  -7   62.19    2.70
   2 -10  -7   62.29    2.70
  -2  10   7   54.49    3.10
   1 -10  -7   67.79    3.10
   1 -10  -7   70.49    3.10
  -1  10   7   65.39    3.20
   0 -10  -7   29.00    2.00
   0 -10  -7   27.50    1.90
   0  10   7   25.70    1.90
  -1 -10  -7   26.30    1.90
  -1 -10  -7   27.60    2.80
   1  10   7   26.50    1.90
  -2 -10  -7    0.00    0.70
  -2 -10  -7    0.10    0.60
   2  10   7    0.70    0.70
  -3 -10  -7   40.10    2.50
  -3 -10  -7   42.40    2.50
   3  10   7   35.50    2.40
  -4 -10  -7   83.49    4.00
  -4 -10  -7   83.59    3.90
   4  10   7   75.69    3.80
  -5 -10  -7    4.60    1.50
   5  10   7    6.10    1.30
  -6 -10  -7  106.89    4.70
  -6 -10  -7  108.49    4.70
   6  10   7   99.39    4.60
  -7 -10  -7    5.10    1.70
  -7 -10  -7    4.60    1.00
  -8 -10  -7   15.40    1.80
  -8 -10  -7   12.60    1.90
  -9 -10  -7    0.50    1.00
  -9 -10  -7   -0.10    0.70
   9  10   7   -1.40    1.40
 -10 -10  -7   79.89    3.70
 -10 -10  -7   79.49    3.80
  10  10   7   85.29    3.90
 -11 -10  -7    1.20    0.70
 -11 -10  -7    1.60    0.70
  11  10   7    0.00    0.90
 -12 -10  -7  153.18    5.70
 -12 -10  -7  137.79    6.40
  12  10   7  158.28    5.80
 -13 -10  -7  175.78    6.30
  13  10   7  175.38    6.40
   1 -11  -7    2.70    0.90
   0 -11  -7  171.08    6.30
   0 -11  -7  169.78    6.30
   0  11   7  166.38    6.40
  -1 -11  -7   45.70    2.40
  -1 -11  -7   43.50    2.40
   1  11   7   50.59    2.60
  -2 -11  -7   54.39    2.70
  -2 -11  -7   56.29    2.80
   2  11   7   53.99    2.80
  -3 -11  -7   67.39    3.20
  -3 -11  -7   66.39    3.20
   3  11   7   65.59    3.30
  -4 -11  -7  355.06   12.70
   4  11   7  348.07   12.80
  -5 -11  -7   31.90    2.10
  -5 -11  -7   29.40    2.20
   5  11   7   28.70    2.10
  -6 -11  -7   25.60    2.00
  -6 -11  -7   25.10    1.90
   6  11   7   23.90    2.00
  -7 -11  -7   15.20    2.00
  -8 -11  -7    0.40    0.70
  -8 -11  -7    0.20    0.80
  -9 -11  -7   21.10    1.80
  -9 -11  -7   20.80    1.80
 -10 -11  -7   10.00    1.40
 -11 -11  -7  105.59    4.30
 -11 -11  -7  106.79    4.20
 -12 -11  -7    6.60    1.40
 -12 -11  -7    4.30    1.40
  12  11   7   10.40    2.90
   0 -12  -7   47.40    2.10
   0 -12  -7   48.60    2.10
  -1 -12  -7    6.20    1.00
  -1 -12  -7    7.00    1.40
   1  12   7    6.50    1.30
  -2 -12  -7   12.40    1.20
  -2 -12  -7   14.40    1.20
   2  12   7   13.20    1.40
  -3 -12  -7   29.70    1.90
  -3 -12  -7   29.50    1.80
   3  12   7   31.10    2.00
  -4 -12  -7   73.59    3.20
  -4 -12  -7   73.59    3.20
   4  12   7   62.19    3.60
  -5 -12  -7   11.90    1.40
  -5 -12  -7   15.40    1.40
  -6 -12  -7    1.20    0.60
  -6 -12  -7    1.30    0.70
   6  12   7    2.80    1.00
  -7 -12  -7    0.20    0.60
  -7 -12  -7    0.00    0.60
  -8 -12  -7    6.60    1.30
  -8 -12  -7    6.00    1.20
  -9 -12  -7   14.80    1.40
  -9 -12  -7   12.70    1.40
 -10 -12  -7   52.39    2.50
 -10 -12  -7   56.29    2.60
 -11 -12  -7    7.40    2.50
  -2 -13  -7    7.50    1.00
  -3 -13  -7    2.70    0.90
  -4 -13  -7    4.60    1.00
   4  13   7    3.60    1.00
  -5 -13  -7   32.90    1.90
  -5 -13  -7   34.20    1.80
   5  13   7   30.90    2.10
  -6 -13  -7    1.00    0.70
  -6 -13  -7    0.70    0.50
  -7 -13  -7    2.30    0.80
  -7 -13  -7    1.60    0.50
  -8 -13  -7   -0.30    0.50
  -9 -13  -7   13.50    1.20
 -10 -13  -7    2.80    1.00
  -4  -9   8   27.70    1.50
  -3  -9   8    4.90    0.90
  -2  -9   8   15.90    1.10
  -1  -9   8    7.70    0.90
   6   8  -8   10.30    1.10
   4   8  -8   35.70    2.10
   4   8  -8   42.10    2.20
   3   8  -8    6.20    1.40
   3   8  -8    6.50    1.30
   2   8  -8   80.39    3.60
   2   8  -8   86.29    3.70
   1   8  -8  121.59    4.90
   0   8  -8   57.49    2.80
   0  -8   8   56.59    2.60
   1  -8   8   52.69    2.40
   2  -8   8    8.00    1.00
   7   7  -8   48.40    2.40
   6   7  -8   26.60    1.80
   6   7  -8   28.70    1.70
   5   7  -8   16.50    1.90
   5   7  -8   18.50    1.70
   5   7  -8   16.00    2.10
   4   7  -8   35.60    2.10
   4   7  -8   34.10    2.10
   3   7  -8    3.90    1.20
   3   7  -8    7.10    1.30
   2   7  -8  134.79    5.30
   2   7  -8  129.49    5.40
   1   7  -8   15.20    1.70
   1   7  -8   13.10    1.40
   0   7  -8    7.50    1.40
   0  -7   8    9.30    1.20
  -1   7  -8   12.60    1.50
   1  -7   8   14.70    1.30
  -2   7  -8    0.80    1.00
   2  -7   8    1.40    0.60
   3  -7   8   94.99    3.90
   4  -7   8   -0.10    0.40
   8   6  -8   16.50    1.40
   8   6  -8   18.90    1.30
   7   6  -8   10.00    1.30
   7   6  -8   12.00    1.30
   6   6  -8  138.29    5.50
   6   6  -8  137.89    5.50
   6   6  -8  135.69    5.60
   5   6  -8   11.20    1.50
   5   6  -8   11.00    1.60
   5   6  -8   10.10    1.60
   4   6  -8   -0.30    0.80
   4   6  -8    1.50    0.80
   4   6  -8    0.90    0.70
   3   6  -8    7.70    1.80
   3   6  -8    6.00    1.30
   3   6  -8    8.00    1.70
   2   6  -8  132.69    5.40
   2   6  -8  123.39    5.40
   1   6  -8  296.27   11.70
   1   6  -8  325.47   11.40
   0   6  -8  308.17   11.40
  -1   6  -8    8.50    1.40
   1  -6   8    8.80    1.40
  -2   6  -8   69.49    3.40
   2  -6   8   71.99    3.40
  -3   6  -8    6.90    1.90
   3  -6   8    5.00    1.10
   4  -6   8    4.90    0.90
   5  -6   8    1.30    0.50
   8   5  -8    0.40    0.60
   7   5  -8   19.40    1.70
   7   5  -8   21.10    1.60
   6   5  -8    4.50    1.40
   6   5  -8    5.50    1.50
   6   5  -8    5.10    1.80
   5   5  -8   14.20    1.70
   5   5  -8   18.70    2.20
   5   5  -8   11.50    2.80
   4   5  -8  163.28    6.60
   4   5  -8  145.99    6.20
   4   5  -8  157.18    6.50
   3   5  -8   12.70    1.60
   3   5  -8   18.50    1.90
   3   5  -8   17.90    2.20
   2   5  -8  674.13   24.60
   2   5  -8  726.13   24.80
   2   5  -8  721.93   24.60
   1   5  -8  162.48    6.70
   1   5  -8  171.18    6.80
   0   5  -8    0.20    0.90
   0   5  -8    1.70    0.80
  -1   5  -8    1.10    1.00
  -1   5  -8    2.60    0.90
  -2   5  -8  110.09    5.00
   2  -5   8  123.59    5.10
  -3   5  -8   59.79    3.10
   3  -5   8   64.29    3.20
   4  -5   8  109.89    4.70
   5  -5   8  161.38    6.30
   6  -5   8    5.50    1.00
   7  -5   8   16.90    1.20
   8   4  -8   -1.10    0.80
   8   4  -8    0.20    0.70
   7   4  -8   11.40    1.50
   7   4  -8    9.40    1.60
   6   4  -8    4.20    1.60
   6   4  -8    2.90    1.10
   6   4  -8    1.60    0.80
   5   4  -8    0.40    1.00
   5   4  -8    1.50    0.80
   4   4  -8   41.60    2.90
   4   4  -8   40.30    2.70
   4   4  -8   35.80    2.40
   3   4  -8    7.20    1.40
   3   4  -8    6.30    1.70
   2   4  -8  233.28    8.90
   2   4  -8  237.78    9.20
   2   4  -8  227.08    9.20
   1   4  -8   15.70    2.20
   1   4  -8   12.10    2.00
   0   4  -8    0.40    1.10
   0   4  -8    0.30    0.90
  -1   4  -8   53.99    3.30
  -1   4  -8   53.29    3.10
  -2   4  -8  181.58    7.10
  -2   4  -8  170.08    7.00
  -3   4  -8   81.49    3.90
   3  -4   8   86.89    4.00
  -4   4  -8   48.20    3.00
   4  -4   8   50.49    2.80
   5  -4   8   14.80    1.60
   6  -4   8   56.39    3.10
   7  -4   8   17.80    1.40
   8  -4   8   25.30    1.90
   8   3  -8    6.20    1.50
   7   3  -8   20.20    1.80
   7   3  -8   18.10    2.10
   6   3  -8    3.40    1.30
   6   3  -8    0.80    1.20
   6   3  -8    1.10    0.90
   5   3  -8   21.90    1.80
   5   3  -8   23.50    2.20
   5   3  -8   22.50    2.60
   4   3  -8  192.98    8.00
   4   3  -8  201.58    9.20
   4   3  -8  192.88    7.60
   3   3  -8  119.69    5.60
   3   3  -8  118.09    5.50
   3   3  -8  133.49    5.80
   2   3  -8    2.20    0.90
   2   3  -8    1.10    0.80
   2   3  -8    0.60    1.10
   1   3  -8  106.89    4.70
   1   3  -8  106.59    4.90
   1   3  -8  100.99    4.90
   0   3  -8    0.40    0.90
   0   3  -8    1.80    0.80
  -1   3  -8  247.38    9.10
  -1   3  -8  227.08    9.10
  -2   3  -8  573.84   19.40
  -2   3  -8  527.65   19.30
  -3   3  -8   20.70    2.30
  -3   3  -8   25.90    2.00
   3  -3   8   24.40    2.10
  -4   3  -8  109.69    4.80
   4  -3   8  114.79    5.00
   5  -3   8   40.10    2.60
   5  -3   8   42.20    2.60
   6  -3   8    1.10    0.70
   6  -3   8   -1.80    1.00
   7  -3   8    0.10    0.60
   8  -3   8  106.29    4.40
   8   2  -8    8.70    2.10
   7   2  -8   17.90    2.40
   7   2  -8   16.50    1.90
   6   2  -8    5.60    1.80
   5   2  -8    6.80    1.40
   5   2  -8    7.50    1.90
   5   2  -8    7.10    2.40
   4   2  -8  140.39    5.90
   4   2  -8  149.09    6.30
   4   2  -8  153.38    6.50
   3   2  -8    2.50    1.00
   3   2  -8    5.00    1.30
   3   2  -8    0.50    1.30
   2   2  -8   54.79    3.60
   2   2  -8   57.19    3.00
   2   2  -8   61.09    3.30
   1   2  -8   97.69    4.70
   1   2  -8  100.59    4.40
   0   2  -8   61.49    3.10
   0   2  -8   56.59    3.50
  -1   2  -8    7.10    1.20
  -2   2  -8    8.00    1.70
  -2   2  -8    7.90    1.30
  -3   2  -8    2.00    0.80
  -3   2  -8    1.90    0.90
   3  -2   8    4.30    1.50
  -4   2  -8  305.27   10.90
   4  -2   8  288.27   11.00
   5  -2   8   89.49    4.60
   6  -2   8    2.10    0.80
   6  -2   8    0.50    0.70
   7  -2   8  308.47   11.00
   7  -2   8  285.17   10.70
   8  -2   8    9.80    1.30
   9  -2   8   37.20    2.30
  10  -2   8   81.49    3.30
   7   1  -8   20.50    2.20
   6   1  -8   55.79    3.20
   6   1  -8   44.80    4.10
   5   1  -8   71.29    3.50
   5   1  -8   77.49    4.50
   5   1  -8   82.79    4.00
   4   1  -8    0.10    1.60
   4   1  -8    1.30    0.80
   4   1  -8    6.20    2.00
   3   1  -8   68.99    3.20
   3   1  -8   63.79    4.20
   3   1  -8   61.29    3.60
   2   1  -8   45.50    3.60
   2   1  -8   48.00    2.60
   2   1  -8   37.60    3.30
   1   1  -8  125.89    5.50
   1   1  -8  127.69    5.20
   1   1  -8  117.79    5.80
   0   1  -8   30.60    3.00
   0   1  -8   32.10    2.60
   0   1  -8   34.10    2.10
  -1   1  -8   57.89    2.90
  -1   1  -8   58.39    3.20
  -2   1  -8    1.30    0.70
  -2   1  -8    0.60    0.90
  -3   1  -8   31.60    2.30
  -3   1  -8   32.80    2.10
  -4   1  -8  552.64   18.90
   4  -1   8  530.45   19.00
   5  -1   8   79.19    3.80
   6  -1   8   82.79    4.00
   6  -1   8   83.59    3.90
   7  -1   8   37.90    2.50
   7  -1   8   39.10    2.40
   8  -1   8  156.58    6.20
   8  -1   8  148.09    6.00
   9  -1   8   58.69    2.90
  10  -1   8   10.10    1.20
   5   0  -8    7.70    2.30
   4   0  -8   20.30    1.70
   4   0  -8   18.00    2.40
   3   0  -8  389.06   14.30
   3   0  -8  403.76   14.10
   2   0  -8   70.19    3.80
   2   0  -8   72.09    3.30
   1   0  -8   82.89    4.30
   1   0  -8   93.29    4.00
   0   0  -8   11.50    1.30
   0   0  -8   12.70    3.30
   0   0  -8   10.30    2.00
  -2   0  -8  194.48    7.80
  -2   0  -8  208.58    7.60
  -3   0  -8    0.40    0.80
   3   0   8   -2.00    1.00
  -4   0  -8   -0.90    0.90
   4   0   8   -0.40    0.90
   5   0   8    7.90    2.80
   6   0   8   33.30    2.40
   7   0   8   64.49    3.40
   7   0   8   68.89    3.30
   8   0   8   31.30    2.20
   8   0   8   26.00    2.10
  -9   0  -8   93.19    4.50
   9   0   8   94.09    4.10
   9   0   8   93.49    4.20
  10   0   8  120.39    4.90
  10   0   8  118.49    4.80
  11   0   8  239.78    8.70
   5  -1  -8  731.73   25.10
   4  -1  -8  109.19    4.70
   4  -1  -8  104.19    5.20
   3  -1  -8   96.89    4.80
   3  -1  -8  103.69    4.30
   2  -1  -8  534.65   19.40
   2  -1  -8  567.44   19.20
   1  -1  -8   21.60    2.50
   1  -1  -8   23.00    1.60
   0  -1  -8  560.04   19.90
   0  -1  -8  579.64   19.80
  -1  -1  -8  281.17    9.90
  -1  -1  -8  261.07   10.00
  -2  -1  -8   12.80    1.30
  -2  -1  -8    8.60    1.80
  -3  -1  -8   12.30    1.80
  -3  -1  -8   11.20    1.30
   3   1   8    9.50    2.60
  -4  -1  -8  150.68    5.70
   4   1   8  138.09    6.00
  -5  -1  -8    1.90    1.10
   5   1   8    1.50    1.10
   6   1   8  201.48    7.80
  -7  -1  -8    8.10    2.20
   7   1   8    3.30    1.00
   7   1   8    2.70    0.80
  -8  -1  -8   63.59    3.40
   8   1   8   66.59    3.40
   8   1   8   63.79    3.30
  -9  -1  -8  253.37   10.40
   9   1   8  254.47    9.40
   9   1   8  251.57    9.50
 -10  -1  -8   55.89    2.80
  10   1   8   54.29    2.80
  10   1   8   55.29    2.90
  11   1   8   26.90    1.80
  11   1   8   23.90    2.10
  12   1   8    7.50    1.20
   5  -2  -8   24.60    2.10
   4  -2  -8  341.97   12.30
   3  -2  -8   19.80    1.70
   2  -2  -8  247.58    9.10
   1  -2  -8  164.78    7.00
   1  -2  -8  185.08    6.80
   0  -2  -8    9.50    1.10
   0  -2  -8   11.50    2.20
  -1  -2  -8  226.28    8.50
  -1  -2  -8  233.18    8.80
  -2  -2  -8  396.16   13.80
  -2  -2  -8  387.26   14.00
  -3  -2  -8   32.40    1.90
  -3  -2  -8   30.20    2.40
  -4  -2  -8  129.09    5.10
  -5  -2  -8    4.70    1.30
  -5  -2  -8    7.70    1.60
   5   2   8    5.60    1.40
  -6  -2  -8    1.20    1.00
   6   2   8    3.00    1.20
  -7  -2  -8   57.59    3.20
   7   2   8   51.49    2.80
   7   2   8   49.90    3.10
  -8  -2  -8  302.87   11.10
   8   2   8  297.07   11.10
   8   2   8  305.37   11.20
  -9  -2  -8  269.17   10.30
   9   2   8  287.27   10.40
   9   2   8  278.47   10.30
 -10  -2  -8   48.30    2.70
  10   2   8   48.70    2.70
  10   2   8   48.50    2.80
 -11  -2  -8   69.29    3.10
  11   2   8   68.29    3.20
  11   2   8   64.79    3.10
 -12  -2  -8   91.39    3.60
  12   2   8   86.19    3.90
   6  -3  -8    6.60    1.80
   5  -3  -8   -0.70    1.30
   4  -3  -8   10.30    2.00
   4  -3  -8    8.60    1.40
   3  -3  -8  540.85   18.60
   3  -3  -8  523.35   18.60
   2  -3  -8   30.90    2.80
   2  -3  -8   34.10    2.10
   1  -3  -8   17.20    1.60
   1  -3  -8   13.20    2.40
   0  -3  -8    1.70    0.60
   0  -3  -8    2.80    1.30
   0  -3  -8    2.20    2.10
  -1  -3  -8  264.37   10.30
  -1  -3  -8  274.37   10.40
  -1  -3  -8  299.27   10.20
  -2  -3  -8   -0.30    1.00
  -2  -3  -8   -1.30    1.30
  -2  -3  -8    0.70    0.70
  -3  -3  -8  415.96   14.50
  -3  -3  -8  411.36   14.80
  -4  -3  -8  128.89    5.00
  -4  -3  -8  124.39    5.50
  -5  -3  -8  181.28    6.90
  -5  -3  -8  183.18    7.20
  -6  -3  -8  277.87   10.40
   6   3   8  282.77   10.30
  -7  -3  -8  193.38    7.50
   7   3   8  187.78    7.30
  -8  -3  -8    1.20    0.90
   8   3   8   -0.30    1.00
   8   3   8    0.80    0.70
  -9  -3  -8   14.60    1.80
   9   3   8   14.50    1.70
   9   3   8   14.50    2.10
 -10  -3  -8   33.50    2.20
  10   3   8   28.30    2.10
  10   3   8   34.90    2.70
 -11  -3  -8    6.90    1.30
  11   3   8    7.60    1.60
  11   3   8    7.30    1.30
 -12  -3  -8    3.80    1.10
  12   3   8    4.30    1.30
   6  -4  -8    7.90    1.40
   5  -4  -8    8.80    1.50
   4  -4  -8    3.40    0.90
   4  -4  -8    3.00    1.00
   3  -4  -8   32.50    2.40
   3  -4  -8   33.40    2.10
   2  -4  -8  242.08    9.20
   2  -4  -8  246.88    9.10
   1  -4  -8  178.18    6.90
   1  -4  -8  176.48    7.00
   0  -4  -8   78.99    3.90
   0  -4  -8   82.09    3.60
  -1  -4  -8   40.00    2.20
  -1  -4  -8   41.40    2.70
  -2  -4  -8    8.10    1.10
  -2  -4  -8    7.70    1.40
  -3  -4  -8 1023.20   34.70
  -3  -4  -8 1018.40   34.60
  -4  -4  -8   29.30    2.60
  -4  -4  -8   32.90    2.00
  -5  -4  -8  141.99    5.60
  -5  -4  -8  146.49    5.90
  -6  -4  -8   16.60    2.00
   6   4   8   17.70    1.70
   7   4   8    3.90    1.40
  -8  -4  -8  155.98    6.30
   8   4   8  159.18    6.30
   8   4   8  149.49    6.50
  -9  -4  -8    2.00    0.90
   9   4   8    3.20    0.90
   9   4   8    2.80    1.40
 -10  -4  -8    1.90    0.70
  10   4   8    2.20    1.20
  10   4   8    2.00    0.80
 -11  -4  -8   32.90    2.10
  11   4   8   29.20    2.30
  11   4   8   33.10    2.10
 -12  -4  -8  224.98    8.20
  12   4   8  220.58    8.20
  12   4   8  219.98    8.20
 -13  -4  -8   72.59    2.90
  13   4   8   63.39    2.90
   6  -5  -8   41.70    2.10
   5  -5  -8   12.40    1.40
   4  -5  -8   -0.10    0.80
   3  -5  -8    4.60    1.30
   2  -5  -8  115.09    5.00
   1  -5  -8  248.88    9.20
   1  -5  -8  242.48    9.10
   0  -5  -8   14.50    2.60
   0  -5  -8   20.40    1.60
  -1  -5  -8   90.39    4.10
  -1  -5  -8   86.59    4.00
  -2  -5  -8  105.49    4.70
  -2  -5  -8  103.39    4.40
  -3  -5  -8   41.70    2.60
  -3  -5  -8   41.40    2.30
  -4  -5  -8  320.97   11.40
  -4  -5  -8  326.17   11.60
   4   5   8  304.17   11.40
  -5  -5  -8   19.30    2.00
  -5  -5  -8   16.30    1.60
   5   5   8   11.40    1.80
  -6  -5  -8   10.00    1.90
   6   5   8   12.00    1.70
  -7  -5  -8   46.70    2.90
   7   5   8   50.89    2.80
  -8  -5  -8   53.89    3.10
   8   5   8   57.19    3.10
  -9  -5  -8   16.60    1.80
   9   5   8   14.90    2.40
 -10  -5  -8   11.70    1.60
  10   5   8   11.40    1.60
  10   5   8    9.70    2.50
 -11  -5  -8    1.80    0.70
  11   5   8    1.90    1.30
 -12  -5  -8    0.20    0.60
  12   5   8    1.10    1.10
  12   5   8    0.50    0.60
 -13  -5  -8    5.90    1.10
  13   5   8    4.30    1.20
   6  -6  -8    0.90    0.60
   5  -6  -8   44.50    2.20
   4  -6  -8   45.80    2.80
   4  -6  -8   52.09    2.60
   3  -6  -8   88.19    4.00
   2  -6  -8  100.69    4.50
   2  -6  -8  103.59    4.60
   2  -6  -8   92.79    4.30
   1  -6  -8  929.11   31.80
   0  -6  -8  402.16   14.70
   0  -6  -8  417.46   14.70
  -1  -6  -8    7.50    1.30
  -1  -6  -8    9.50    1.70
  -2  -6  -8   42.10    2.60
  -2  -6  -8   43.40    2.40
  -3  -6  -8   69.69    3.20
  -3  -6  -8   63.39    3.40
  -4  -6  -8   58.69    3.10
  -4  -6  -8   55.59    2.80
   4   6   8   53.39    3.40
  -5  -6  -8   55.99    3.00
  -5  -6  -8   54.59    2.80
   5   6   8   55.19    3.20
  -6  -6  -8  455.85   16.80
  -6  -6  -8  478.95   17.10
   6   6   8  516.15   18.40
  -7  -6  -8   47.90    2.90
   7   6   8   48.80    2.80
  -8  -6  -8   -0.30    0.80
   8   6   8    0.50    0.90
  -9  -6  -8   33.40    2.30
   9   6   8   32.90    2.40
 -10  -6  -8   20.00    1.90
  10   6   8   18.20    1.90
 -11  -6  -8   45.40    2.60
  11   6   8   48.50    2.70
 -12  -6  -8  215.68    8.00
  12   6   8  215.78    8.10
 -13  -6  -8  103.09    4.00
  13   6   8   99.69    4.10
   5  -7  -8   88.29    3.50
   4  -7  -8   -0.20    0.80
   4  -7  -8   -0.50    0.50
   3  -7  -8  132.59    5.30
   3  -7  -8  130.79    5.30
   2  -7  -8   61.49    3.40
   2  -7  -8   57.09    3.00
   1  -7  -8  166.08    6.60
   1  -7  -8  162.28    6.50
   0  -7  -8   13.60    1.60
   0  -7  -8   13.00    1.50
   0  -7  -8   13.50    2.40
  -1  -7  -8   62.49    3.80
  -1  -7  -8   68.19    3.40
  -1  -7  -8   67.29    3.40
  -2  -7  -8  195.18    7.70
  -2  -7  -8  203.58    7.70
  -3  -7  -8   19.70    2.10
  -3  -7  -8   22.70    1.70
  -4  -7  -8    0.40    0.70
  -4  -7  -8   -0.30    0.70
  -5  -7  -8  149.39    6.20
  -5  -7  -8  154.38    6.00
  -6  -7  -8   10.70    1.70
   6   7   8    7.40    2.20
  -7  -7  -8   58.69    3.50
   7   7   8   65.49    3.50
  -8  -7  -8   -0.10    0.80
   8   7   8    0.60    0.90
  -9  -7  -8   73.89    3.70
   9   7   8   74.89    3.70
 -10  -7  -8   95.09    4.50
  10   7   8   89.09    4.20
 -11  -7  -8    1.10    0.70
  11   7   8    2.00    0.70
 -12  -7  -8    0.80    0.60
  12   7   8    1.10    0.70
 -13  -7  -8    4.90    1.00
  13   7   8    3.30    1.00
   4  -8  -8   10.80    1.00
   4  -8  -8   14.30    1.70
   3  -8  -8   13.50    1.30
   3  -8  -8   12.90    1.60
  -3   8   8   13.90    1.90
   2  -8  -8   11.20    1.60
   2  -8  -8    8.50    1.30
  -2   8   8    6.10    1.40
   1  -8  -8   33.90    2.20
   0  -8  -8   82.19    3.90
   0  -8  -8   79.39    3.80
  -1  -8  -8   22.70    2.40
  -1  -8  -8   24.50    2.00
  -2  -8  -8  177.98    7.10
  -2  -8  -8  178.68    7.10
  -3  -8  -8  102.29    4.60
  -3  -8  -8   96.29    4.40
  -4  -8  -8    2.20    1.20
  -4  -8  -8    1.50    0.80
  -5  -8  -8   57.09    3.00
  -5  -8  -8   48.30    3.40
  -6  -8  -8    9.10    2.70
  -6  -8  -8   10.50    1.60
  -7  -8  -8  203.58    8.00
  -7  -8  -8  207.98    8.00
   7   8   8  197.28    7.90
  -8  -8  -8    1.60    1.30
  -8  -8  -8    0.30    1.80
   8   8   8    1.00    1.10
  -9  -8  -8  196.48    8.00
  -9  -8  -8  201.78    8.20
   9   8   8  210.98    8.00
 -10  -8  -8    2.70    0.90
 -10  -8  -8   -0.80    1.40
  10   8   8    1.70    1.10
 -11  -8  -8    7.30    1.30
  11   8   8   10.10    1.60
 -12  -8  -8    7.00    1.30
  12   8   8    5.90    1.20
 -13  -8  -8    1.50    0.70
   3  -9  -8    8.80    1.50
   3  -9  -8    7.70    1.10
   2  -9  -8   99.59    4.10
   2  -9  -8  103.09    4.10
  -2   9   8  103.19    4.30
   1  -9  -8   10.90    1.60
   1  -9  -8    9.50    1.30
  -1   9   8   12.30    1.40
   0  -9  -8   87.29    3.80
   0  -9  -8   79.09    3.80
  -1  -9  -8   71.49    3.50
  -1  -9  -8   74.19    3.50
  -2  -9  -8   10.70    1.60
  -2  -9  -8   11.40    1.80
  -3  -9  -8    0.00    0.90
  -3  -9  -8    1.40    0.90
  -4  -9  -8    0.40    0.70
  -4  -9  -8    0.00    1.00
  -5  -9  -8   59.19    3.40
  -5  -9  -8   61.49    3.30
  -6  -9  -8   14.20    2.30
  -6  -9  -8   16.70    1.80
   6   9   8   14.60    1.90
  -7  -9  -8   74.69    3.70
  -7  -9  -8   70.59    3.80
  -8  -9  -8   37.50    2.40
  -8  -9  -8   35.40    2.70
   8   9   8   36.40    2.80
  -9  -9  -8    0.90    0.70
  -9  -9  -8    0.80    1.00
   9   9   8    0.90    1.00
 -10  -9  -8   -0.60    0.60
 -10  -9  -8   -0.60    1.00
  10   9   8   -0.30    0.90
 -11  -9  -8    0.20    0.60
 -11  -9  -8    1.00    1.00
  11   9   8   -0.20    0.70
 -12  -9  -8    2.80    0.80
  12   9   8    3.80    1.30
 -13  -9  -8   18.40    1.30
  13   9   8   19.70    1.50
   2 -10  -8    0.70    0.40
   2 -10  -8    1.00    0.70
   1 -10  -8    4.90    1.20
  -1  10   8    5.60    1.40
   0 -10  -8   -1.00    0.60
   0 -10  -8   -0.40    0.50
   0  10   8    3.40    1.10
  -1 -10  -8   18.70    1.80
  -1 -10  -8   18.80    1.60
   1  10   8   20.40    1.70
  -2 -10  -8   35.70    2.30
  -2 -10  -8   36.20    2.50
   2  10   8   37.30    2.50
  -3 -10  -8   86.29    3.90
  -3 -10  -8   83.19    3.80
   3  10   8   81.79    3.90
  -4 -10  -8  119.09    5.00
  -4 -10  -8  116.99    5.00
   4  10   8  113.49    5.00
  -5 -10  -8  155.98    6.00
  -5 -10  -8  144.59    6.00
   5  10   8  142.29    6.00
  -6 -10  -8   47.00    2.90
  -6 -10  -8   53.89    2.80
   6  10   8   48.10    2.70
  -7 -10  -8    1.40    0.80
  -7 -10  -8    1.50    0.90
  -8 -10  -8   69.69    3.50
  -8 -10  -8   70.59    3.50
  -9 -10  -8  149.99    6.00
  -9 -10  -8  153.18    6.10
 -10 -10  -8  134.99    5.50
 -10 -10  -8  137.39    5.50
  10  10   8  140.79    5.60
 -11 -10  -8   38.50    2.20
 -11 -10  -8   45.70    3.10
  11  10   8   40.90    2.50
 -12 -10  -8   26.70    1.60
  12  10   8   25.00    1.90
   1 -11  -8    0.90    0.40
   1 -11  -8   -1.50    0.80
   0 -11  -8    5.30    1.10
   0 -11  -8    4.90    0.90
   0  11   8    5.80    1.20
  -1 -11  -8    4.00    1.00
  -1 -11  -8    6.30    1.20
   1  11   8    4.90    1.20
  -2 -11  -8   58.09    2.80
  -2 -11  -8   58.49    2.80
   2  11   8   56.99    2.90
  -3 -11  -8   65.09    3.10
  -3 -11  -8   65.49    3.10
   3  11   8   66.99    3.20
  -4 -11  -8   50.29    2.70
  -4 -11  -8   49.99    2.70
   4  11   8   51.29    2.70
  -5 -11  -8   22.60    1.70
  -5 -11  -8   24.80    1.90
   5  11   8   22.60    1.90
  -6 -11  -8    3.80    1.20
  -6 -11  -8    2.70    0.80
   6  11   8    1.40    1.00
  -7 -11  -8    9.90    1.30
  -7 -11  -8   10.50    1.50
  -8 -11  -8   16.90    1.50
  -8 -11  -8   15.80    1.70
  -9 -11  -8   50.29    2.60
  -9 -11  -8   48.30    2.60
 -10 -11  -8   80.09    3.60
 -10 -11  -8   91.89    3.70
 -11 -11  -8   13.20    1.30
 -12 -11  -8   18.10    1.40
  -1 -12  -8    7.20    1.10
  -1 -12  -8    9.00    0.90
  -2 -12  -8   28.00    1.60
   2  12   8   31.30    1.90
  -3 -12  -8   10.90    1.20
  -3 -12  -8   10.90    1.10
   3  12   8   10.30    1.20
  -4 -12  -8   14.80    1.30
  -4 -12  -8   12.80    1.40
   4  12   8   14.30    1.50
  -5 -12  -8   14.90    1.30
  -5 -12  -8   16.40    1.40
   5  12   8   16.10    1.60
  -6 -12  -8    5.20    1.10
  -6 -12  -8    4.70    1.20
   6  12   8    3.50    1.20
  -7 -12  -8   27.40    1.80
  -7 -12  -8   29.20    1.80
  -8 -12  -8   12.40    1.30
  -8 -12  -8   13.20    1.40
  -9 -12  -8   50.39    2.30
  -9 -12  -8   43.90    2.30
 -10 -12  -8    1.10    0.60
 -10 -12  -8    1.60    0.60
 -11 -12  -8    6.70    1.20
  -3 -13  -8   10.50    1.20
  -3 -13  -8   10.80    1.20
  -4 -13  -8    5.70    1.10
  -4 -13  -8    8.10    1.10
  -5 -13  -8   23.00    1.40
  -5 -13  -8   22.50    1.50
  -6 -13  -8    9.10    1.10
  -6 -13  -8    6.80    1.00
  -7 -13  -8   28.70    1.70
  -7 -13  -8   29.00    1.60
  -8 -13  -8    6.00    1.10
  -8 -13  -8    4.90    1.10
  -9 -13  -8    1.30    0.60
  -3  -8   9    0.50    0.40
  -2  -8   9   71.69    2.90
  -1  -8   9   12.00    1.00
   0  -8   9    0.90    0.50
   5   7  -9    6.10    1.50
   4   7  -9   24.00    1.70
   4   7  -9   26.10    1.60
   3   7  -9   19.40    1.60
   3   7  -9   19.20    1.50
   2   7  -9   39.90    2.20
   2   7  -9   42.00    2.10
   1   7  -9   10.50    1.30
  -1  -7   9   10.90    1.10
   0   7  -9   11.10    1.30
   0  -7   9    8.60    1.10
  -1   7  -9   86.29    3.70
   1  -7   9   86.59    3.50
   2  -7   9   36.80    1.80
   3  -7   9  153.68    5.60
   6   6  -9   21.40    1.40
   5   6  -9   56.89    2.70
   5   6  -9   54.49    2.60
   4   6  -9    2.20    0.60
   4   6  -9    2.20    0.80
   3   6  -9   34.50    2.50
   3   6  -9   29.10    1.90
   2   6  -9   26.70    1.80
   2   6  -9   26.20    1.80
   1   6  -9   44.50    2.50
   1   6  -9   45.30    2.50
   0   6  -9    3.50    1.20
   0   6  -9    1.90    0.80
   0  -6   9    0.60    0.80
  -1   6  -9    1.10    1.00
   1  -6   9    1.50    0.60
  -2   6  -9    3.80    1.00
   2  -6   9    2.90    0.80
   3  -6   9    0.60    0.50
   4  -6   9    0.60    0.90
   5  -6   9    5.70    0.80
   7   5  -9    2.70    1.10
   6   5  -9    0.20    0.60
   6   5  -9   -0.40    0.70
   5   5  -9   14.40    1.50
   5   5  -9   14.40    1.60
   5   5  -9   13.60    1.60
   4   5  -9   19.20    1.70
   4   5  -9   20.40    1.90
   4   5  -9   22.70    1.80
   3   5  -9   72.49    3.50
   3   5  -9   69.89    3.50
   2   5  -9   91.79    4.10
   1   5  -9   75.69    3.90
   1   5  -9   76.69    3.70
   0   5  -9   59.19    3.10
  -1   5  -9   51.29    2.70
  -1   5  -9   44.50    2.60
  -2   5  -9   57.19    3.00
   2  -5   9   57.79    3.00
  -3   5  -9    2.20    1.10
   3  -5   9    1.80    0.70
   4  -5   9    2.70    0.90
   5  -5   9   11.80    1.20
   6  -5   9   67.99    3.10
   7   4  -9    3.10    0.70
   7   4  -9    5.30    1.50
   6   4  -9    0.80    0.80
   6   4  -9    2.00    0.70
   5   4  -9    0.80    0.70
   5   4  -9   -0.10    0.80
   5   4  -9   -1.70    1.10
   4   4  -9   90.39    4.10
   4   4  -9   92.39    4.20
   3   4  -9   51.19    3.00
   3   4  -9   50.69    3.10
   3   4  -9   50.89    2.80
   2   4  -9  100.89    4.50
   2   4  -9   91.69    4.30
   1   4  -9  360.96   12.90
   1   4  -9  348.67   12.90
   0   4  -9    4.90    1.60
   0   4  -9    1.10    0.70
  -1   4  -9   -0.10    0.80
  -1   4  -9    1.60    0.80
  -2   4  -9    2.10    0.90
  -2   4  -9    2.70    0.90
   2  -4   9    3.60    1.30
  -3   4  -9    1.40    1.00
   3  -4   9    2.00    0.80
   4  -4   9   22.70    1.80
   5  -4   9   47.90    2.50
   6  -4   9   21.00    1.50
   7  -4   9   16.40    1.20
   7   3  -9   38.00    2.10
   7   3  -9   36.00    2.60
   6   3  -9   -1.10    1.00
   6   3  -9   -0.60    0.70
   5   3  -9    2.30    1.00
   5   3  -9    2.70    0.80
   5   3  -9    6.20    1.90
   4   3  -9   29.10    2.20
   4   3  -9   33.70    2.60
   4   3  -9   28.80    2.00
   3   3  -9   42.70    2.90
   3   3  -9   41.30    2.90
   3   3  -9   40.00    2.50
   2   3  -9    0.90    1.10
   2   3  -9    0.10    0.90
   2   3  -9   -0.40    0.70
   1   3  -9    8.00    1.80
   1   3  -9    9.00    1.30
   0   3  -9  391.86   14.80
   0   3  -9  432.16   14.90
  -1   3  -9  149.49    6.40
  -1   3  -9  142.69    6.00
  -2   3  -9   98.19    4.40
  -2   3  -9   88.29    4.20
  -3   3  -9  169.28    6.90
   3  -3   9  181.88    7.10
  -4   3  -9  131.29    5.60
   4  -3   9  136.39    5.60
   5  -3   9   21.40    1.80
   5  -3   9   19.80    1.80
   6  -3   9    2.70    0.90
   6  -3   9    1.30    0.70
   7  -3   9   74.49    3.30
   8  -3   9   71.79    3.00
   7   2  -9   24.40    1.90
   6   2  -9   90.09    4.40
   6   2  -9   85.99    3.90
   5   2  -9   34.10    2.20
   5   2  -9   36.40    2.80
   5   2  -9   37.90    3.30
   4   2  -9   62.99    3.20
   4   2  -9   70.79    3.60
   4   2  -9   69.49    3.80
   3   2  -9   26.70    2.70
   3   2  -9   23.60    1.90
   3   2  -9   25.00    2.20
   2   2  -9   12.60    1.50
   2   2  -9   12.80    1.90
   2   2  -9   11.70    2.30
   1   2  -9   46.50    2.90
   1   2  -9   46.30    3.20
   1   2  -9   43.90    2.90
   0   2  -9   26.90    2.20
   0   2  -9   24.50    1.90
  -1   2  -9   29.50    2.10
  -1   2  -9   29.80    2.50
  -2   2  -9   12.80    1.50
  -2   2  -9   10.90    1.80
  -3   2  -9    3.50    1.00
  -3   2  -9    4.00    1.40
   3  -2   9    6.50    1.60
  -4   2  -9    8.50    1.70
   4  -2   9   11.30    1.60
   5  -2   9  150.08    6.20
   6  -2   9   15.90    1.90
   6  -2   9   14.00    1.60
   7  -2   9    0.20    0.80
   7  -2   9   -0.60    0.60
   8  -2   9   19.80    1.80
   9  -2   9    1.50    0.60
   6   1  -9   -0.80    1.00
   5   1  -9   -1.90    1.00
   4   1  -9   -0.10    0.80
   4   1  -9   -1.00    2.20
   4   1  -9    1.40    1.00
   3   1  -9   -0.20    0.70
   3   1  -9    0.00    1.00
   3   1  -9   -0.40    1.60
   2   1  -9   30.90    2.50
   2   1  -9   32.20    3.00
   2   1  -9   32.60    2.20
   1   1  -9   17.30    1.70
   1   1  -9   13.50    2.70
   1   1  -9   16.40    2.00
   0   1  -9    7.40    1.70
   0   1  -9    9.00    1.40
  -1   1  -9   53.69    3.10
  -1   1  -9   53.29    2.90
  -2   1  -9    7.20    1.70
  -2   1  -9    9.00    1.40
  -3   1  -9  311.07   11.50
  -3   1  -9  321.17   11.40
   3  -1   9  299.37   11.40
  -4   1  -9   35.20    2.30
   4  -1   9   33.50    2.50
   5  -1   9  128.79    5.50
   6  -1   9  251.97    9.40
   6  -1   9  256.27    9.60
   7  -1   9   11.30    2.20
   7  -1   9   14.50    1.60
   8  -1   9    1.80    0.80
   8  -1   9    0.40    0.60
   9  -1   9   18.80    1.50
  10  -1   9    0.20    0.60
   5   0  -9   -0.30    1.00
   4   0  -9  152.48    6.20
   4   0  -9  160.78    6.40
   3   0  -9  188.98    7.40
   3   0  -9  182.58    7.20
   2   0  -9    4.90    1.20
   2   0  -9    5.00    1.20
   1   0  -9   18.20    2.10
   1   0  -9   17.80    1.60
   0   0  -9   12.60    1.30
   0   0  -9   13.40    1.70
  -1   0  -9   16.80    1.60
  -1   0  -9   18.80    2.00
  -2   0  -9    7.50    1.70
  -2   0  -9    4.30    1.20
  -3   0  -9   13.20    1.50
  -3   0  -9   14.40    1.80
  -4   0  -9    5.30    1.50
  -5   0  -9    6.60    1.80
   5   0   9    6.40    1.70
   6   0   9   32.80    2.30
   7   0   9  148.59    6.10
   7   0   9  154.28    6.10
   8   0   9   82.79    3.70
   9   0   9   -0.40    0.70
   9   0   9   -0.40    0.60
  10   0   9   93.79    3.90
   5  -1  -9    9.80    1.60
   4  -1  -9    0.90    0.80
   3  -1  -9  179.18    7.10
   3  -1  -9  177.28    6.90
   2  -1  -9    0.20    1.00
   2  -1  -9    0.00    0.70
   1  -1  -9  570.44   20.40
   1  -1  -9  600.14   20.40
   0  -1  -9  111.89    4.80
   0  -1  -9  115.29    5.30
  -1  -1  -9   36.70    2.20
  -1  -1  -9   32.00    2.60
  -2  -1  -9  111.89    5.30
  -2  -1  -9  123.99    5.00
  -3  -1  -9   14.50    2.30
  -3  -1  -9   20.30    1.70
   3   1   9   19.20    2.80
  -4  -1  -9   68.99    3.20
   4   1   9   63.09    3.60
  -5  -1  -9    7.40    1.80
   5   1   9    9.50    2.00
   6   1   9    9.10    1.90
   7   1   9   31.60    2.30
   7   1   9   29.50    2.10
   8   1   9  166.68    6.60
   8   1   9  169.78    6.70
   9   1   9   38.20    2.20
   9   1   9   38.80    2.40
  10   1   9   23.00    1.70
  10   1   9   22.90    1.80
  11   1   9   -0.30    0.70
   4  -2  -9  312.87   11.30
   3  -2  -9 1023.20   34.80
   2  -2  -9   91.69    4.10
   2  -2  -9   90.29    4.50
   1  -2  -9   58.79    3.00
   1  -2  -9   58.09    3.40
   0  -2  -9  132.99    5.90
   0  -2  -9  140.89    5.60
  -1  -2  -9  164.08    6.30
  -1  -2  -9  154.58    6.40
  -2  -2  -9  119.09    5.00
  -2  -2  -9  122.49    5.20
  -3  -2  -9   28.80    1.90
  -3  -2  -9   27.20    2.30
  -4  -2  -9   77.89    3.60
  -5  -2  -9   60.59    3.20
   5   2   9   62.69    5.40
  -6  -2  -9    4.80    1.50
   6   2   9    5.90    2.00
  -7  -2  -9   16.20    2.40
   7   2   9   13.30    1.60
   7   2   9   18.50    2.20
  -8  -2  -9   46.60    2.90
   8   2   9   46.40    2.70
   8   2   9   45.90    2.80
  -9  -2  -9   36.10    2.50
   9   2   9   39.50    2.40
 -10  -2  -9   47.50    2.70
  10   2   9   51.09    2.70
  10   2   9   54.59    2.80
 -11  -2  -9   25.10    1.90
  11   2   9   27.50    1.90
  11   2   9   26.30    1.80
  12   2   9    4.40    1.40
   4  -3  -9   38.50    2.30
   3  -3  -9   28.00    1.90
   2  -3  -9  102.29    5.50
   1  -3  -9 1009.90   34.40
   0  -3  -9   64.49    3.10
   0  -3  -9   60.69    3.50
  -1  -3  -9   81.39    4.10
  -1  -3  -9   85.79    3.80
  -2  -3  -9   51.29    3.10
  -2  -3  -9   52.39    2.70
  -3  -3  -9  845.12   30.20
  -3  -3  -9  913.61   30.00
  -4  -3  -9   80.49    3.50
  -4  -3  -9   75.09    4.00
  -5  -3  -9   32.90    2.80
  -5  -3  -9   31.80    2.20
  -6  -3  -9  226.98    8.60
   6   3   9  222.78    8.50
  -7  -3  -9  451.05   15.50
   7   3   9  435.66   15.50
   7   3   9  417.96   15.50
  -8  -3  -9   85.19    4.00
   8   3   9   82.09    3.90
   8   3   9   81.49    4.10
  -9  -3  -9    1.50    0.90
   9   3   9    0.50    1.00
   9   3   9    2.00    0.70
 -10  -3  -9   27.60    2.00
  10   3   9   24.60    1.90
  10   3   9   27.50    2.20
 -11  -3  -9    4.90    1.30
  11   3   9    7.60    1.60
  11   3   9    7.00    1.10
 -12  -3  -9    4.10    1.40
  12   3   9    4.40    1.20
  12   3   9    2.30    0.90
   5  -4  -9    0.20    0.90
   4  -4  -9  141.09    5.80
   4  -4  -9  151.68    5.80
   3  -4  -9  177.38    7.30
   3  -4  -9  206.38    7.40
   2  -4  -9  108.49    4.90
   2  -4  -9  126.59    5.10
   1  -4  -9  707.03   24.00
   1  -4  -9  682.53   23.90
   0  -4  -9  697.03   24.00
   0  -4  -9  689.23   23.90
  -1  -4  -9  206.58    7.70
  -1  -4  -9  198.18    7.80
  -2  -4  -9   38.20    2.80
  -2  -4  -9   38.00    2.20
  -3  -4  -9    3.80    1.20
  -3  -4  -9    1.10    1.20
  -4  -4  -9  279.17   10.20
  -4  -4  -9  280.47   10.40
  -5  -4  -9  272.97    9.30
  -5  -4  -9  229.28   10.50
  -6  -4  -9   85.09    4.10
   6   4   9   83.39    3.80
  -7  -4  -9   18.40    2.10
   7   4   9   15.30    1.80
  -8  -4  -9   88.99    4.10
   8   4   9   83.79    4.30
  -9  -4  -9    7.00    1.70
   9   4   9    7.60    1.80
   9   4   9    8.30    1.50
 -10  -4  -9    0.50    0.70
  10   4   9    1.00    1.30
  10   4   9    0.20    0.70
 -11  -4  -9   55.39    2.70
  11   4   9   55.99    3.10
 -12  -4  -9    8.10    1.40
  12   4   9    6.90    1.10
   5  -5  -9   23.00    1.60
   4  -5  -9   14.20    1.60
   3  -5  -9   69.09    3.30
   2  -5  -9   29.60    2.20
   2  -5  -9   26.10    1.90
   1  -5  -9   16.70    1.80
   1  -5  -9   14.00    1.40
   0  -5  -9  270.97   10.00
   0  -5  -9  267.57   10.00
  -1  -5  -9  150.08    6.20
  -1  -5  -9  153.18    6.10
  -2  -5  -9  278.07   10.40
  -2  -5  -9  287.17   10.40
  -3  -5  -9    3.40    1.30
  -3  -5  -9    5.90    1.20
  -4  -5  -9  214.68    8.00
  -4  -5  -9  211.48    8.20
  -5  -5  -9   57.69    2.90
  -5  -5  -9   56.19    3.20
   5   5   9   53.49    3.00
  -6  -5  -9  216.48    8.00
  -6  -5  -9  210.18    8.20
   6   5   9  209.98    8.10
  -7  -5  -9    3.00    1.00
   7   5   9    6.80    1.50
  -8  -5  -9   -0.20    0.80
   8   5   9    0.00    0.80
  -9  -5  -9   36.10    2.40
   9   5   9   37.90    2.40
 -10  -5  -9   27.70    2.10
 -11  -5  -9    2.00    0.70
  11   5   9    1.60    0.60
 -12  -5  -9    1.10    0.60
  12   5   9   -0.70    0.80
   5  -6  -9    5.30    1.20
   4  -6  -9   96.39    3.90
   3  -6  -9   -0.20    0.70
   2  -6  -9    1.60    0.80
   1  -6  -9  109.59    4.60
   1  -6  -9  101.29    4.50
   0  -6  -9  185.88    7.40
   0  -6  -9  198.98    7.50
  -1  -6  -9  696.03   23.50
  -1  -6  -9  658.03   23.40
  -2  -6  -9  275.67   10.10
  -2  -6  -9  265.77   10.10
  -3  -6  -9   38.30    2.30
  -3  -6  -9   38.10    2.70
  -4  -6  -9  127.19    5.50
  -4  -6  -9  130.09    5.30
  -5  -6  -9   27.90    2.00
  -5  -6  -9   29.10    2.30
   5   6   9   29.30    2.50
  -6  -6  -9  192.18    7.30
  -6  -6  -9  189.78    7.50
   6   6   9  187.58    7.30
  -7  -6  -9  125.09    6.10
   7   6   9  121.99    5.20
  -8  -6  -9   87.99    4.90
   8   6   9   83.99    4.00
  -9  -6  -9   84.89    3.90
   9   6   9   79.89    3.90
 -10  -6  -9   18.40    2.20
 -11  -6  -9    0.70    0.60
  11   6   9    3.90    1.10
 -12  -6  -9   42.40    2.20
  12   6   9   41.60    2.20
 -13  -6  -9    5.80    1.00
  13   6   9    4.80    1.10
   4  -7  -9    7.60    1.00
   3  -7  -9   12.90    1.30
   2  -7  -9    3.50    1.20
   1  -7  -9   38.60    2.40
   0  -7  -9    1.40    0.70
   0  -7  -9    1.50    0.70
  -1  -7  -9  152.88    6.00
  -1  -7  -9  139.69    5.90
  -2  -7  -9   35.60    2.50
  -2  -7  -9   36.70    2.30
  -3  -7  -9  435.36   15.20
  -3  -7  -9  419.26   15.30
  -4  -7  -9    4.00    1.20
  -4  -7  -9   -0.40    0.80
  -5  -7  -9  240.18    9.20
  -5  -7  -9  242.88    9.00
  -6  -7  -9    8.80    1.60
   6   7   9    9.80    2.10
  -7  -7  -9  115.19    5.50
   7   7   9  121.69    5.20
  -8  -7  -9    7.90    1.70
   8   7   9   11.10    1.70
  -9  -7  -9   27.30    2.10
   9   7   9   30.50    2.20
 -10  -7  -9   36.70    2.40
  10   7   9   35.90    2.30
 -11  -7  -9    0.30    0.60
  11   7   9    0.70    0.70
 -12  -7  -9    1.80    0.60
  12   7   9    1.60    0.80
 -13  -7  -9   20.10    1.30
  13   7   9   19.80    1.40
   4  -8  -9   63.29    2.50
   3  -8  -9   27.60    1.60
   2  -8  -9    0.00    0.50
  -2   8   9   -0.70    0.80
   1  -8  -9  174.88    6.80
   0  -8  -9   69.29    3.30
  -1  -8  -9   61.79    3.10
  -3  -8  -9   10.90    1.60
  -4  -8  -9   81.99    4.10
  -5  -8  -9  246.38    9.40
  -6  -8  -9    0.70    0.80
  -7  -8  -9   10.60    1.60
   7   8   9    7.30    2.30
   8   8   9    5.60    1.90
  -9  -8  -9  322.47   12.10
   9   8   9  343.27   12.30
 -10  -8  -9    0.60    0.60
  10   8   9    1.00    0.80
 -11  -8  -9    4.00    1.10
  11   8   9    4.00    1.20
 -12  -8  -9    3.10    1.00
  12   8   9    4.70    1.10
   2  -9  -9   90.69    3.60
   1  -9  -9   25.90    1.70
  -1   9   9   23.60    1.80
   0  -9  -9  216.98    8.00
   0  -9  -9  213.78    8.00
  -1  -9  -9    0.00    0.70
  -1  -9  -9    1.30    1.00
  -2  -9  -9   20.80    1.70
  -2  -9  -9   14.20    2.20
  -3  -9  -9  221.88    8.70
  -4  -9  -9  280.27   10.40
  -5  -9  -9  186.98    7.30
  -6  -9  -9   25.00    2.10
  -7  -9  -9    6.80    1.50
  -8  -9  -9   35.80    2.30
   8   9   9   32.00    2.80
  -9  -9  -9   16.70    1.60
   9   9   9   13.90    2.00
 -10  -9  -9   -0.30    0.60
  10   9   9    0.50    0.90
 -11  -9  -9    2.10    0.60
  11   9   9    1.20    0.80
 -12  -9  -9   -0.70    0.50
  12   9   9   -1.10    0.90
   1 -10  -9    2.50    0.80
   0 -10  -9   -0.80    0.40
   0 -10  -9    1.00    0.90
   0  10   9    0.40    0.70
  -1 -10  -9    9.90    1.10
   1  10   9    8.10    1.30
  -2 -10  -9   88.09    3.80
  -2 -10  -9   86.09    3.80
   2  10   9   82.39    3.80
  -3 -10  -9   11.50    1.40
  -3 -10  -9   12.40    1.80
   3  10   9   11.70    1.50
  -4 -10  -9   51.59    3.00
  -4 -10  -9   59.69    3.30
   4  10   9   56.19    2.90
  -5 -10  -9  301.27   10.70
  -5 -10  -9  285.37   10.50
   5  10   9  287.57   10.70
  -6 -10  -9  413.26   14.10
  -6 -10  -9  379.66   13.90
   6  10   9  388.66   14.00
  -7 -10  -9  102.49    5.60
  -7 -10  -9   92.19    4.40
  -8 -10  -9    4.20    1.30
  -9 -10  -9   18.60    1.60
 -10 -10  -9   31.30    1.90
  10  10   9   27.80    2.60
 -11 -10  -9   10.10    1.20
  11  10   9    9.60    1.90
 -12 -10  -9   77.19    3.10
  12  10   9   76.59    3.40
   0 -11  -9    6.20    0.80
  -1 -11  -9    3.20    0.80
  -1 -11  -9    4.90    1.70
  -2 -11  -9   26.30    2.00
   2  11   9   26.20    1.70
  -3 -11  -9   23.90    1.60
  -3 -11  -9   28.10    1.90
   3  11   9   24.30    1.70
  -4 -11  -9    0.10    0.80
  -4 -11  -9    0.00    0.50
   4  11   9    0.60    1.10
  -5 -11  -9    3.00    0.80
  -5 -11  -9    3.80    1.10
   5  11   9    1.60    1.40
  -6 -11  -9    1.30    0.80
  -6 -11  -9    0.30    0.50
   6  11   9    0.30    1.10
  -7 -11  -9    1.20    0.80
  -7 -11  -9    0.40    0.60
  -8 -11  -9    2.30    0.90
  -8 -11  -9    3.80    1.10
  -9 -11  -9   10.30    1.20
 -10 -11  -9    0.30    0.60
 -11 -11  -9   22.60    1.40
  -2 -12  -9   18.10    1.20
  -3 -12  -9   37.90    2.20
  -3 -12  -9   43.70    2.00
   3  12   9   44.10    2.20
  -4 -12  -9    5.80    1.00
  -4 -12  -9    6.80    1.50
   4  12   9    6.30    1.20
  -5 -12  -9   19.80    1.30
  -5 -12  -9   16.60    1.70
   5  12   9   17.50    1.70
  -6 -12  -9   45.80    2.40
  -6 -12  -9   45.50    2.30
   6  12   9   57.69    3.70
  -7 -12  -9   20.10    1.40
  -7 -12  -9   19.70    1.80
  -8 -12  -9   29.30    2.10
  -8 -12  -9   22.00    1.50
  -9 -12  -9   24.70    1.50
 -10 -12  -9   10.90    1.10
  -5 -13  -9   31.30    1.60
  -6 -13  -9    5.30    0.90
  -7 -13  -9    5.30    1.00
  -8 -13  -9   54.59    2.30
  -2  -7  10    2.30    0.80
  -1  -7  10    0.40    0.40
   0  -7  10    7.60    0.90
   5   6 -10    3.70    0.80
   3   6 -10    6.90    1.10
   3   6 -10    7.50    1.20
   2   6 -10    0.80    0.60
   2   6 -10    0.90    0.60
   1   6 -10   66.99    2.90
   1   6 -10   66.59    3.00
  -1  -6  10   60.99    2.90
   0   6 -10    1.90    0.80
   0  -6  10    1.50    0.50
  -1   6 -10   66.79    3.00
   1  -6  10   61.59    2.90
   2  -6  10   35.30    1.80
   3  -6  10   13.40    1.10
   5   5 -10   31.90    1.80
   4   5 -10   24.60    1.60
   4   5 -10   24.40    1.70
   3   5 -10    0.80    0.60
   3   5 -10    1.40    0.70
   2   5 -10   15.50    1.40
   2   5 -10   14.00    1.30
   1   5 -10    1.90    0.80
   1   5 -10    1.80    0.60
   0   5 -10   30.80    2.30
   0   5 -10   37.40    2.10
   0  -5  10   38.30    2.30
  -1   5 -10   27.40    1.90
   1  -5  10   24.90    1.90
  -2   5 -10   28.30    2.00
   2  -5  10   33.50    1.90
   3  -5  10    9.50    1.10
   4  -5  10    1.30    0.50
   5  -5  10    8.90    0.90
   6   4 -10    0.20    0.80
   5   4 -10    4.00    1.00
   5   4 -10    2.50    1.30
   4   4 -10    4.00    1.00
   4   4 -10    1.90    0.80
   3   4 -10    4.50    1.20
   3   4 -10    6.40    1.50
   2   4 -10    2.00    0.80
   2   4 -10    1.60    0.70
   1   4 -10   87.99    4.00
   1   4 -10   90.59    4.00
   0   4 -10    5.70    1.20
   0   4 -10    8.10    1.40
  -1   4 -10    0.90    0.70
  -1   4 -10   -0.40    0.70
   1  -4  10   -0.20    0.60
  -2   4 -10   20.90    1.80
   2  -4  10   19.90    1.60
  -3   4 -10    2.40    1.00
   3  -4  10    3.60    1.10
   4  -4  10   14.50    1.30
   4  -4  10   15.00    1.50
   5  -4  10    0.60    0.50
   6  -4  10    4.70    1.20
   6   3 -10   43.70    2.20
   5   3 -10    3.50    1.10
   4   3 -10    4.30    1.30
   4   3 -10    6.00    1.30
   3   3 -10    6.00    1.80
   3   3 -10    4.70    1.20
   2   3 -10   36.50    2.40
   2   3 -10   41.60    2.50
   1   3 -10    1.20    0.80
   1   3 -10    0.90    0.70
   0   3 -10  293.57   11.00
   0   3 -10  267.97   10.40
  -1   3 -10    1.10    1.00
  -1   3 -10    1.70    0.80
  -2   3 -10  154.68    6.70
  -2   3 -10  181.38    6.80
   2  -3  10  175.28    6.70
  -3   3 -10    0.90    0.90
   4  -3  10   33.70    2.10
   5  -3  10   14.30    1.40
   5  -3  10   16.50    1.40
   6  -3  10    3.60    1.00
   6  -3  10    4.70    1.70
   7  -3  10    0.60    0.50
   5   2 -10    0.50    0.60
   5   2 -10    0.80    1.10
   4   2 -10    1.80    0.80
   4   2 -10    0.70    0.70
   3   2 -10    0.10    0.70
   3   2 -10    0.20    0.70
   2   2 -10  114.59    5.00
   2   2 -10  121.79    5.10
   1   2 -10  133.29    5.80
   1   2 -10  147.09    5.90
   0   2 -10    6.10    1.60
   0   2 -10    3.50    1.20
  -1   2 -10  181.78    7.50
  -1   2 -10  198.58    7.60
  -2   2 -10  140.19    6.10
  -2   2 -10  154.58    6.20
   2  -2  10  157.08    6.20
  -3   2 -10  146.29    6.10
   3  -2  10  157.38    6.20
  -4   2 -10   10.50    1.80
   4  -2  10   10.60    1.50
   5  -2  10    1.80    0.70
   6  -2  10    1.10    0.70
   6  -2  10   -1.00    0.60
   7  -2  10   86.09    3.60
   7  -2  10   78.49    3.40
   8  -2  10   13.50    1.20
   5   1 -10   40.60    2.50
   5   1 -10   41.00    2.30
   4   1 -10   27.50    1.90
   4   1 -10   26.30    2.00
   3   1 -10    0.80    0.80
   3   1 -10   -0.30    0.70
   2   1 -10  142.89    5.80
   2   1 -10  136.59    5.70
   1   1 -10  102.49    4.60
   1   1 -10   98.59    4.50
   0   1 -10   50.69    3.20
   0   1 -10   51.99    2.80
  -1   1 -10   44.00    2.70
  -1   1 -10   40.90    2.50
  -2   1 -10   66.79    3.40
  -2   1 -10   66.99    3.50
   2  -1  10   70.29    3.50
  -3   1 -10  537.35   19.70
   3  -1  10  591.64   19.80
  -4   1 -10   20.70    1.90
   4  -1  10   20.20    2.00
   5  -1  10   22.70    1.90
   6  -1  10  120.79    4.90
   6  -1  10  118.09    5.00
   7  -1  10   47.60    2.50
   7  -1  10   50.49    2.60
   8  -1  10   31.10    1.90
   8  -1  10   29.90    1.80
   9  -1  10   -0.50    0.90
   5   0 -10    0.20    1.10
   4   0 -10  103.89    4.50
   4   0 -10  105.19    4.40
   3   0 -10    5.90    1.20
   3   0 -10    4.10    1.00
   2   0 -10   66.39    3.40
   2   0 -10   64.79    3.20
   1   0 -10   11.70    1.90
   1   0 -10   12.20    1.40
   0   0 -10    7.40    1.60
   0   0 -10    3.60    0.90
  -1   0 -10  370.56   15.70
  -1   0 -10  424.96   14.40
  -2   0 -10  294.97   10.90
   2   0  10  290.57   10.80
  -3   0 -10   82.09    3.80
   3   0  10   79.79    4.00
  -4   0 -10  442.16   15.80
   4   0  10  450.15   15.80
   5   0  10  276.37   10.20
   6   0  10   47.30    2.60
   6   0  10   47.50    2.70
   7   0  10    5.20    1.40
   7   0  10    3.30    0.80
   8   0  10   45.40    2.30
   8   0  10   44.30    2.40
   9   0  10   20.30    1.50
   9   0  10   18.60    1.60
  10   0  10    2.80    0.70
   4  -1 -10    7.60    1.40
   3  -1 -10   52.99    2.80
   3  -1 -10   59.39    3.20
   2  -1 -10    1.90    0.80
   2  -1 -10   -0.10    1.00
   1  -1 -10   12.80    1.90
   1  -1 -10    9.60    1.30
   0  -1 -10   25.80    2.20
  -1  -1 -10   88.79    4.20
  -1  -1 -10   90.29    4.10
  -2  -1 -10   82.19    4.00
  -2  -1 -10   85.19    3.90
  -3  -1 -10   12.90    1.50
  -4  -1 -10  208.68    7.70
   4   1  10  183.78    7.60
  -5  -1 -10   28.90    2.40
   5   1  10   31.60    2.50
   6   1  10  156.38    6.40
   6   1  10  163.88    6.40
   7   1  10   94.19    4.10
   7   1  10   91.89    4.20
   8   1  10   50.29    2.60
   8   1  10   48.70    2.70
   9   1  10   23.20    1.90
   9   1  10   25.40    1.70
  10   1  10    0.90    0.80
   4  -2 -10    8.60    1.50
   3  -2 -10   84.79    3.80
   2  -2 -10  103.89    4.50
   2  -2 -10  105.99    4.70
   1  -2 -10   71.79    3.60
   1  -2 -10   82.19    3.90
   0  -2 -10   39.00    2.60
  -1  -2 -10 1314.97   45.40
  -1  -2 -10 1367.06   45.40
  -2  -2 -10  309.77   11.70
  -2  -2 -10  324.67   11.60
  -3  -2 -10  162.58    6.40
  -4  -2 -10   51.29    2.80
  -5  -2 -10   13.20    1.90
   6   2  10   60.79    3.60
   6   2  10   63.69    3.20
   7   2  10   24.70    2.40
   7   2  10   24.30    1.90
   8   2  10  209.38    8.10
   8   2  10  179.78    7.40
   9   2  10   93.49    4.10
   9   2  10   96.49    4.10
  10   2  10    0.30    0.90
  10   2  10   -0.60    0.60
  11   2  10    2.80    1.00
  11   2  10    5.40    1.30
   4  -3 -10  115.79    5.00
   3  -3 -10   60.29    3.00
   2  -3 -10   47.50    2.60
   1  -3 -10    8.60    1.30
   0  -3 -10  274.37   10.00
   0  -3 -10  257.17   10.00
  -1  -3 -10   10.00    1.40
  -2  -3 -10  254.57    9.50
  -3  -3 -10  400.66   14.30
  -4  -3 -10    2.20    0.90
  -5  -3 -10   18.40    1.90
  -6  -3 -10  205.68    8.00
   6   3  10  209.28    8.10
  -7  -3 -10  230.48    8.80
   7   3  10  230.98    8.70
   8   3  10   92.09    4.40
  -9  -3 -10   17.40    2.00
   9   3  10   11.90    1.50
   9   3  10    6.60    2.30
 -10  -3 -10    3.00    0.90
  10   3  10    3.70    1.10
  10   3  10    4.50    1.20
 -11  -3 -10    0.70    1.00
  11   3  10    0.80    0.60
   3  -4 -10   -1.40    0.80
   2  -4 -10  216.98    8.20
   1  -4 -10   12.10    3.80
   1  -4 -10    7.10    1.20
   0  -4 -10    0.80    1.20
   0  -4 -10    3.80    1.20
  -1  -4 -10 1241.08   41.20
  -1  -4 -10 1195.58   41.70
  -2  -4 -10  357.16   13.00
  -2  -4 -10  364.36   13.00
  -3  -4 -10   23.10    2.50
  -3  -4 -10   18.40    1.70
  -4  -4 -10   36.30    2.20
  -4  -4 -10   32.40    2.80
  -5  -4 -10  243.58    9.00
  -5  -4 -10  239.28    9.10
  -6  -4 -10    0.40    1.00
   6   4  10    0.50    0.70
  -7  -4 -10    5.90    1.90
   7   4  10    9.30    1.70
  -8  -4 -10   88.59    4.00
   8   4  10   82.19    3.90
  -9  -4 -10    5.20    1.60
 -10  -4 -10   37.60    2.20
  10   4  10   34.60    2.10
 -11  -4 -10   21.70    1.60
  11   4  10   21.70    1.60
  12   4  10   -0.70    0.60
   3  -5 -10   36.50    2.20
   2  -5 -10   56.19    2.80
   2  -5 -10   49.00    2.70
   1  -5 -10   22.70    2.20
   1  -5 -10   23.90    1.80
   0  -5 -10   95.69    4.40
   0  -5 -10  104.09    4.50
  -1  -5 -10  205.88    8.30
  -1  -5 -10  229.48    8.30
  -2  -5 -10  234.58    8.90
  -3  -5 -10   51.89    3.00
  -3  -5 -10   51.89    2.80
  -4  -5 -10   -0.90    0.90
  -4  -5 -10    1.70    0.80
   4   5  10    0.40    0.90
  -5  -5 -10    5.20    1.80
  -5  -5 -10    2.50    0.90
  -6  -5 -10   11.50    2.50
  -6  -5 -10   13.10    1.90
   6   5  10    7.20    1.50
  -7  -5 -10   82.49    3.90
   7   5  10   79.49    3.90
  -8  -5 -10   90.79    4.20
   8   5  10   91.59    4.10
  -9  -5 -10   -0.60    0.70
   9   5  10    0.10    1.20
 -10  -5 -10   11.30    1.50
  10   5  10    8.90    1.30
 -11  -5 -10   -0.40    0.60
 -12  -5 -10   -1.00    0.60
  12   5  10   -0.10    0.50
   4  -6 -10   24.80    1.70
   3  -6 -10    1.60    0.70
   2  -6 -10    1.70    0.70
   1  -6 -10   10.10    1.90
   1  -6 -10    9.00    1.30
   0  -6 -10    2.10    0.80
   0  -6 -10    2.80    0.80
  -1  -6 -10    0.40    0.70
  -1  -6 -10    1.50    0.80
  -2  -6 -10  376.26   14.10
  -2  -6 -10  410.96   14.10
  -3  -6 -10   27.80    1.90
  -3  -6 -10   27.90    2.20
  -4  -6 -10  152.88    6.30
  -4  -6 -10  152.28    6.10
   4   6  10  154.68    6.20
  -5  -6 -10   16.50    1.90
  -5  -6 -10   15.80    1.70
   5   6  10   18.50    2.20
  -6  -6 -10   -0.60    0.80
  -6  -6 -10    0.30    1.10
   6   6  10    0.20    0.80
  -7  -6 -10   77.29    3.80
   7   6  10   82.59    3.80
  -8  -6 -10   32.60    2.30
   8   6  10   30.00    2.10
  -9  -6 -10    0.10    0.70
 -10  -6 -10    5.80    1.40
  10   6  10    3.70    1.20
 -11  -6 -10   -0.40    0.60
  11   6  10    0.30    0.60
 -12  -6 -10   21.00    1.40
  12   6  10   20.60    1.50
   2  -7 -10   36.40    2.00
   1  -7 -10    9.50    1.40
   0  -7 -10    1.10    0.70
  -1  -7 -10  158.78    6.60
  -1  -7 -10  176.98    6.70
  -2  -7 -10   81.09    3.80
  -2  -7 -10   80.09    3.70
  -3  -7 -10  119.99    5.00
  -3  -7 -10  110.49    5.10
  -4  -7 -10  105.49    4.60
  -4  -7 -10  110.89    4.80
  -5  -7 -10   24.90    2.20
  -5  -7 -10   28.30    2.00
  -6  -7 -10  164.08    6.50
   6   7  10  156.38    6.40
  -7  -7 -10    6.40    1.50
  -8  -7 -10   96.39    4.30
   8   7  10   92.49    4.20
  -9  -7 -10   80.89    3.80
   9   7  10   83.99    3.80
 -10  -7 -10   -0.20    0.60
  10   7  10   -0.30    0.60
 -11  -7 -10    5.20    1.50
  11   7  10    6.70    1.20
 -12  -7 -10    5.80    1.10
  12   7  10    6.20    1.50
   3  -8 -10    5.90    1.00
   2  -8 -10   10.40    1.10
  -2   8  10    8.00    1.60
   1  -8 -10  125.19    4.90
   0  -8 -10    1.00    0.60
  -1  -8 -10   12.60    1.40
  -2  -8 -10   37.20    2.30
  -3  -8 -10    4.30    1.40
  -4  -8 -10   67.59    3.30
  -5  -8 -10   46.20    3.30
  -6  -8 -10   15.00    1.70
  -7  -8 -10   19.10    1.80
   7   8  10   14.10    3.80
  -8  -8 -10    6.40    1.60
   8   8  10    8.80    1.70
  -9  -8 -10    2.90    0.80
   9   8  10    5.90    1.40
 -10  -8 -10   24.10    1.80
  10   8  10   24.00    1.80
 -11  -8 -10   22.70    1.70
  11   8  10   25.30    1.70
 -12  -8 -10   17.10    1.30
  12   8  10   20.30    1.40
   2  -9 -10   30.20    1.50
   1  -9 -10    1.40    0.50
  -1   9  10    0.60    0.80
   0  -9 -10    7.90    1.10
   0   9  10    6.30    1.20
  -1  -9 -10   58.99    2.90
  -2  -9 -10    2.00    0.60
  -3  -9 -10    0.80    0.60
  -4  -9 -10   14.30    1.60
  -5  -9 -10   84.99    3.80
  -6  -9 -10  337.37   12.20
  -7  -9 -10    7.50    1.70
  -8  -9 -10   91.89    4.10
  -9  -9 -10   -0.30    0.60
   9   9  10    1.10    1.00
 -10  -9 -10   56.59    2.70
  10   9  10   57.89    2.80
 -11  -9 -10    0.00    0.60
 -12  -9 -10    7.00    0.90
  12   9  10    6.50    1.30
   0  10  10    1.50    1.00
  -1 -10 -10    4.10    1.00
   1  10  10    3.40    1.10
  -2 -10 -10   21.20    1.50
   2  10  10   25.00    1.70
  -3 -10 -10    3.10    1.00
   3  10  10    4.70    1.20
  -4 -10 -10    9.00    1.20
   4  10  10    6.70    1.40
  -5 -10 -10    8.00    1.20
   5  10  10    9.20    1.50
  -6 -10 -10    8.40    1.20
   6  10  10   12.40    1.80
  -7 -10 -10    4.10    1.10
  -8 -10 -10   12.50    1.40
  -9 -10 -10   10.60    1.30
 -10 -10 -10    8.80    1.10
 -11 -10 -10   86.49    3.60
  -1 -11 -10   13.20    1.00
  -2 -11 -10    2.30    0.80
   2  11  10    1.50    0.80
  -3 -11 -10   62.59    3.00
   3  11  10   60.49    2.90
  -4 -11 -10   29.80    1.80
   4  11  10   34.20    2.00
  -5 -11 -10   72.09    3.30
   5  11  10   81.59    3.50
  -6 -11 -10   43.00    2.40
   6  11  10   45.40    2.80
  -7 -11 -10   52.69    2.50
  -8 -11 -10    4.40    1.10
  -9 -11 -10   17.00    1.30
 -10 -11 -10    7.60    1.10
  -3 -12 -10   17.90    1.10
  -4 -12 -10    0.20    0.40
  -5 -12 -10   53.09    2.50
  -6 -12 -10    7.40    0.90
  -7 -12 -10   43.10    2.20
  -8 -12 -10    3.30    1.00
  -9 -12 -10   40.20    1.90
  -3  -5  11   44.70    2.10
   2   5 -11    8.10    1.00
   2   5 -11    8.80    1.30
  -2  -5  11    8.00    1.00
   1   5 -11    3.70    1.00
  -1  -5  11    3.20    1.00
   0   5 -11   49.20    2.40
   0  -5  11   49.00    2.30
   1  -5  11  115.49    4.40
   2  -5  11   38.60    2.00
   2  -5  11   43.70    2.10
   3  -5  11   33.70    1.70
   4   4 -11    0.80    0.60
   3   4 -11    9.60    1.10
   3   4 -11    8.50    1.30
   2   4 -11   50.19    3.40
   2   4 -11   53.89    2.60
   1   4 -11   16.60    1.40
   1   4 -11   18.50    1.50
  -1  -4  11   17.70    1.40
   0   4 -11    9.60    1.20
   0   4 -11   11.00    1.30
   0  -4  11   12.20    1.30
  -1   4 -11    0.40    0.70
   1  -4  11    1.00    0.60
  -2   4 -11   32.40    2.00
   2  -4  11   32.70    1.80
   3  -4  11    0.30    0.50
   4  -4  11    2.60    1.20
   4  -4  11    5.50    1.00
   5  -4  11   10.60    1.00
   5   3 -11   16.90    1.30
   4   3 -11   16.10    1.60
   4   3 -11   14.90    1.20
   3   3 -11   66.29    3.10
   3   3 -11   66.49    3.10
   2   3 -11   16.90    1.50
   2   3 -11   21.00    1.60
   1   3 -11    2.40    0.70
   0   3 -11    0.70    0.70
   0   3 -11    0.70    0.60
   0  -3  11    0.90    0.70
  -1   3 -11   11.60    1.40
  -1   3 -11   13.20    1.40
   1  -3  11   14.80    1.50
  -2   3 -11    0.10    0.90
   2  -3  11    0.40    0.60
  -3   3 -11    1.10    1.00
   3  -3  11    1.30    0.70
   4  -3  11    4.70    1.00
   4  -3  11    2.90    1.10
   5  -3  11    6.30    1.30
   5  -3  11   10.50    1.30
   6  -3  11    6.90    0.90
   5   2 -11    0.50    0.70
   4   2 -11    0.80    0.90
   4   2 -11    1.70    0.60
   3   2 -11    0.90    0.80
   3   2 -11    0.70    0.60
   2   2 -11    0.90    0.70
   2   2 -11    0.80    0.60
   1   2 -11   18.00    1.60
   1   2 -11   17.00    1.50
   0   2 -11    1.50    0.70
   0   2 -11    1.30    0.70
  -1   2 -11  118.09    5.20
  -1   2 -11  134.09    5.40
   1  -2  11  126.59    5.20
  -2   2 -11   25.00    1.90
   2  -2  11   27.10    2.00
  -3   2 -11    4.80    1.40
   3  -2  11    4.00    1.30
   4  -2  11   35.50    2.10
   5  -2  11   20.70    1.50
   5  -2  11   19.30    1.60
   6  -2  11    0.60    0.60
   6  -2  11    0.20    0.60
   7  -2  11   11.20    1.10
   4   1 -11    8.20    1.30
   4   1 -11    7.30    1.40
   3   1 -11   33.40    2.00
   3   1 -11   34.80    2.00
   2   1 -11    1.70    0.70
   2   1 -11    1.50    0.70
   1   1 -11   39.10    2.50
   0   1 -11   24.70    2.00
   0   1 -11   23.20    1.80
  -1   1 -11    1.60    0.70
  -1   1 -11    1.50    0.70
  -2   1 -11    3.60    1.20
   2  -1  11    2.40    1.30
  -3   1 -11   15.70    1.60
   3  -1  11   16.70    2.50
  -4   1 -11   28.60    2.10
   4  -1  11   29.70    2.10
   5  -1  11  361.26   12.80
   6  -1  11   14.40    1.30
   6  -1  11   13.30    1.40
   7  -1  11    4.10    1.10
   7  -1  11    4.60    1.10
   8  -1  11   25.00    1.70
   8  -1  11   23.00    1.60
   4   0 -11    2.20    0.90
   4   0 -11   -1.30    0.80
   3   0 -11   22.50    1.80
   3   0 -11   23.10    1.80
   2   0 -11   -0.40    0.80
   2   0 -11   -0.30    0.70
   1   0 -11   93.69    4.00
   1   0 -11   78.19    3.80
   0   0 -11  137.09    5.90
   0   0 -11  153.78    6.00
  -1   0 -11   89.39    4.00
  -2   0 -11    0.20    0.70
  -2   0 -11    1.40    0.80
  -3   0 -11   49.90    2.70
   3   0  11   51.29    3.10
  -4   0 -11   26.20    2.10
   4   0  11   28.00    2.40
   5   0  11    1.80    0.90
   6   0  11  159.78    6.30
   6   0  11  170.18    6.40
   7   0  11   37.40    2.10
   7   0  11   35.50    2.10
   8   0  11   10.90    1.40
   8   0  11   13.70    1.20
   9   0  11   11.20    1.40
   9   0  11    8.20    1.50
   4  -1 -11   22.00    1.80
   3  -1 -11    3.90    1.00
   3  -1 -11    6.90    1.30
   2  -1 -11  114.19    4.80
   2  -1 -11  118.29    4.80
   1  -1 -11    4.00    1.00
   0  -1 -11    4.80    1.40
   0  -1 -11    4.00    1.20
  -1  -1 -11  114.19    4.80
  -1  -1 -11  105.19    4.70
  -2  -1 -11   25.50    1.90
  -3  -1 -11  380.86   13.70
  -4  -1 -11    3.90    1.00
  -5  -1 -11  179.18    7.20
   6   1  11  380.06   13.90
   6   1  11  386.16   13.60
   7   1  11    9.90    1.30
   7   1  11    9.70    1.60
   8   1  11   14.20    1.70
   8   1  11   15.70    1.30
   9   1  11   -0.70    0.90
   9   1  11   -0.30    0.50
   4  -2 -11   12.90    1.70
   3  -2 -11    1.00    0.70
   2  -2 -11   -0.20    0.70
   1  -2 -11   15.10    1.50
   0  -2 -11  146.09    5.80
   0  -2 -11  132.79    5.70
  -1  -2 -11   43.60    2.50
  -2  -2 -11    2.30    0.80
  -3  -2 -11  191.88    7.40
  -4  -2 -11  798.22   27.40
  -5  -2 -11   39.60    2.70
   6   2  11    1.00    0.70
   7   2  11  271.47   10.20
   8   2  11   49.30    2.70
   9   2  11   65.89    3.00
   3  -3 -11   10.50    1.30
   2  -3 -11  110.89    4.60
   1  -3 -11   67.79    3.20
   0  -3 -11   61.09    3.10
  -1  -3 -11  142.89    5.90
  -2  -3 -11    1.50    0.70
  -3  -3 -11  381.46   13.70
  -4  -3 -11   26.10    2.00
  -5  -3 -11   -0.60    1.10
   6   3  11    5.90    1.30
   7   3  11   12.00    1.50
   8   3  11  124.39    5.10
   9   3  11    0.60    0.50
  10   3  11    5.30    1.00
  11   3  11   17.70    1.30
   3  -4 -11  110.29    4.50
   2  -4 -11    1.30    0.70
   1  -4 -11  111.49    4.70
   0  -4 -11   66.39    3.20
  -1  -4 -11   33.30    2.10
  -2  -4 -11   20.10    1.70
  -3  -4 -11  303.27   11.10
  -4  -4 -11  666.73   23.10
  -5  -4 -11    4.10    1.50
   5   4  11    0.60    0.70
  -6  -4 -11   12.60    2.30
   6   4  11    9.60    1.40
  -7  -4 -11   11.20    2.00
   7   4  11   10.70    1.50
  -8  -4 -11   17.60    2.00
   8   4  11   17.00    1.50
  -9  -4 -11  252.87    9.10
   9   4  11  251.67    9.20
 -10  -4 -11    9.30    1.70
  10   4  11    9.30    1.10
  11   4  11   63.89    2.80
   2  -5 -11   48.60    2.50
   1  -5 -11   34.80    2.10
   0  -5 -11   15.40    1.50
   0  -5 -11   21.80    2.30
  -1  -5 -11   96.99    4.40
  -1  -5 -11  107.79    4.50
  -2  -5 -11    0.10    0.70
  -2  -5 -11    1.20    1.00
  -3  -5 -11   65.69    3.30
  -3  -5 -11   58.49    3.10
   3   5  11   60.79    3.20
  -4  -5 -11    7.40    1.30
  -4  -5 -11   11.50    1.90
   4   5  11    4.50    1.60
  -5  -5 -11   -0.10    0.80
  -5  -5 -11    0.80    1.10
   5   5  11   -0.80    0.70
  -6  -5 -11   75.89    3.70
   6   5  11   78.49    3.60
   7   5  11  112.59    4.70
  -8  -5 -11    1.80    0.80
   8   5  11    2.70    0.70
  -9  -5 -11  135.19    5.40
   9   5  11  135.59    5.40
 -10  -5 -11   34.40    2.00
  10   5  11   35.70    2.00
 -11  -5 -11   21.50    1.60
  11   5  11   19.90    1.40
   2  -6 -11    0.00    1.00
   1  -6 -11   69.69    3.20
   1  -6 -11   69.39    3.10
   0  -6 -11   32.00    2.10
   0  -6 -11   37.80    2.30
  -1  -6 -11   10.60    1.70
  -1  -6 -11   12.80    1.40
  -2  -6 -11   43.20    2.50
  -2  -6 -11   49.40    2.70
  -3  -6 -11   16.80    1.80
  -3  -6 -11   15.40    1.50
  -4  -6 -11  322.77   11.40
  -4  -6 -11  310.07   11.40
   4   6  11  305.27   11.30
  -5  -6 -11    3.80    1.00
  -5  -6 -11    4.10    1.00
   5   6  11    6.90    1.70
  -6  -6 -11   29.00    2.20
  -6  -6 -11   32.60    2.40
   6   6  11   28.50    2.20
   7   6  11    0.70    0.70
  -8  -6 -11   24.90    1.90
   8   6  11   24.80    1.80
  -9  -6 -11   18.20    1.60
   9   6  11   18.80    1.60
 -10  -6 -11   -0.40    0.60
  10   6  11   -0.10    0.60
 -11  -6 -11    8.70    1.10
  11   6  11    7.60    1.70
   2  -7 -11    0.10    0.70
   1  -7 -11   15.90    1.50
   0  -7 -11   90.19    3.90
  -1  -7 -11   15.80    1.60
  -1  -7 -11   14.40    1.50
  -2  -7 -11    3.40    1.10
  -2  -7 -11    2.20    0.70
  -3  -7 -11  141.79    5.80
  -4  -7 -11   59.09    3.00
  -4  -7 -11   54.59    2.90
  -5  -7 -11  141.59    5.80
  -5  -7 -11  148.69    5.90
  -6  -7 -11    0.00    0.80
   6   7  11    1.40    1.10
  -7  -7 -11    2.10    0.80
   7   7  11    2.10    0.90
  -8  -7 -11   82.89    3.80
   8   7  11   84.69    3.70
  -9  -7 -11   38.60    2.20
   9   7  11   36.90    2.20
 -10  -7 -11   18.10    1.40
  10   7  11   16.80    1.40
 -11  -7 -11    0.80    0.90
  11   7  11    1.10    0.90
   1  -8 -11   44.40    2.10
   0  -8 -11    0.10    0.60
  -1  -8 -11   67.49    3.10
  -2  -8 -11   67.29    3.10
  -3  -8 -11   41.40    2.40
  -4  -8 -11    8.70    1.40
  -5  -8 -11    1.50    0.70
  -6  -8 -11  177.58    6.90
  -7  -8 -11  165.58    6.70
   7   8  11  178.18    7.20
  -8  -8 -11   21.50    1.70
   8   8  11   18.50    2.00
  -9  -8 -11    5.70    1.20
   9   8  11    7.40    1.40
 -10  -8 -11    1.10    0.60
  10   8  11    0.30    0.70
 -11  -8 -11    8.20    1.10
  11   8  11    7.30    1.20
   0  -9 -11   23.00    1.70
   0   9  11   24.10    1.70
  -1  -9 -11    0.30    0.50
  -2  -9 -11   52.09    2.50
  -3  -9 -11   39.50    2.10
  -4  -9 -11   33.20    2.00
  -5  -9 -11    5.20    1.10
  -6  -9 -11    0.90    0.60
   6   9  11    1.20    1.30
  -7  -9 -11   -0.10    0.60
  -8  -9 -11   22.40    2.00
  -9  -9 -11   11.30    1.70
 -10  -9 -11    4.70    1.00
 -11  -9 -11    5.10    1.00
  -1 -10 -11    2.80    0.80
  -2 -10 -11    0.20    0.50
   2  10  11    0.50    0.70
  -3 -10 -11   42.90    2.20
   3  10  11   44.70    2.30
  -4 -10 -11    6.40    1.00
   4  10  11    4.80    1.30
  -5 -10 -11   19.80    1.50
   5  10  11   18.90    1.80
  -6 -10 -11    0.50    0.50
  -7 -10 -11    4.10    1.00
  -8 -10 -11    9.40    1.10
  -9 -10 -11    6.80    1.10
 -10 -10 -11    1.70    0.60
  -3 -11 -11    4.20    0.80
  -4 -11 -11   10.70    1.00
  -5 -11 -11    2.90    0.80
  -6 -11 -11   24.80    1.90
  -7 -11 -11   21.80    1.60
  -8 -11 -11    0.50    0.40
  -9 -11 -11    1.10    0.50
   0  -4  12   90.69    3.50
   1  -4  12  174.18    6.20
   2  -4  12  211.08    7.40
   2  -4  12  208.88    7.30
   3   3 -12    0.30    0.50
   2   3 -12    5.00    1.40
   2   3 -12    4.30    0.90
   1   3 -12   11.10    1.20
   0   3 -12  100.99    4.20
   0  -3  12  110.19    4.20
  -1   3 -12   -0.40    0.80
   1  -3  12    0.60    0.70
  -2   3 -12    4.70    1.80
   2  -3  12    5.60    1.20
   3  -3  12   -0.70    0.80
   3  -3  12   -0.20    0.70
   4  -3  12    3.00    1.10
   4  -3  12    1.30    0.60
   2   2 -12    2.20    0.80
   2   2 -12    1.40    0.60
   1   2 -12    3.30    1.10
   0   2 -12    2.00    0.70
  -1   2 -12    0.60    0.70
   1  -2  12    0.20    0.90
  -2   2 -12   31.70    2.00
   2  -2  12   30.60    1.90
  -3   2 -12   10.50    1.70
   3  -2  12   11.40    1.40
   4  -2  12   69.39    2.90
   5  -2  12   39.90    2.00
   5  -2  12   41.80    1.90
   3   1 -12    3.20    0.90
   2   1 -12   78.09    3.50
   2   1 -12   89.49    3.60
   1   1 -12   20.10    1.60
   1   1 -12   22.30    1.60
   0   1 -12   35.10    2.00
   0   1 -12   33.50    2.20
  -1   1 -12    0.00    0.70
  -2   1 -12    9.40    1.50
  -3   1 -12  147.49    5.80
   3  -1  12  153.48    5.80
   4  -1  12    0.50    0.90
   5  -1  12   15.80    1.30
   5  -1  12   20.50    2.30
   6  -1  12    5.80    1.40
   6  -1  12    6.20    1.00
   7  -1  12   19.10    1.30
   3   0 -12    8.30    1.30
   2   0 -12    0.00    0.70
   2   0 -12    0.70    0.70
   1   0 -12   40.50    2.20
   1   0 -12   38.60    2.20
   0   0 -12    0.30    0.70
   0   0 -12    0.00    0.60
  -1   0 -12   12.90    1.40
  -2   0 -12   12.60    1.50
  -3   0 -12    0.90    0.90
  -4   0 -12    1.00    1.20
   5   0  12  212.58    7.80
   6   0  12   84.59    3.70
   7   0  12    3.70    1.00
   8   0  12   22.10    1.40
   3  -1 -12    0.90    0.80
   2  -1 -12    0.70    0.70
   1  -1 -12   14.60    1.40
  -1  -1 -12    0.20    0.70
  -2  -1 -12    0.10    0.80
  -3  -1 -12  162.08    6.30
  -4  -1 -12   26.00    2.10
   5   1  12   10.20    1.30
   6   1  12   60.49    2.80
   7   1  12   24.80    1.80
   8   1  12   77.49    3.20
   3  -2 -12    0.00    0.90
   2  -2 -12    0.60    0.70
   1  -2 -12   38.90    2.20
   0  -2 -12    1.40    0.70
  -1  -2 -12   81.59    3.70
  -2  -2 -12   15.80    1.60
  -3  -2 -12    0.90    0.80
  -4  -2 -12  179.88    6.90
   5   2  12  108.19    4.50
   6   2  12  228.18    8.40
   7   2  12   40.80    2.30
   8   2  12    0.00    0.50
   9   2  12    6.80    1.30
   2  -3 -12   11.40    1.20
   1  -3 -12   67.09    3.10
   0  -3 -12   76.99    3.50
  -1  -3 -12    8.50    1.20
  -2  -3 -12   58.29    2.90
  -3  -3 -12   79.29    3.60
  -4  -3 -12    8.40    1.50
  -5  -3 -12    0.90    1.10
   5   3  12    0.80    0.60
   6   3  12  300.07   10.80
   7   3  12   46.70    2.40
   8   3  12    5.80    1.00
   9   3  12   14.40    1.90
  10   3  12  118.99    4.50
   2  -4 -12   37.60    2.10
   1  -4 -12    0.00    0.70
   0  -4 -12   23.20    1.90
  -1  -4 -12   11.50    1.40
  -2  -4 -12    3.40    1.10
  -3  -4 -12    7.00    1.30
  -4  -4 -12    9.90    1.40
  -5  -4 -12    4.60    1.60
   5   4  12    6.30    1.20
   6   4  12  101.99    4.30
   7   4  12   67.29    3.10
   8   4  12   54.49    2.60
   9   4  12   47.20    2.30
  10   4  12   12.40    1.20
   1  -5 -12   -0.60    0.60
   0  -5 -12   82.79    3.60
  -1  -5 -12    8.90    1.20
  -2  -5 -12  111.59    4.80
  -3  -5 -12   -0.90    0.70
   3   5  12   -1.30    0.90
  -4  -5 -12   42.10    2.40
   4   5  12   40.80    2.40
  -5  -5 -12   37.70    2.40
   5   5  12   40.30    2.30
   6   5  12  101.09    4.20
  -7  -5 -12   69.69    4.00
   7   5  12   80.69    3.40
  -8  -5 -12   -0.50    1.70
   8   5  12    0.90    0.60
   9   5  12   45.70    2.30
  10   5  12  119.89    4.60
   0  -6 -12   50.99    2.50
  -1  -6 -12    0.50    0.60
  -2  -6 -12   19.80    1.60
  -2  -6 -12   20.20    1.90
  -3  -6 -12   23.60    1.80
  -3  -6 -12   23.50    2.00
  -4  -6 -12   38.20    2.40
  -4  -6 -12   39.90    2.30
  -5  -6 -12   15.60    1.80
  -5  -6 -12   16.80    1.80
   5   6  12   18.80    1.80
  -6  -6 -12   -0.50    0.80
   6   6  12    0.70    0.80
  -7  -6 -12    6.50    1.50
   7   6  12    4.10    1.20
  -8  -6 -12   29.20    2.00
   8   6  12   28.80    1.90
  -9  -6 -12   -0.20    1.00
   9   6  12    0.20    0.50
 -10  -6 -12   38.40    2.20
  10   6  12   41.30    2.00
   0  -7 -12    0.70    0.90
  -1  -7 -12    0.00    0.80
  -2  -7 -12    4.70    1.30
  -2  -7 -12    6.00    1.10
  -3  -7 -12   66.29    3.10
  -3  -7 -12   71.29    3.20
  -4  -7 -12   30.60    1.90
  -4  -7 -12   27.10    2.00
  -5  -7 -12   20.20    1.70
  -6  -7 -12    1.70    0.70
   6   7  12    2.80    1.10
  -7  -7 -12   54.99    2.70
   7   7  12   60.29    2.90
  -8  -7 -12    2.90    0.80
  -9  -7 -12   -1.10    0.70
   9   7  12   -0.10    0.60
 -10  -7 -12   31.70    1.80
  10   7  12   32.60    1.80
   0  -8 -12   35.10    1.90
  -1  -8 -12   -0.30    0.60
  -2  -8 -12    0.90    0.70
  -3  -8 -12   55.19    2.60
  -4  -8 -12    3.40    1.20
  -5  -8 -12   25.70    1.70
  -6  -8 -12   29.00    1.80
  -7  -8 -12    9.20    1.20
  -8  -8 -12    3.90    1.10
   8   8  12    2.30    1.10
  -9  -8 -12    7.10    1.10
   9   8  12    5.80    1.60
 -10  -8 -12   51.89    2.20
  10   8  12   49.00    2.40
  -1  -9 -12    0.40    0.60
  -2  -9 -12   55.89    2.50
  -3  -9 -12    1.90    0.60
  -4  -9 -12   72.59    3.10
  -5  -9 -12    5.30    1.10
  -6  -9 -12   14.20    1.30
  -7  -9 -12   11.00    1.20
  -8  -9 -12  108.49    4.20
  -9  -9 -12   -0.20    0.60
  -3 -10 -12   38.80    1.90
  -4 -10 -12    6.30    1.10
  -5 -10 -12    4.40    0.90
  -6 -10 -12   18.60    1.30
  -7 -10 -12   10.30    1.00
  -8 -10 -12    0.70    0.50
  -9 -10 -12   29.10    1.50
  -6 -11 -12  123.89    4.60
   3  -2  13   44.90    2.00
   0   1 -13    2.30    0.80
  -1   1 -13    5.10    1.20
  -2   1 -13    5.70    1.50
   4  -1  13    7.90    1.20
   5  -1  13   61.29    2.50
   1   0 -13   16.80    1.40
   0   0 -13   21.10    1.50
  -1   0 -13    8.00    1.20
  -2   0 -13    0.40    0.80
  -3   0 -13    2.90    1.00
   4   0  13    5.40    0.90
   5   0  13    5.60    1.00
   6   0  13   51.29    2.20
   1  -1 -13   43.40    2.20
   0  -1 -13    0.10    0.70
  -1  -1 -13    1.60    0.70
  -2  -1 -13    0.40    0.80
  -3  -1 -13    2.70    0.90
  -4  -1 -13    4.40    1.50
   4   1  13    4.60    0.90
   5   1  13    0.60    0.40
   6   1  13    1.40    0.50
   7   1  13  140.39    5.10
   1  -2 -13   49.60    2.40
   0  -2 -13    2.80    0.80
  -1  -2 -13    3.70    1.10
  -2  -2 -13    7.20    1.30
  -3  -2 -13    0.10    0.80
  -4  -2 -13    3.80    1.10
   4   2  13    5.10    1.00
   5   2  13   26.00    1.60
   6   2  13    3.60    1.00
   7   2  13    0.20    0.50
   8   2  13   73.99    3.00
   1  -3 -13    1.10    0.70
   0  -3 -13   23.70    1.60
  -1  -3 -13  158.78    6.10
  -2  -3 -13    3.20    1.10
  -3  -3 -13   46.50    2.50
   3   3  13   49.99    2.40
  -4  -3 -13   10.80    1.60
   4   3  13    9.60    1.10
   5   3  13   40.00    2.60
   6   3  13    0.00    0.50
   7   3  13    0.60    0.50
   8   3  13  127.49    4.90
   0  -4 -13    3.50    1.00
  -1  -4 -13    1.20    0.60
  -2  -4 -13   16.80    1.50
   2   4  13   22.90    1.80
   3   4  13    6.30    1.20
  -4  -4 -13   16.60    1.60
   4   4  13   17.30    1.50
   5   4  13    0.30    0.60
   6   4  13   51.69    2.40
   7   4  13   44.50    2.20
   8   4  13   25.10    1.50
   9   4  13   67.39    2.80
  -1  -5 -13  107.19    4.30
  -2  -5 -13    0.90    0.70
  -3  -5 -13   18.30    1.60
  -4  -5 -13    1.20    0.90
  -5  -5 -13    0.70    1.20
   5   5  13    0.70    0.70
   6   5  13   18.70    1.50
   7   5  13   17.70    1.40
   8   5  13    9.90    1.10
   9   5  13    0.50    0.50
  -1  -6 -13   71.49    3.10
  -2  -6 -13    1.10    0.70
  -3  -6 -13   61.89    2.90
  -4  -6 -13   88.79    3.80
   6   6  13    1.70    0.80
   7   6  13    1.00    0.70
   9   6  13    0.20    0.60
  -6  -7 -13    1.90    0.90
  -7  -7 -13   -0.40    0.90
   8   7  13   -0.60    0.70
   9   7  13    1.50    0.80
  -4  -8 -13   80.99    3.30
  -5  -8 -13   95.79    3.80
  -6  -8 -13   10.40    1.30
  -7  -8 -13   46.00    2.20
  -8  -8 -13   10.30    1.30
  -4  -9 -13   30.30    1.70
  -5  -9 -13    1.10    0.60
  -6  -9 -13   73.29    2.90
  -7  -9 -13   41.10    2.00
  -8  -9 -13   43.00    2.00
   1   1  14   74.89    2.90
   2   1  14    0.50    0.50
   3   1  14    0.00    0.40
   4   1  14    6.30    0.90
   2   2  14   11.00    1.10
   3   2  14    1.20    0.50
   4   2  14   12.10    1.10
   5   2  14    8.30    0.90
   2   3  14    1.90    0.80
   3   3  14    6.30    1.20
   4   3  14    0.70    0.50
   5   3  14    1.40    0.50
   6   3  14   20.60    1.30
   4   4  14    1.00    0.70
   5   4  14   17.50    1.30
   6   4  14   14.40    1.20
   7   4  14    0.00    0.50
   5   5  14   19.70    1.70
   6   5  14    4.90    1.30
   7   5  14   25.30    1.50
   0   0   0    0.00    0.00
_computing_structure_solution     'SHELXT 2014/5 (Sheldrick, 2014)'
;
_shelx_hkl_checksum     6214
_shelx_res_file
;
TITL SKM249_0m_a.res in P-1
    SKM249_0m_a.res
    created by SHELXL-2016/6 at 14:55:55 on 10-Jan-2018
REM Old TITL SKM249_0m in P-1
REM SHELXT solution in P-1
REM R1 0.111,  Rweak 0.005,  Alpha 0.036,  Orientation as input
REM Formula found by SHELXT:  C33 N5 O3
CELL  1.54178  11.5014  11.5340  11.7878   73.567   74.613   64.218
ZERR    2.000   0.0003   0.0003   0.0003    0.001    0.001    0.001
LATT  1
SFAC C H N O
UNIT 66 52 8 8
TEMP -123
SIZE 0.053 0.106 0.131
L.S. 5
BOND $H
LIST 4
ACTA 136
EQIV $1 -x+1, -y, -z+1
HTAB C7 O3_$1
EQIV $2 -x+1, -y+1, -z
HTAB C22 O4_$2
HTAB C29 O2_$2
EQIV $3 -x+1, -y, -z
HTAB C31 O3_$3
EQIV $4 x, y, z-1
HTAB C33 N1_$4
CONF
FMAP 2
PLAN 5
OMIT 6 4 1
WGHT    0.045500    0.394000
EXTI    0.005817
FVAR       0.83063
O1    4    0.468768    0.147919    0.461178    11.00000    0.02977    0.02067 =
         0.02562   -0.00180   -0.00544   -0.00638
O2    4    0.261993    0.453288    0.175957    11.00000    0.03238    0.02253 =
         0.03203   -0.00386   -0.01126   -0.00483
O3    4    0.522598    0.017344    0.250510    11.00000    0.04081    0.02135 =
         0.03026   -0.00695   -0.00386   -0.00454
O4    4    0.675516    0.263548   -0.283019    11.00000    0.03926    0.05068 =
         0.02647   -0.00875    0.00365   -0.02127
N1    3    0.469346    0.276932    0.442503    11.00000    0.02335    0.02073 =
         0.02558   -0.00407   -0.00430   -0.00516
N2    3    0.404870    0.236700    0.184377    11.00000    0.02541    0.02196 =
         0.02194   -0.00557   -0.00322   -0.00751
N3    3    0.185022    0.334629    0.752894    11.00000    0.02438    0.02119 =
         0.02237   -0.00397   -0.00170   -0.00503
N4    3    0.108156    0.462237    0.717454    11.00000    0.02305    0.02180 =
         0.02442   -0.00479   -0.00318   -0.00574
C1    1    0.331810    0.366850    0.436186    11.00000    0.02141    0.02106 =
         0.02206   -0.00445   -0.00333   -0.00485
H1    2    0.330365    0.452695    0.390943    11.00000    0.02439
C2    1    0.284605    0.301509    0.368545    11.00000    0.02176    0.02455 =
         0.02500   -0.00666   -0.00187   -0.00694
H2    2    0.190135    0.318836    0.394458    11.00000    0.02601
C3    1    0.311118    0.344910    0.233196    11.00000    0.02203    0.02235 =
         0.02764   -0.00625   -0.00628   -0.00714
C4    1    0.444098    0.123378    0.270682    11.00000    0.02860    0.02209 =
         0.02633   -0.00441   -0.00408   -0.01003
C5    1    0.375276    0.157541    0.393522    11.00000    0.02911    0.02325 =
         0.02561   -0.00415   -0.00189   -0.01053
H5    2    0.334673    0.097245    0.440946    11.00000    0.02834
C6    1    0.255126    0.378074    0.559671    11.00000    0.02266    0.02253 =
         0.02317   -0.00618   -0.00230   -0.00655
C7    1    0.274126    0.281196    0.660930    11.00000    0.02547    0.02235 =
         0.02337   -0.00609   -0.00103   -0.00490
H7    2    0.336727    0.192998    0.673931    11.00000    0.02158
C8    1    0.149961    0.489097    0.599459    11.00000    0.02215    0.02202 =
         0.02373   -0.00620   -0.00308   -0.00751
C9    1    0.166959    0.271855    0.875394    11.00000    0.02075    0.02685 =
         0.02396   -0.00245   -0.00257   -0.00736
C10   1    0.192104    0.138703    0.904012    11.00000    0.02733    0.02714 =
         0.02834   -0.00380   -0.00414   -0.00832
H10   2    0.223270    0.089229    0.842202    11.00000    0.02835
C11   1    0.175405    0.078738    1.024117    11.00000    0.02822    0.03023 =
         0.03558    0.00245   -0.00513   -0.00827
H11   2    0.193750   -0.011848    1.038387    11.00000    0.04448
C12   1    0.133658    0.151453    1.113595    11.00000    0.02734    0.04338 =
         0.02569    0.00192   -0.00231   -0.01102
H12   2    0.123228    0.105923    1.196746    11.00000    0.04353
C13   1    0.109231    0.284547    1.083798    11.00000    0.02362    0.04363 =
         0.02625   -0.00877   -0.00002   -0.00905
H13   2    0.079512    0.337496    1.145465    11.00000    0.04334
C14   1    0.126129    0.345109    0.964206    11.00000    0.02297    0.02982 =
         0.02747   -0.00725   -0.00029   -0.00774
H14   2    0.111597    0.438902    0.941181    11.00000    0.03376
C15   1    0.085705    0.621877    0.531162    11.00000    0.01914    0.02274 =
         0.02755   -0.00510   -0.00234   -0.00640
C16   1    0.036898    0.729780    0.587613    11.00000    0.02839    0.02549 =
         0.02892   -0.00600    0.00016   -0.01032
H16   2    0.051044    0.715669    0.666991    11.00000    0.02832
C17   1   -0.028331    0.854739    0.527232    11.00000    0.03128    0.02185 =
         0.04394   -0.00662   -0.00020   -0.00608
H17   2   -0.062553    0.929877    0.567301    11.00000    0.04115
C18   1   -0.043734    0.875157    0.409209    11.00000    0.03095    0.02623 =
         0.04674    0.00403   -0.01040   -0.00488
H18   2   -0.087772    0.961596    0.364399    11.00000    0.05192
C19   1    0.005540    0.769444    0.352592    11.00000    0.03139    0.03902 =
         0.03385    0.00081   -0.01333   -0.01032
H19   2   -0.003589    0.784042    0.268948    11.00000    0.04305
C20   1    0.068991    0.643213    0.413344    11.00000    0.02401    0.03007 =
         0.03138   -0.00676   -0.00705   -0.00736
H20   2    0.100039    0.569049    0.374073    11.00000    0.03249
C21   1    0.568779    0.296853    0.345559    11.00000    0.02118    0.02839 =
         0.02395   -0.00391   -0.00689   -0.00720
C22   1    0.569371    0.422745    0.304700    11.00000    0.02492    0.03023 =
         0.04038   -0.00753   -0.00642   -0.00981
H22   2    0.501887    0.497136    0.339944    11.00000    0.03252
C23   1    0.668059    0.443353    0.214685    11.00000    0.02834    0.03539 =
         0.04834   -0.00134   -0.00807   -0.01569
H23   2    0.667274    0.531122    0.184616    11.00000    0.04275
C24   1    0.767977    0.339837    0.166047    11.00000    0.02380    0.04630 =
         0.03982   -0.00209   -0.00419   -0.01566
H24   2    0.837874    0.355235    0.101552    11.00000    0.04901
C25   1    0.769712    0.214666    0.209825    11.00000    0.02192    0.04012 =
         0.03544   -0.00840   -0.00232   -0.00680
H25   2    0.842628    0.139484    0.177264    11.00000    0.04038
C26   1    0.671522    0.191905    0.299544    11.00000    0.02260    0.02899 =
         0.03100   -0.00444   -0.00565   -0.00485
H26   2    0.673496    0.102314    0.329695    11.00000    0.03469
C27   1    0.469079    0.244948    0.061303    11.00000    0.02312    0.02278 =
         0.02093   -0.00431   -0.00390   -0.00596
C28   1    0.545795    0.318533    0.019695    11.00000    0.03221    0.02682 =
         0.02739   -0.00452   -0.00777   -0.01266
H28   2    0.551512    0.367753    0.072720    11.00000    0.03753
C29   1    0.613943    0.322016   -0.095487    11.00000    0.03316    0.03102 =
         0.03123   -0.00073   -0.00613   -0.01731
H29   2    0.670070    0.368587   -0.124251    11.00000    0.03704
C30   1    0.604852    0.252296   -0.169861    11.00000    0.02588    0.03002 =
         0.02245   -0.00258   -0.00277   -0.00768
C31   1    0.527358    0.179741   -0.128739    11.00000    0.02737    0.02840 =
         0.02584   -0.00856   -0.00530   -0.00826
H31   2    0.521214    0.130190   -0.181129    11.00000    0.03270
C32   1    0.459340    0.175752   -0.011738    11.00000    0.02358    0.02359 =
         0.02798   -0.00547   -0.00465   -0.00845
H32   2    0.404313    0.124869    0.019720    11.00000    0.02648
C33   1    0.675115    0.189485   -0.360731    11.00000    0.04163    0.06806 =
         0.02807   -0.01655    0.00183   -0.02057
H33A  2    0.587033    0.219062   -0.378812    11.00000    0.06254
H33B  2    0.709715    0.090022   -0.325257    11.00000    0.06154
H33C  2    0.730750    0.209328   -0.435863    11.00000    0.05592
HKLF 4
REM  SKM249_0m_a.res in P-1
REM R1 =  0.0371 for    4357 Fo > 4sig(Fo)  and  0.0427 for all    4940 data
REM    475 parameters refined using      0 restraints
END
WGHT      0.0455      0.3940
REM Highest difference peak  0.231,  deepest hole -0.201,  1-sigma level  0.041
Q1    1   0.2575  0.3186  0.6047  11.00000  0.05    0.23
Q2    1   0.2015  0.4322  0.5731  11.00000  0.05    0.23
Q3    1   0.1242  0.5615  0.5598  11.00000  0.05    0.20
Q4    1   0.0729  0.6702  0.5559  11.00000  0.05    0.19
Q5    1   0.1753  0.3027  0.8165  11.00000  0.05    0.19
;
_shelx_res_checksum     71625
