# Supplementary material for: Crystal structure and Hirshfeld surface analysis of (3S,3aR,6aS)-3-(1,3-diphenyl-1H-pyrazol-4-yl)-5-(4-meth­oxy­phen­yl)-2-phenyl-3,3a,4,5,6,6a-hexa­hydro-2H-pyrrolo­[3,4-d][1,2]oxazole-4,6-dione
Source: Acta Crystallogr E Crystallogr Commun. 2021 Mar 5;77(Pt 4):356–9. doi: 10.1107/S2056989021002358 (PMC8025861; doi:10.1107/S2056989021002358)
Supplement: Supplementary file 2 [file e-77-00356-Isup2.hkl]

data_I                                                                          
_shelx_title ' SKM249_0m_a.res in P-1'                                          
_shelx_refln_list_code          4                                               
_shelx_F_calc_maximum      136.81                                               
_exptl_crystal_F_000       568.00                                               
_reflns_d_resolution_high  0.8107                                               
                                                                                
loop_                                                                           
 _space_group_symop_operation_xyz                                               
 'x, y, z'                                                                      
 '-x, -y, -z'                                                                   
                                                                                
_cell_length_a    11.5014                                                       
_cell_length_b    11.5340                                                       
_cell_length_c    11.7878                                                       
_cell_angle_alpha  73.567                                                       
_cell_angle_beta   74.613                                                       
_cell_angle_gamma  64.218                                                       
                                                                                
_shelx_F_squared_multiplier     1.000                                           
                                                                                
loop_                                                                           
 _refln_index_h                                                                 
 _refln_index_k                                                                 
 _refln_index_l                                                                 
 _refln_F_squared_calc                                                          
 _refln_F_squared_meas                                                          
 _refln_F_squared_sigma                                                         
 _refln_observed_status                                                         
   1   0   0       4161.90       4197.23       259.27 o                         
   2   0   0        566.74        560.30        19.74 o                         
   3   0   0        480.51        486.22        12.54 o                         
   4   0   0         84.52         86.99         3.03 o                         
   5   0   0        721.64        694.54        28.65 o                         
   6   0   0        170.19        173.57         8.43 o                         
   7   0   0         91.45         98.69         2.93 o                         
   8   0   0         87.82        102.85         6.38 o                         
   9   0   0        103.01        103.14         3.20 o                         
  10   0   0         53.90         57.51         2.20 o                         
  11   0   0          7.70          7.89         1.72 o                         
  12   0   0          0.00          0.72         0.72 o                         
 -12   1   0          0.16          0.58         0.72 o                         
 -11   1   0        145.68        130.95         3.27 o                         
 -10   1   0        223.22        237.82         5.71 o                         
  -9   1   0         28.99         27.82         1.68 o                         
  -8   1   0         44.01         47.54         2.08 o                         
  -7   1   0          3.09          0.92         0.81 o                         
  -6   1   0         11.51         16.59         1.61 o                         
  -5   1   0        261.65        275.50        11.35 o                         
  -4   1   0         41.46         39.31         2.20 o                         
  -3   1   0        377.60        410.21        10.33 o                         
  -2   1   0       8923.93       9806.42       231.79 o                         
  -1   1   0        241.74        192.26         8.05 o                         
   0   1   0       1569.00       1504.31        69.36 o                         
   2   1   0         48.02         42.30         1.45 o                         
   3   1   0        445.32        416.04        10.11 o                         
   4   1   0       3449.78       3167.67        74.50 o                         
   5   1   0        548.72        600.18        14.89 o                         
   6   1   0       2959.04       2828.09        67.19 o                         
   7   1   0        259.35        274.84         5.09 o                         
   8   1   0        179.30        180.72         3.93 o                         
   9   1   0        263.15        251.54         5.17 o                         
  10   1   0        331.10        362.14         8.98 o                         
  11   1   0        152.56        143.74         3.71 o                         
  12   1   0        322.96        313.12         8.39 o                         
 -11   2   0          0.96          0.86         0.53 o                         
 -10   2   0         32.19         35.85         1.63 o                         
  -9   2   0          4.89          7.00         1.51 o                         
  -8   2   0         20.45         17.63         1.55 o                         
  -7   2   0         15.70         13.32         2.36 o                         
  -6   2   0        181.56        191.42         4.61 o                         
  -5   2   0        165.64        160.78         8.72 o                         
  -4   2   0       1157.72       1238.98        42.75 o                         
  -3   2   0       2111.52       1998.53        67.32 o                         
  -2   2   0        384.06        327.18         8.37 o                         
  -1   2   0       1161.41       1054.44        25.07 o                         
   0   2   0      18717.10      22068.18       517.52 o                         
   1   2   0       2302.64       2263.59        87.80 o                         
   3   2   0      13143.63      14234.42       672.60 o                         
   4   2   0        692.86        604.53        14.54 o                         
   5   2   0       2464.45       2318.52        77.43 o                         
   6   2   0        915.05        855.24        29.65 o                         
   7   2   0        335.25        317.74         5.50 o                         
   8   2   0         82.77         80.73         2.36 o                         
   9   2   0         23.32         24.79         1.54 o                         
  10   2   0          1.75          1.84         0.68 o                         
  11   2   0         10.58         13.03         1.57 o                         
  12   2   0         32.66         31.19         2.25 o                         
  13   2   0          0.69          0.90         0.66 o                         
 -11   3   0          0.55          0.43         0.58 o                         
 -10   3   0        289.42        340.72        18.42 o                         
  -8   3   0          5.74          9.36         1.80 o                         
  -7   3   0          1.21          1.97         0.74 o                         
  -6   3   0          5.66          3.93         0.85 o                         
  -5   3   0         62.97         61.70         3.17 o                         
  -4   3   0        147.32        163.51         8.28 o                         
  -3   3   0        155.38        161.27         9.88 o                         
  -2   3   0        286.06        261.32         7.11 o                         
  -1   3   0       1630.92       1456.88        34.69 o                         
   0   3   0          4.70          3.83         0.66 o                         
   1   3   0       1014.97        963.45        32.27 o                         
   4   3   0        276.69        283.62         9.62 o                         
   5   3   0         24.05         20.88         1.59 o                         
   6   3   0       1372.84       1460.53        49.18 o                         
   7   3   0         95.92         85.04         2.79 o                         
   8   3   0        223.74        244.20         4.94 o                         
   9   3   0        219.57        231.33         4.79 o                         
  10   3   0         49.70         49.69         1.97 o                         
  11   3   0         19.26         21.93         2.76 o                         
  12   3   0          4.90          2.97         1.25 o                         
  13   3   0          3.92          6.23         1.74 o                         
 -10   4   0         48.64         43.27         1.78 o                         
  -9   4   0        180.38        171.58         5.23 o                         
  -8   4   0         91.77         98.65         3.01 o                         
  -7   4   0        424.43        429.91         9.22 o                         
  -6   4   0          1.69          1.50         0.93 o                         
  -5   4   0        333.84        328.08         7.22 o                         
  -4   4   0        164.73        159.01         3.88 o                         
  -3   4   0        421.39        456.72        11.86 o                         
  -2   4   0        163.19        182.69         5.25 o                         
  -1   4   0         23.10         21.13         1.29 o                         
   0   4   0         20.74         16.67         1.74 o                         
   1   4   0       1567.69       1546.94        51.67 o                         
   2   4   0          5.94          4.86         0.61 o                         
   7   4   0         26.19         33.37         2.03 o                         
   8   4   0        255.27        256.22         5.98 o                         
   9   4   0        107.08        111.81         2.90 o                         
  10   4   0         23.46         22.65         1.87 o                         
  11   4   0          0.05          1.23         1.01 o                         
  12   4   0          4.43          3.29         0.70 o                         
  13   4   0         19.40         14.89         1.54 o                         
  -9   5   0         31.93         30.59         1.53 o                         
  -8   5   0          4.34          2.52         0.66 o                         
  -7   5   0        821.98        866.04        21.35 o                         
  -6   5   0         39.10         40.96         2.10 o                         
  -5   5   0          2.93          2.33         0.87 o                         
  -4   5   0         18.73         15.73         1.50 o                         
  -3   5   0         42.39         52.33         2.61 o                         
  -2   5   0        491.51        526.22        13.53 o                         
  -1   5   0        719.76        755.84        18.63 o                         
   0   5   0        478.45        525.45        13.11 o                         
   1   5   0         24.46         30.19         1.96 o                         
   2   5   0        180.38        183.25         3.94 o                         
   3   5   0        627.65        602.60        20.79 o                         
   4   5   0        249.72        252.09         9.31 o                         
   5   5   0        326.44        316.94        11.36 o                         
   7   5   0        150.86        132.07         3.79 o                         
   8   5   0         79.39         88.40         2.95 o                         
   9   5   0        274.59        280.83         6.74 o                         
  10   5   0        400.32        426.54        11.26 o                         
  11   5   0          0.35          1.83         0.77 o                         
  12   5   0        170.69        150.05         3.88 o                         
  13   5   0          4.71          3.15         1.01 o                         
  -8   6   0         17.69         19.98         1.38 o                         
  -7   6   0         28.58         25.33         1.63 o                         
  -6   6   0        246.98        247.84         6.88 o                         
  -5   6   0        499.78        530.05        13.55 o                         
  -4   6   0          2.75          1.37         0.78 o                         
  -3   6   0        322.37        319.94         7.00 o                         
  -2   6   0        367.20        372.90         9.02 o                         
  -1   6   0        976.51        969.27        19.47 o                         
   0   6   0        579.36        604.42        15.22 o                         
   1   6   0        569.65        638.33        13.01 o                         
   2   6   0        927.47        957.42        18.79 o                         
   3   6   0        355.89        376.48        13.55 o                         
   4   6   0          4.22          8.84         1.59 o                         
   5   6   0         39.06         28.71         2.32 o                         
   6   6   0          4.58          8.22         1.80 o                         
   7   6   0         75.80         66.17         2.88 o                         
   8   6   0         13.80         14.88         1.85 o                         
   9   6   0        115.35        114.02         3.46 o                         
  10   6   0        334.80        355.70         8.33 o                         
  11   6   0         93.41         95.53         3.01 o                         
  12   6   0        104.11         93.08         2.89 o                         
  13   6   0         45.93         40.36         2.76 o                         
  -8   7   0         23.48         26.68         2.17 o                         
  -7   7   0          7.67         11.87         1.28 o                         
  -6   7   0          0.50          0.88         0.66 o                         
  -5   7   0         89.90         88.29         3.18 o                         
  -4   7   0        401.35        406.61         8.79 o                         
  -3   7   0         81.58         93.79         2.87 o                         
  -2   7   0       1277.86       1255.59        34.60 o                         
  -1   7   0        182.18        159.21         4.82 o                         
   0   7   0        438.38        455.71        15.81 o                         
   1   7   0        651.20        689.62        17.10 o                         
   2   7   0         21.75         24.60         1.73 o                         
   3   7   0         23.69         26.21         1.77 o                         
   4   7   0         46.39         60.75         2.65 o                         
   5   7   0         33.28         46.56         2.94 o                         
   6   7   0          0.12          1.73         1.15 o                         
   7   7   0        516.52        535.93        14.12 o                         
   8   7   0        107.36        100.07         4.10 o                         
   9   7   0         14.19         11.00         1.83 o                         
  10   7   0         33.63         31.26         1.95 o                         
  11   7   0         15.10         12.90         3.04 o                         
  12   7   0        413.50        395.90        10.45 o                         
  13   7   0         41.84         34.03         1.74 o                         
  -6   8   0         11.13         12.76         1.88 o                         
  -5   8   0         70.54         64.85         2.56 o                         
  -4   8   0          0.09          0.40         2.10 o                         
  -3   8   0         18.30         21.29         2.45 o                         
  -2   8   0        142.61        154.96         4.82 o                         
  -1   8   0         66.02         60.20         2.66 o                         
   0   8   0        141.78        124.51         4.10 o                         
   1   8   0         98.71        103.88         5.22 o                         
   2   8   0        315.27        298.88         8.51 o                         
   3   8   0          4.71          6.44         1.23 o                         
   4   8   0         18.58         17.64         1.73 o                         
   5   8   0         44.55         43.09         2.08 o                         
   6   8   0          3.44          4.83         1.72 o                         
   7   8   0          0.52          0.06         2.10 o                         
   8   8   0         70.95         67.51         3.47 o                         
   9   8   0        395.96        394.37        10.81 o                         
  10   8   0         91.85         86.25         3.63 o                         
  11   8   0         97.44         92.26         3.59 o                         
  12   8   0         38.46         38.30         2.04 o                         
  13   8   0         42.48         25.53         2.32 o                         
  -5   9   0         56.53         66.72         3.34 o                         
  -4   9   0         26.88         27.69         2.32 o                         
  -3   9   0        129.24        136.11         4.35 o                         
  -2   9   0        131.21        143.58         4.52 o                         
  -1   9   0        215.00        214.37        12.78 o                         
   0   9   0          0.00          1.05         0.97 o                         
   1   9   0        249.33        237.50         6.83 o                         
   2   9   0         12.12          9.24         1.53 o                         
   3   9   0         63.27         60.90         2.70 o                         
   4   9   0        143.21        137.91         4.51 o                         
   5   9   0         63.28         66.84         3.92 o                         
   6   9   0          7.62         15.58         1.84 o                         
   7   9   0         63.23         61.80         2.25 o                         
   8   9   0          7.62          5.00         1.32 o                         
   9   9   0          0.03         -1.11         1.11 o                         
  10   9   0         12.37         12.47         3.04 o                         
  11   9   0         32.76         30.28         3.77 o                         
  12   9   0          0.07         -0.79         1.09 o                         
  -4  10   0         88.63         99.98         4.21 o                         
  -3  10   0          3.93          3.62         0.87 o                         
  -2  10   0          0.99          0.61         0.86 o                         
  -1  10   0        116.30         88.27         3.51 o                         
   0  10   0        339.29        325.48        13.89 o                         
   1  10   0         31.35         29.66         1.98 o                         
   2  10   0         25.01         31.22         4.06 o                         
   3  10   0         60.98         67.46         2.87 o                         
   4  10   0         49.53         47.14         2.40 o                         
   5  10   0          5.76          9.18         1.60 o                         
   6  10   0        206.72        206.21         6.11 o                         
   7  10   0          6.86         10.99         1.79 o                         
   8  10   0         53.92         53.27         2.43 o                         
   9  10   0        142.46        135.60         3.71 o                         
  10  10   0         73.68         64.24         2.31 o                         
  11  10   0          2.40          0.74         0.65 o                         
  12  10   0          5.84         12.49         1.53 o                         
  -2  11   0         42.49         34.52         2.47 o                         
  -1  11   0          1.33          0.55         0.86 o                         
   0  11   0         73.34         68.55         2.61 o                         
   1  11   0          4.09          2.58         0.76 o                         
   2  11   0         53.27         61.63         3.63 o                         
   3  11   0        101.03         97.10         5.66 o                         
   4  11   0         64.06         58.59         3.26 o                         
   5  11   0        598.22        609.12        33.33 o                         
   6  11   0          7.58          3.38         0.91 o                         
   7  11   0          6.65          6.51         2.03 o                         
   8  11   0         61.09         61.21         3.63 o                         
   9  11   0         10.37          8.17         1.69 o                         
  10  11   0         68.24         63.17         2.90 o                         
  11  11   0         41.84         33.32         4.28 o                         
   0  12   0          1.81          2.29         0.91 o                         
   1  12   0         11.77          7.72         1.44 o                         
   2  12   0         21.34         23.05         3.91 o                         
   3  12   0          7.23          3.94         1.30 o                         
   4  12   0         13.33         14.45         1.54 o                         
   5  12   0        134.62        138.62         4.26 o                         
   6  12   0        226.41        218.04         6.11 o                         
   7  12   0         48.59         45.54         2.90 o                         
   8  12   0          0.19          0.14         1.01 o                         
   9  12   0          9.89          8.41         2.61 o                         
  10  12   0         24.20         26.24         2.17 o                         
   3  13   0          1.56          1.59         1.30 o                         
   4  13   0          4.87          3.48         1.74 o                         
   5  13   0         70.60         57.64         2.31 o                         
   6  13   0        102.75        100.57         4.50 o                         
   7  13   0          0.24         -1.16         1.16 o                         
  -7 -12   1         54.34         42.93         4.06 o                         
  -6 -12   1         28.63         33.25         2.05 o                         
  -5 -12   1        134.71        127.64         3.95 o                         
  -4 -12   1         61.87         63.10         3.48 o                         
  -3 -12   1          0.22         -1.01         1.01 o                         
  -2 -12   1          0.04          1.30         1.01 o                         
  -1 -12   1         21.49         18.41         2.03 o                         
 -11 -11   1          1.08         -1.01         1.16 o                         
 -10 -11   1          0.00         -0.06         1.01 o                         
  -9 -11   1          0.72         -0.04         1.15 o                         
  -8 -11   1          0.04          0.15         0.92 o                         
  -7 -11   1        146.87        119.85        12.85 o                         
  -6 -11   1          0.01         -0.57         0.87 o                         
  -5 -11   1         26.94         25.38         1.89 o                         
  -4 -11   1          7.00         11.85         1.63 o                         
  -3 -11   1        389.30        371.50         9.77 o                         
  -2 -11   1        142.65        130.82         4.16 o                         
  -1 -11   1         30.22         23.49         1.84 o                         
   0 -11   1          0.20          1.65         1.01 o                         
   1 -11   1         21.53         22.47         2.46 o                         
 -11 -10   1          4.19          1.61         0.66 o                         
 -10 -10   1         27.44         22.78         1.52 o                         
  -9 -10   1          0.27          1.11         0.87 o                         
  -8 -10   1         32.09         30.39         1.98 o                         
  -7 -10   1          5.37          6.04         1.76 o                         
  -6 -10   1         25.52         26.39         1.82 o                         
  -5 -10   1         40.26         36.90         2.03 o                         
  -4 -10   1         50.49         43.32         4.06 o                         
  -3 -10   1          5.76          8.60         1.58 o                         
  -2 -10   1        789.71        743.84        51.37 o                         
  -1 -10   1        252.26        261.62        13.81 o                         
   0 -10   1         36.03         45.33         2.33 o                         
   1 -10   1         11.81         11.00         1.63 o                         
   2 -10   1         42.18         38.70         2.15 o                         
   3 -10   1         16.08          9.57         2.46 o                         
 -12  -9   1          0.03         -0.08         0.53 o                         
 -11  -9   1         90.38         97.01         2.76 o                         
 -10  -9   1         11.89         14.90         1.50 o                         
  -9  -9   1         12.63         19.80         2.17 o                         
  -8  -9   1        746.31        796.82        16.36 o                         
  -7  -9   1         19.42          9.88         1.20 o                         
  -6  -9   1          9.83         17.81         1.90 o                         
  -5  -9   1          1.52          1.00         0.89 o                         
  -4  -9   1        133.30        137.49         3.81 o                         
  -3  -9   1          0.88         10.10         3.48 o                         
  -2  -9   1         22.41         19.04         2.97 o                         
  -1  -9   1        272.50        282.67        10.61 o                         
   0  -9   1        192.83        193.98         5.88 o                         
   1  -9   1        240.67        246.32         6.94 o                         
   2  -9   1         96.22         94.00         5.22 o                         
   3  -9   1          0.81          0.83         1.59 o                         
   4  -9   1         37.28         36.54         2.76 o                         
 -12  -8   1         66.85         71.60         4.63 o                         
 -11  -8   1         10.47         10.98         1.63 o                         
 -10  -8   1        216.30        226.43         6.88 o                         
  -9  -8   1         14.07         10.66         2.32 o                         
  -8  -8   1         14.80         15.17         3.99 o                         
  -7  -8   1        141.37        142.42         5.07 o                         
  -6  -8   1          7.29          8.60         1.90 o                         
  -5  -8   1        128.07        134.37         3.36 o                         
  -4  -8   1        288.61        305.07         6.96 o                         
  -3  -8   1          1.22          1.84         0.95 o                         
  -2  -8   1         60.47         58.77         2.72 o                         
  -1  -8   1         38.36         43.52         2.30 o                         
   0  -8   1        183.00        193.28         8.13 o                         
   1  -8   1         24.63         29.71         2.06 o                         
   2  -8   1        804.08        798.08        21.55 o                         
   3  -8   1        345.15        360.32        16.43 o                         
   5  -8   1          0.10          0.58         1.01 o                         
   6  -8   1         16.05          7.10         1.59 o                         
 -13  -7   1          6.01          3.23         1.23 o                         
 -12  -7   1        124.33        113.58         3.75 o                         
 -11  -7   1         21.81         18.73         3.12 o                         
 -10  -7   1         68.12         68.53         3.23 o                         
  -9  -7   1         99.56         95.57         3.94 o                         
  -8  -7   1         40.19         31.26         2.60 o                         
  -7  -7   1         99.79        112.58         7.11 o                         
  -6  -7   1         56.60         56.23         2.43 o                         
  -5  -7   1        208.64        209.47         5.15 o                         
  -4  -7   1        159.33        186.57         4.80 o                         
  -3  -7   1        372.44        394.22         9.88 o                         
  -2  -7   1        466.76        479.54        12.26 o                         
  -1  -7   1        270.24        289.99         7.91 o                         
   0  -7   1          1.28          2.77         0.91 o                         
   1  -7   1          8.84          6.26         1.67 o                         
   2  -7   1       1009.21        972.38        84.91 o                         
   3  -7   1        169.00        182.36         5.49 o                         
   4  -7   1         28.55         25.24         3.62 o                         
   5  -7   1         11.89         15.13         1.88 o                         
   6  -7   1          3.66          1.61         1.01 o                         
   7  -7   1          5.46          7.97         1.60 o                         
 -13  -6   1          3.87          3.30         2.75 o                         
 -12  -6   1          0.99          0.28         1.23 o                         
 -11  -6   1        229.78        230.22         6.82 o                         
 -10  -6   1        220.84        238.60         5.81 o                         
  -9  -6   1         46.53         47.38         2.71 o                         
  -8  -6   1         98.64        112.72         4.15 o                         
  -7  -6   1        316.20        331.17         7.53 o                         
  -6  -6   1         16.27         17.22         1.62 o                         
  -5  -6   1        187.35        191.10         4.77 o                         
  -4  -6   1         47.48         46.26         2.76 o                         
  -3  -6   1        791.24        836.05        28.71 o                         
  -2  -6   1          3.30          5.65         1.45 o                         
  -1  -6   1          1.67          0.32         0.79 o                         
   0  -6   1         14.12         12.43         1.40 o                         
   1  -6   1         97.44         84.88         2.90 o                         
   2  -6   1         15.03         17.03         1.59 o                         
   3  -6   1        113.53        102.17         2.96 o                         
   4  -6   1         63.10         61.52         2.04 o                         
   5  -6   1         11.84         14.06         2.05 o                         
   6  -6   1          1.51          1.81         1.16 o                         
   7  -6   1          0.51          0.65         0.72 o                         
   8  -6   1          0.80          1.01         0.61 o                         
 -13  -5   1        226.89        189.13         5.19 o                         
 -12  -5   1         61.92         49.39         1.89 o                         
 -11  -5   1         17.75         16.77         2.25 o                         
 -10  -5   1         77.56         80.06         2.85 o                         
  -9  -5   1        782.97        803.05        16.57 o                         
  -8  -5   1          0.54         -0.94         1.21 o                         
  -7  -5   1        195.85        199.97         5.00 o                         
  -6  -5   1          4.74          3.84         1.32 o                         
  -5  -5   1        320.07        349.74        12.66 o                         
  -4  -5   1       1521.16       1520.81        51.08 o                         
  -3  -5   1        334.41        318.97        11.51 o                         
  -2  -5   1       3810.56       3676.58       122.08 o                         
  -1  -5   1       1157.63       1199.56        28.62 o                         
   0  -5   1          4.48          3.43         0.97 o                         
   1  -5   1         14.88         26.10         2.17 o                         
   2  -5   1        187.55        217.22         6.42 o                         
   3  -5   1        244.02        221.66         4.45 o                         
   4  -5   1        523.97        552.93         9.88 o                         
   5  -5   1        320.66        321.71         7.08 o                         
   6  -5   1         15.82         17.89         1.60 o                         
   7  -5   1         46.91         46.00         2.57 o                         
   8  -5   1         64.15         55.73         2.07 o                         
   9  -5   1          0.17         -0.01         0.56 o                         
 -13  -4   1         42.74         32.63         2.47 o                         
 -12  -4   1          0.00          0.19         0.59 o                         
 -11  -4   1         35.46         32.87         2.23 o                         
 -10  -4   1          9.14         12.59         1.66 o                         
  -9  -4   1         30.83         26.51         1.70 o                         
  -8  -4   1          0.96          1.04         0.85 o                         
  -7  -4   1        514.34        514.23        10.86 o                         
  -1  -4   1        102.55         99.61         5.08 o                         
   0  -4   1         52.40         55.81         1.67 o                         
   1  -4   1         71.45         61.34         2.06 o                         
   2  -4   1       4082.97       4060.79       102.77 o                         
   3  -4   1        451.66        485.68        12.59 o                         
   4  -4   1        116.61        116.95         2.81 o                         
   5  -4   1        546.23        552.88        11.42 o                         
   6  -4   1        162.67        175.31         4.36 o                         
   7  -4   1          0.68          0.98         0.73 o                         
   8  -4   1         11.51         12.18         2.17 o                         
   9  -4   1         47.56         46.89         2.23 o                         
  10  -4   1         19.57         17.18         1.81 o                         
 -13  -3   1         79.12         76.00         2.56 o                         
 -12  -3   1          3.44          3.03         0.72 o                         
 -11  -3   1          7.18          5.23         1.33 o                         
 -10  -3   1        241.33        250.54         5.28 o                         
  -9  -3   1          1.43          1.37         0.67 o                         
  -8  -3   1         12.87         14.77         1.47 o                         
  -7  -3   1        556.10        612.63        11.00 o                         
  -1  -3   1        474.12        441.63        12.75 o                         
   0  -3   1       1366.85       1221.13        28.97 o                         
   1  -3   1        371.70        313.30         8.05 o                         
   2  -3   1         50.17         49.18         3.48 o                         
   3  -3   1        102.41         92.12         3.79 o                         
   4  -3   1       2464.71       2480.94        84.37 o                         
   5  -3   1        626.73        648.73        13.21 o                         
   6  -3   1        212.65        211.84         5.03 o                         
   7  -3   1          5.16          2.52         0.74 o                         
   8  -3   1         39.68         38.87         1.85 o                         
   9  -3   1         13.30         16.16         2.25 o                         
  10  -3   1        301.24        302.75         6.65 o                         
  11  -3   1          0.03          0.70         0.51 o                         
 -13  -2   1        135.91        130.84         3.70 o                         
 -12  -2   1         49.29         51.86         2.35 o                         
 -11  -2   1          1.19          1.73         0.66 o                         
 -10  -2   1         10.51         11.54         1.20 o                         
  -9  -2   1         13.33         13.68         1.45 o                         
  -8  -2   1         92.71         96.12         3.44 o                         
  -7  -2   1         88.66         97.49         2.61 o                         
  -6  -2   1        995.08        936.35        32.31 o                         
  -5  -2   1       1591.02       1514.69        50.92 o                         
  -4  -2   1        460.39        487.95        16.66 o                         
  -3  -2   1        115.20        136.83         3.39 o                         
  -1  -2   1        593.57        536.59        12.63 o                         
   0  -2   1         42.11         55.13         5.88 o                         
   1  -2   1       3341.22       3195.92       115.19 o                         
   2  -2   1       3980.42       3817.21       110.17 o                         
   3  -2   1        623.62        609.80        36.85 o                         
   4  -2   1         76.74         70.52         4.50 o                         
   5  -2   1        532.29        489.31        18.97 o                         
   6  -2   1        147.74        151.62         3.85 o                         
   7  -2   1          6.62          9.26         1.55 o                         
   8  -2   1         29.67         27.94         2.03 o                         
   9  -2   1         72.34         78.19         2.53 o                         
  10  -2   1          0.00          0.25         0.56 o                         
  11  -2   1        149.17        144.59         4.57 o                         
 -12  -1   1         22.29         16.75         1.46 o                         
 -11  -1   1          9.81         11.15         1.27 o                         
 -10  -1   1         39.32         39.12         1.86 o                         
  -9  -1   1        466.86        504.17         9.32 o                         
  -8  -1   1         92.67         93.76         2.61 o                         
  -7  -1   1          7.82          9.65         1.35 o                         
  -6  -1   1        458.31        447.91        16.77 o                         
  -5  -1   1          3.08          1.59         1.16 o                         
  -4  -1   1        789.44        733.14        25.14 o                         
  -3  -1   1        864.85        860.69        28.97 o                         
  -2  -1   1       3124.83       3215.85       122.27 o                         
  -1  -1   1        220.67        217.70        11.33 o                         
   0  -1   1       1632.40       1551.83        38.03 o                         
   1  -1   1        983.06        831.70        19.75 o                         
   2  -1   1       1328.68       1181.34        42.76 o                         
   3  -1   1       1438.18       1276.57        30.59 o                         
   4  -1   1        307.80        269.14        14.86 o                         
   5  -1   1        221.02        248.45        10.32 o                         
   6  -1   1        240.70        234.38         5.34 o                         
   7  -1   1         34.80         40.62         1.95 o                         
   8  -1   1         30.79         39.66         1.89 o                         
   9  -1   1          2.55          1.19         0.71 o                         
  10  -1   1         26.53         27.61         1.83 o                         
  11  -1   1         43.18         45.84         1.69 o                         
  12  -1   1          6.51          6.03         1.31 o                         
 -12   0   1        171.78        164.54         4.67 o                         
 -11   0   1        103.87        107.76         2.87 o                         
 -10   0   1          0.25          1.72         0.68 o                         
  -9   0   1          2.14          1.49         0.71 o                         
  -8   0   1        179.63        177.89         4.49 o                         
  -7   0   1          1.64          2.21         0.81 o                         
  -6   0   1        138.55        128.71         4.71 o                         
  -5   0   1        201.15        200.59         8.43 o                         
  -4   0   1          0.35          0.72         0.87 o                         
  -3   0   1       3225.74       2990.32        99.49 o                         
  -2   0   1       9392.17       9995.21       333.48 o                         
  -1   0   1       1120.94       1068.41        35.56 o                         
   0   0   1        926.42        874.99        33.00 o                         
   1   0   1        371.80        291.59        14.72 o                         
   2   0   1       1706.53       1393.38        32.90 o                         
   3   0   1      10271.04      10686.63       416.95 o                         
   4   0   1       3045.50       2805.31        66.30 o                         
   5   0   1        582.99        572.31        17.48 o                         
   6   0   1         97.28         92.43         5.95 o                         
   7   0   1        158.46        157.49         3.99 o                         
   8   0   1          2.43          5.36         1.36 o                         
   9   0   1          5.91          8.58         1.25 o                         
  10   0   1        163.76        169.61         4.36 o                         
  11   0   1         63.44         59.79         2.05 o                         
  12   0   1          4.11          5.24         2.39 o                         
 -12   1   1        228.45        233.55         8.59 o                         
 -11   1   1         11.23         10.28         1.30 o                         
 -10   1   1        301.55        314.81        16.18 o                         
  -9   1   1        668.74        740.83        19.34 o                         
  -8   1   1         23.21         26.99         1.76 o                         
  -7   1   1         35.36         40.15         1.97 o                         
  -6   1   1         89.81         82.40         2.77 o                         
  -5   1   1        518.41        510.71        19.12 o                         
  -4   1   1        647.36        671.23        23.72 o                         
  -3   1   1        753.88        703.90        24.42 o                         
  -2   1   1       1639.32       1469.35        49.38 o                         
  -1   1   1       4890.55       4810.47       161.44 o                         
   0   1   1         78.97         63.05         2.48 o                         
   1   1   1        608.20        578.14        19.14 o                         
   2   1   1      10286.24      10606.08       249.50 o                         
   3   1   1       6223.16       6541.42       269.52 o                         
   4   1   1         22.19         22.30         1.28 o                         
   5   1   1       1471.26       1420.23        34.10 o                         
   6   1   1       1090.38       1057.57        55.31 o                         
   7   1   1          0.10         -0.36         1.09 o                         
   8   1   1         77.29         66.53         2.14 o                         
   9   1   1          0.14         -0.36         0.70 o                         
  10   1   1         70.26         72.20         2.61 o                         
  11   1   1        419.53        397.76        16.60 o                         
  12   1   1          0.40          1.05         0.76 o                         
  13   1   1          0.65          5.65         1.88 o                         
 -11   2   1        198.75        186.34         5.09 o                         
 -10   2   1          0.68          1.96         0.71 o                         
  -9   2   1          1.08          0.82         0.65 o                         
  -8   2   1         20.57         20.19         1.63 o                         
  -7   2   1          1.23          1.65         2.30 o                         
  -6   2   1        193.84        182.55         4.49 o                         
  -5   2   1        110.66         98.71         3.09 o                         
  -4   2   1        390.65        395.42        15.16 o                         
  -3   2   1        893.58        924.35        31.93 o                         
  -2   2   1         74.32         61.99         3.19 o                         
  -1   2   1         46.36         49.49         2.47 o                         
   0   2   1          3.85          4.35         0.72 o                         
   1   2   1        196.51        183.37         5.48 o                         
   2   2   1        797.91        725.41        17.15 o                         
   4   2   1       9336.58       9979.70       257.55 o                         
   5   2   1         16.27         14.06         2.03 o                         
   6   2   1         61.83         62.85         7.69 o                         
   7   2   1          7.12          5.85         1.00 o                         
   8   2   1        571.62        590.17        10.58 o                         
   9   2   1         15.07         15.16         1.40 o                         
  10   2   1          0.37          1.14         0.73 o                         
  11   2   1        174.45        166.58         7.10 o                         
  12   2   1         13.70         12.98         1.48 o                         
  13   2   1         14.87         13.19         2.46 o                         
 -10   3   1          0.44          0.21         0.56 o                         
  -9   3   1        177.84        175.26         4.33 o                         
  -8   3   1         56.87         57.26         2.47 o                         
  -7   3   1        141.66        143.23         3.87 o                         
  -6   3   1          1.93          5.43         1.65 o                         
  -5   3   1         72.83         71.89         2.53 o                         
  -4   3   1         32.28         35.67         4.49 o                         
  -3   3   1        689.68        702.97        25.04 o                         
  -2   3   1       1118.94       1073.91        37.09 o                         
  -1   3   1        647.09        634.72        22.03 o                         
   0   3   1        248.15        248.73         9.04 o                         
   1   3   1       1171.23       1107.13        48.48 o                         
   2   3   1        248.88        246.22         8.61 o                         
   3   3   1         13.55         12.69         0.72 o                         
   4   3   1       2945.52       2860.29        69.32 o                         
   5   3   1       2256.53       2164.51        58.22 o                         
   6   3   1         52.68         54.27         2.56 o                         
   7   3   1         46.21         39.91         2.28 o                         
   8   3   1        290.34        301.70         5.83 o                         
   9   3   1        511.68        535.16         9.83 o                         
  10   3   1         34.68         29.28         1.58 o                         
  11   3   1         99.51        105.79         3.24 o                         
  12   3   1         82.44         84.17         2.65 o                         
  13   3   1         21.32         22.33         1.60 o                         
 -10   4   1         11.97         15.32         1.11 o                         
  -9   4   1        113.43        117.09         3.64 o                         
  -8   4   1         11.05          7.82         1.42 o                         
  -7   4   1        299.31        278.70         7.86 o                         
  -6   4   1         38.30         32.33         2.05 o                         
  -5   4   1          1.36          6.09         2.03 o                         
  -4   4   1         22.56         27.74         1.59 o                         
  -3   4   1        478.28        498.57        12.85 o                         
  -2   4   1          0.58          1.45         1.45 o                         
  -1   4   1        326.75        338.50        12.82 o                         
   0   4   1        541.38        598.15        20.79 o                         
   1   4   1         46.79         54.34         1.90 o                         
   2   4   1       1441.45       1412.83        87.94 o                         
   3   4   1       1148.08       1195.47        39.85 o                         
   4   4   1         25.01         33.81         1.13 o                         
   5   4   1        726.35        709.00        21.55 o                         
   7   4   1        110.99        105.75         3.94 o                         
   8   4   1        142.13        143.90         3.32 o                         
   9   4   1          5.37          4.20         0.91 o                         
  10   4   1        141.43        145.67         4.22 o                         
  11   4   1          0.00         -0.62         0.77 o                         
  12   4   1         99.28        101.38         2.98 o                         
  13   4   1         67.26         61.82         2.03 o                         
  -9   5   1        100.89         93.82         2.92 o                         
  -8   5   1        150.99        153.74         4.57 o                         
  -7   5   1        352.48        397.31        10.70 o                         
  -6   5   1        262.44        267.54         7.45 o                         
  -5   5   1          4.82          2.29         1.59 o                         
  -4   5   1         38.87         41.74         2.02 o                         
  -3   5   1        111.79        101.08         3.54 o                         
  -2   5   1         10.24         11.15         1.41 o                         
  -1   5   1         66.32         65.28         2.60 o                         
   0   5   1         16.32         24.08         5.07 o                         
   1   5   1        112.71        110.23         3.16 o                         
   2   5   1        260.40        255.69         5.38 o                         
   3   5   1         34.18         32.07         1.08 o                         
   4   5   1        140.75        153.09         5.96 o                         
   7   5   1          3.18          2.54         2.10 o                         
   8   5   1        179.17        182.29         5.69 o                         
   9   5   1         55.41         58.54         2.37 o                         
  10   5   1          2.23          0.56         0.99 o                         
  11   5   1         60.26         66.68         2.59 o                         
  12   5   1        220.88        217.82         5.20 o                         
  13   5   1          0.16         -0.26         0.55 o                         
  -8   6   1          3.49          4.70         1.07 o                         
  -7   6   1        214.39        197.42         5.60 o                         
  -6   6   1        198.95        189.08         5.60 o                         
  -5   6   1         50.66         49.87         2.50 o                         
  -4   6   1        666.11        655.85        13.43 o                         
  -3   6   1        259.27        253.46         5.71 o                         
  -2   6   1         35.23         34.08         1.64 o                         
  -1   6   1        167.51        171.30         6.11 o                         
   0   6   1          0.72          2.00         1.01 o                         
   1   6   1         12.94         14.28         1.23 o                         
   2   6   1        629.24        693.34        13.85 o                         
   3   6   1        345.21        372.15         7.57 o                         
   4   6   1         15.16         17.25         1.74 o                         
   5   6   1        283.09        298.94        10.91 o                         
   6   6   1         27.72         22.69         3.91 o                         
   7   6   1         40.20         32.89         1.99 o                         
   8   6   1          6.06          9.86         1.68 o                         
   9   6   1         86.31         95.99         3.84 o                         
  10   6   1          0.01          0.91         0.79 o                         
  11   6   1          2.21          7.53         2.00 o                         
  12   6   1         27.93         27.72         1.43 o                         
  13   6   1         27.79         29.41         1.84 o                         
  -8   7   1         24.89         24.64         3.41 o                         
  -7   7   1        146.06        144.24         4.16 o                         
  -6   7   1         16.29         16.35         2.03 o                         
  -5   7   1          5.76         10.51         1.48 o                         
  -4   7   1        283.44        279.69         6.32 o                         
  -3   7   1        738.95        766.59        15.55 o                         
  -2   7   1          9.86          5.42         1.04 o                         
  -1   7   1        326.33        328.20         7.44 o                         
   0   7   1        278.94        244.28         5.69 o                         
   1   7   1        408.86        443.79        22.72 o                         
   2   7   1         84.82         93.60         3.26 o                         
   3   7   1         54.45         55.47         2.44 o                         
   4   7   1       1376.30       1423.98        34.20 o                         
   5   7   1         17.44         14.93         2.17 o                         
   6   7   1          0.11          0.15         1.17 o                         
   7   7   1        117.24        121.46         6.60 o                         
   8   7   1          4.92          5.69         1.29 o                         
   9   7   1         48.81         62.24         2.61 o                         
  10   7   1          3.71          3.21         1.04 o                         
  11   7   1         65.94         65.32         2.74 o                         
  12   7   1         56.65         56.73         2.82 o                         
  13   7   1         12.80          9.39         1.88 o                         
  -7   8   1          3.91          4.20         1.45 o                         
  -6   8   1          1.49          6.96         1.59 o                         
  -5   8   1         21.41         20.14         1.59 o                         
  -4   8   1         12.81         13.10         2.90 o                         
  -3   8   1        302.72        312.11         7.28 o                         
  -2   8   1       1157.35       1238.36        24.54 o                         
  -1   8   1         54.01         48.13         2.19 o                         
   0   8   1        617.23        597.24        12.62 o                         
   1   8   1        207.47        210.21         7.55 o                         
   2   8   1        717.89        737.50        18.34 o                         
   3   8   1          3.91          4.80         1.74 o                         
   4   8   1         25.44         30.40         4.86 o                         
   5   8   1        397.09        421.68        11.01 o                         
   6   8   1         30.39         29.00         2.22 o                         
   7   8   1          0.05          1.15         1.60 o                         
   8   8   1          1.33          0.70         1.39 o                         
   9   8   1        234.42        244.35         7.40 o                         
  10   8   1        315.98        354.59         9.87 o                         
  11   8   1          2.03          8.99         2.75 o                         
  12   8   1         14.43         11.05         2.75 o                         
  13   8   1          1.77          0.39         1.04 o                         
  -5   9   1         24.55         19.57         1.88 o                         
  -4   9   1          0.53          3.19         1.30 o                         
  -3   9   1          2.42          0.35         1.04 o                         
  -2   9   1         27.11         22.61         1.58 o                         
  -1   9   1          0.58          0.83         0.76 o                         
   0   9   1        406.06        428.39        11.27 o                         
   1   9   1         36.22         41.58         3.84 o                         
   2   9   1         92.71         85.60         3.26 o                         
   3   9   1         75.39         78.32         3.16 o                         
   4   9   1         67.32         73.77         5.50 o                         
   5   9   1         79.09         93.88         3.51 o                         
   6   9   1         20.97         17.58         1.92 o                         
   7   9   1        185.78        194.39         4.36 o                         
   8   9   1        319.76        345.85        10.11 o                         
   9   9   1         53.22         66.32         3.37 o                         
  10   9   1         93.64         91.92         3.78 o                         
  11   9   1          0.07         -0.08         1.45 o                         
  12   9   1          2.44          1.05         1.01 o                         
  13   9   1         15.92         16.04         1.55 o                         
  -3  10   1          0.02          1.01         0.87 o                         
  -2  10   1        150.70        151.56         4.57 o                         
  -1  10   1         25.18         24.15         1.79 o                         
   0  10   1        219.58        223.69        11.18 o                         
   1  10   1        459.06        495.06        21.55 o                         
   2  10   1         37.73         27.21         1.89 o                         
   3  10   1        598.92        545.48        14.76 o                         
   4  10   1         14.16         16.09         3.19 o                         
   5  10   1        357.58        380.46        12.22 o                         
   6  10   1        110.50        113.34         3.94 o                         
   7  10   1         83.22         80.22         3.18 o                         
   8  10   1         25.18         24.08         2.75 o                         
   9  10   1         19.95         10.11         2.13 o                         
  10  10   1         13.98         13.29         1.58 o                         
  11  10   1         11.63         11.18         1.40 o                         
  12  10   1        104.40         93.11         5.05 o                         
  -3  11   1          1.06          1.74         0.87 o                         
  -2  11   1          8.50          8.99         1.59 o                         
  -1  11   1          2.04          3.48         1.30 o                         
   0  11   1          9.80          9.03         1.38 o                         
   1  11   1        121.98        113.94         5.30 o                         
   2  11   1          6.38          2.64         0.76 o                         
   3  11   1          3.97          4.59         1.23 o                         
   4  11   1          0.21         -0.32         1.52 o                         
   5  11   1          0.02          1.23         0.82 o                         
   6  11   1         20.28         18.58         1.84 o                         
   7  11   1         79.67         80.82         4.57 o                         
   8  11   1        229.88        249.90        10.61 o                         
   9  11   1         12.37         11.82         1.82 o                         
  10  11   1         16.51         17.97         2.25 o                         
  11  11   1          0.66          1.13         0.76 o                         
  12  11   1          1.63          1.75         0.61 o                         
  -1  12   1          5.83         11.16         1.74 o                         
   0  12   1        122.97        127.73         3.84 o                         
   1  12   1         93.54        113.38         3.53 o                         
   2  12   1         16.64         19.33         1.48 o                         
   3  12   1        195.46        173.16         5.13 o                         
   4  12   1         61.77         53.81         2.31 o                         
   5  12   1          5.77          5.31         2.32 o                         
   6  12   1        114.72        112.84         3.74 o                         
   7  12   1         12.59         12.00         1.88 o                         
   8  12   1         33.85         36.25         2.61 o                         
   9  12   1         87.89         84.72         4.06 o                         
  10  12   1         10.13          7.25         1.74 o                         
  11  12   1          2.88          5.51         1.59 o                         
   2  13   1          5.88          5.22         1.74 o                         
   3  13   1         19.60         22.14         1.96 o                         
   4  13   1         11.03         11.11         1.32 o                         
   5  13   1          0.12          1.83         1.09 o                         
   6  13   1          1.11          0.53         0.78 o                         
   7  13   1         13.33          8.84         1.74 o                         
   8  13   1        203.02        197.53         7.41 o                         
   9  13   1         52.97         45.40         2.47 o                         
  -6 -12   2          1.49          2.61         1.74 o                         
  -5 -12   2         25.71         27.69         2.61 o                         
  -4 -12   2          7.30         10.87         1.88 o                         
  -3 -12   2          2.20          1.01         1.16 o                         
  -2 -12   2          1.07          0.72         1.16 o                         
  -1 -12   2         27.44         43.50         3.62 o                         
 -10 -11   2          6.68          3.04         1.45 o                         
  -9 -11   2          0.27         -0.19         1.07 o                         
  -8 -11   2          0.11          1.01         1.45 o                         
  -7 -11   2         13.99         15.95         3.04 o                         
  -6 -11   2        117.68        126.25         6.82 o                         
  -5 -11   2        391.21        351.25        13.10 o                         
  -4 -11   2         12.72         13.05         2.17 o                         
  -3 -11   2         19.21         15.08         2.46 o                         
  -2 -11   2         29.32         26.97         2.46 o                         
  -1 -11   2         20.60         22.04         2.17 o                         
   0 -11   2          0.00         -1.16         1.16 o                         
   1 -11   2          1.55          3.04         1.74 o                         
 -11 -10   2         87.62         89.18         2.87 o                         
 -10 -10   2          0.42          1.35         1.38 o                         
  -9 -10   2          0.46          0.56         0.77 o                         
  -8 -10   2         90.01         87.94         2.76 o                         
  -7 -10   2        134.33        131.04         3.27 o                         
  -6 -10   2         11.48         13.57         1.93 o                         
  -5 -10   2         17.38         17.48         1.62 o                         
  -4 -10   2        142.62        143.33         4.62 o                         
  -3 -10   2        121.72        107.83         6.10 o                         
  -2 -10   2         44.25         38.14         3.05 o                         
  -1 -10   2         79.81         75.85         4.21 o                         
   0 -10   2         14.89         10.58         2.17 o                         
   1 -10   2         40.13         35.24         2.76 o                         
   2 -10   2         31.40         47.85         3.33 o                         
 -12  -9   2          0.92          5.54         1.11 o                         
 -11  -9   2         77.14         69.43         2.15 o                         
 -10  -9   2         46.76         46.80         1.90 o                         
  -9  -9   2        414.48        415.16         8.97 o                         
  -8  -9   2         46.65         53.70         2.31 o                         
  -7  -9   2         27.51         26.81         1.71 o                         
  -6  -9   2          7.43         14.29         2.00 o                         
  -5  -9   2         80.55         79.69         2.49 o                         
  -4  -9   2         14.07         16.83         2.56 o                         
  -3  -9   2        117.01         99.39         4.29 o                         
  -2  -9   2         26.12         19.67         3.19 o                         
  -1  -9   2          9.37         12.11         1.67 o                         
   0  -9   2        219.76        193.72         7.63 o                         
   1  -9   2          2.98          5.42         1.25 o                         
   2  -9   2         40.32         38.87         6.02 o                         
   3  -9   2          8.34          3.62         2.03 o                         
 -12  -8   2          0.38          0.86         0.61 o                         
 -11  -8   2         89.41         84.15         3.18 o                         
 -10  -8   2         37.87         40.07         3.91 o                         
  -9  -8   2         87.09         94.06         3.85 o                         
  -8  -8   2        252.10        280.41         8.22 o                         
  -7  -8   2        348.69        357.60        10.03 o                         
  -6  -8   2        137.32        133.86         3.32 o                         
  -5  -8   2        607.07        630.78        24.15 o                         
  -4  -8   2         18.77         18.68         2.04 o                         
  -3  -8   2          7.30          4.00         0.98 o                         
  -2  -8   2         38.89         48.03         2.47 o                         
  -1  -8   2         54.99         64.00         2.93 o                         
   0  -8   2        214.66        202.34         5.03 o                         
   1  -8   2        440.22        448.24        10.04 o                         
   2  -8   2        462.21        480.90        10.09 o                         
   3  -8   2        366.20        390.88        10.24 o                         
   4  -8   2        187.35        171.37         7.12 o                         
 -12  -7   2          1.67          0.58         0.66 o                         
 -11  -7   2         51.09         51.21         2.70 o                         
 -10  -7   2        133.23        147.10         4.92 o                         
  -9  -7   2          5.59         11.44         2.10 o                         
  -8  -7   2         14.72         16.01         2.61 o                         
  -7  -7   2        248.47        255.49         7.71 o                         
  -6  -7   2         28.22         34.23         3.66 o                         
  -5  -7   2        234.51        233.55         5.63 o                         
  -4  -7   2        407.05        408.78         8.37 o                         
  -3  -7   2         93.29         96.60         3.73 o                         
  -2  -7   2         11.78         10.57         1.21 o                         
  -1  -7   2        527.95        562.55        29.67 o                         
   0  -7   2         18.37         25.95         2.17 o                         
   1  -7   2         16.32         11.95         1.59 o                         
   2  -7   2        104.94        103.33         3.01 o                         
   3  -7   2          2.81          4.40         1.93 o                         
   4  -7   2         38.33         44.54         2.56 o                         
   5  -7   2          6.36          5.32         2.46 o                         
   6  -7   2          1.57          2.46         1.30 o                         
 -12  -6   2         80.62         87.04         3.18 o                         
 -11  -6   2          0.96          1.03         0.87 o                         
 -10  -6   2         12.27         13.07         1.61 o                         
  -9  -6   2         15.62         17.81         1.84 o                         
  -8  -6   2          8.55         10.27         1.46 o                         
  -7  -6   2        549.50        582.66        13.34 o                         
  -6  -6   2        109.03         99.64         3.09 o                         
  -5  -6   2          5.92          5.80         1.38 o                         
  -4  -6   2         62.22         61.47         2.44 o                         
  -3  -6   2        312.73        325.62        11.93 o                         
  -2  -6   2        858.31        974.37        33.41 o                         
  -1  -6   2       1173.01       1274.37        43.39 o                         
   0  -6   2        471.80        527.80        18.81 o                         
   1  -6   2          7.96          9.76         1.52 o                         
   2  -6   2         45.61         41.22         1.98 o                         
   3  -6   2          5.93          6.42         0.94 o                         
   4  -6   2          8.10          7.73         1.49 o                         
   5  -6   2        905.39        944.04        18.87 o                         
   6  -6   2         60.75         68.08         5.72 o                         
   7  -6   2          4.68          4.49         1.06 o                         
   8  -6   2          4.38          0.29         1.30 o                         
 -13  -5   2          3.16          1.59         1.01 o                         
 -12  -5   2         13.90         13.88         1.26 o                         
 -11  -5   2        407.32        391.14         8.52 o                         
 -10  -5   2         33.80         39.65         2.06 o                         
  -9  -5   2        317.37        332.77         7.63 o                         
  -8  -5   2         39.63         42.76         2.31 o                         
  -7  -5   2         88.43        102.75         3.98 o                         
  -6  -5   2         87.74         89.03         3.24 o                         
  -5  -5   2         16.39         14.19         1.59 o                         
  -4  -5   2         65.88         53.96         3.05 o                         
  -3  -5   2         10.44         18.84         1.74 o                         
  -2  -5   2        135.38        126.47         5.23 o                         
  -1  -5   2        300.46        295.59         7.72 o                         
   0  -5   2        137.17        126.19         3.40 o                         
   1  -5   2          7.89         10.51         1.25 o                         
   2  -5   2        307.82        301.02         7.06 o                         
   3  -5   2        327.71        304.41         7.12 o                         
   4  -5   2          0.35          0.87         0.96 o                         
   5  -5   2        210.38        203.75         4.89 o                         
   6  -5   2          1.71          0.34         0.75 o                         
   7  -5   2         74.93         88.06         2.69 o                         
   8  -5   2         11.91          7.72         1.09 o                         
   9  -5   2         18.78         18.12         3.48 o                         
 -12  -4   2         70.84         65.59         2.21 o                         
 -11  -4   2         61.56         59.99         2.26 o                         
 -10  -4   2          3.40          6.28         1.29 o                         
  -9  -4   2          4.30          3.48         1.23 o                         
  -8  -4   2        180.05        174.30         4.61 o                         
  -7  -4   2         70.28         74.26         2.76 o                         
  -6  -4   2        100.98        105.49         3.35 o                         
  -5  -4   2        302.99        267.59         9.90 o                         
  -4  -4   2         83.19         76.90         3.63 o                         
  -3  -4   2         16.72         20.44         1.88 o                         
  -2  -4   2        468.65        472.99        16.50 o                         
  -1  -4   2        476.58        471.71         9.47 o                         
   0  -4   2       4463.35       4549.04        87.16 o                         
   1  -4   2        854.27        978.46        19.41 o                         
   2  -4   2        674.16        687.88        17.11 o                         
   3  -4   2        886.54        901.10        22.31 o                         
   4  -4   2        143.00        139.18         3.15 o                         
   5  -4   2         16.75         18.16         1.70 o                         
   6  -4   2          0.15          0.00         0.75 o                         
   7  -4   2        238.08        251.94         5.79 o                         
   8  -4   2         33.89         35.63         2.61 o                         
   9  -4   2         19.66         20.75         1.34 o                         
  10  -4   2          3.59          2.91         0.70 o                         
 -12  -3   2         65.81         68.47         2.60 o                         
 -11  -3   2         29.40         29.78         1.77 o                         
 -10  -3   2        137.48        143.43         3.41 o                         
  -9  -3   2        158.11        163.33         3.77 o                         
  -8  -3   2        102.88        121.43        10.08 o                         
  -7  -3   2         49.03         56.19         2.58 o                         
  -6  -3   2        328.62        309.10         8.64 o                         
  -1  -3   2        539.82        519.45        18.74 o                         
   0  -3   2        109.87        145.89         4.01 o                         
   1  -3   2        901.33        972.41        23.48 o                         
   2  -3   2         53.60         42.23         1.68 o                         
   3  -3   2          0.72          0.42         0.94 o                         
   4  -3   2        445.71        449.09        17.78 o                         
   5  -3   2        166.95        190.55         4.56 o                         
   6  -3   2        404.14        393.11         8.43 o                         
   7  -3   2         98.06        100.86         2.99 o                         
   8  -3   2        297.11        325.39         7.22 o                         
   9  -3   2         14.95         13.43         1.30 o                         
  10  -3   2         53.53         49.82         2.41 o                         
  11  -3   2         74.70         85.75         4.64 o                         
 -12  -2   2         89.82         78.67         2.76 o                         
 -11  -2   2        862.04        857.68        18.95 o                         
 -10  -2   2        291.69        321.01         6.25 o                         
  -9  -2   2          0.57         -0.39         0.77 o                         
  -8  -2   2        134.69        143.15         3.48 o                         
  -7  -2   2         24.10         25.03         2.16 o                         
  -6  -2   2          0.46          1.45         1.59 o                         
  -5  -2   2        164.00        175.86         8.35 o                         
  -4  -2   2       1874.31       1892.58        44.56 o                         
  -3  -2   2          8.00          5.37         0.62 o                         
  -2  -2   2       1450.37       1453.86        48.29 o                         
  -1  -2   2        559.66        567.29        13.50 o                         
   0  -2   2        641.45        674.98        16.18 o                         
   1  -2   2       1304.66       1166.33        43.31 o                         
   2  -2   2       2302.89       2033.30        48.28 o                         
   3  -2   2       6150.37       5760.13       135.41 o                         
   4  -2   2        921.21        876.47        30.99 o                         
   6  -2   2        284.55        284.67         6.32 o                         
   7  -2   2        535.12        546.66        19.68 o                         
   8  -2   2        147.27        148.39         3.91 o                         
   9  -2   2         78.85         75.98         2.51 o                         
  10  -2   2          4.80          4.07         1.03 o                         
  11  -2   2          0.00         -0.23         0.50 o                         
 -12  -1   2         20.98         22.83         1.81 o                         
 -11  -1   2         27.15         29.04         1.55 o                         
 -10  -1   2          8.15          6.97         1.30 o                         
  -9  -1   2         60.73         65.53         2.42 o                         
  -8  -1   2        157.52        162.12         3.77 o                         
  -7  -1   2          7.69         12.26         1.74 o                         
  -6  -1   2         20.91         20.24         2.78 o                         
  -5  -1   2        147.88        143.67         4.62 o                         
  -4  -1   2        610.46        702.00        17.13 o                         
  -3  -1   2        393.55        401.43         9.86 o                         
  -2  -1   2        353.54        341.18        11.99 o                         
  -1  -1   2         75.89         71.90         1.95 o                         
   0  -1   2        150.48        145.79         3.71 o                         
   1  -1   2      11217.69      12092.57       285.26 o                         
   2  -1   2       4501.83       4342.82       145.56 o                         
   3  -1   2        438.57        355.34         9.20 o                         
   4  -1   2         25.23         21.69         2.25 o                         
   5  -1   2         47.84         48.88         4.50 o                         
   6  -1   2        388.94        385.81        10.45 o                         
   7  -1   2        104.67         92.91         2.81 o                         
   8  -1   2         35.21         31.39         1.78 o                         
   9  -1   2        570.67        602.21        12.54 o                         
  10  -1   2         40.64         40.53         1.80 o                         
  11  -1   2          1.37          0.68         0.53 o                         
  12  -1   2          9.29         11.10         2.03 o                         
 -12   0   2         53.01         50.63         2.61 o                         
 -11   0   2        120.19        109.57         2.90 o                         
 -10   0   2         62.71         62.13         2.37 o                         
  -9   0   2          5.84          4.29         1.03 o                         
  -8   0   2        495.50        517.52        10.96 o                         
  -7   0   2        662.83        724.77        14.78 o                         
  -6   0   2         71.25         65.12         2.31 o                         
  -5   0   2        150.13        138.64         5.02 o                         
  -4   0   2          0.41          1.45         1.01 o                         
  -3   0   2          8.98         12.60         1.07 o                         
  -2   0   2       4019.26       3978.39       170.67 o                         
  -1   0   2       1533.62       1513.93        39.58 o                         
   0   0   2        191.03        168.11         9.20 o                         
   1   0   2       1398.26       1167.08        55.86 o                         
   2   0   2       3402.23       3126.99       108.23 o                         
   3   0   2       6529.29       6337.48       268.86 o                         
   4   0   2         68.04         72.41         3.77 o                         
   5   0   2        422.25        449.47        23.27 o                         
   6   0   2        128.82        142.85         7.55 o                         
   7   0   2        338.21        324.50         6.16 o                         
   8   0   2        196.24        194.98         4.78 o                         
   9   0   2        180.91        203.66         5.00 o                         
  10   0   2        159.03        164.70         4.19 o                         
  11   0   2         83.97         88.94         2.76 o                         
  12   0   2        145.05        150.21         4.36 o                         
 -11   1   2         67.68         66.27         2.31 o                         
 -10   1   2        157.32        153.30         3.85 o                         
  -9   1   2         26.35         23.22         2.01 o                         
  -8   1   2        994.38       1021.28        20.52 o                         
  -7   1   2        492.04        482.39        10.21 o                         
  -6   1   2         46.46         55.42         2.24 o                         
  -5   1   2        251.09        278.45        11.78 o                         
  -4   1   2          2.13          2.46         1.45 o                         
  -3   1   2          3.54          5.07         1.45 o                         
  -2   1   2         34.39         37.42         2.18 o                         
  -1   1   2        356.19        331.07        11.72 o                         
   0   1   2        801.90        736.06        17.72 o                         
   1   1   2       3207.25       3033.34       101.87 o                         
   2   1   2        237.21        209.83         6.35 o                         
   3   1   2        289.11        274.67        19.85 o                         
   4   1   2        578.41        562.75        13.89 o                         
   5   1   2       1205.37       1088.42        26.48 o                         
   6   1   2        625.82        657.52        23.83 o                         
   7   1   2        734.88        707.92        12.68 o                         
   8   1   2         53.71         49.63         1.85 o                         
   9   1   2        664.97        647.26        11.62 o                         
  10   1   2         79.30         87.51         2.57 o                         
  11   1   2         24.10         22.78         2.64 o                         
  12   1   2         28.49         30.57         1.79 o                         
  13   1   2        107.54        103.68         3.13 o                         
 -11   2   2          0.66          0.65         0.51 o                         
 -10   2   2         96.53         97.03         6.46 o                         
  -9   2   2         13.39         11.80         1.86 o                         
  -8   2   2         39.07         41.89         2.90 o                         
  -7   2   2        173.93        182.49         4.60 o                         
  -6   2   2         22.36         23.88         2.11 o                         
  -5   2   2        495.19        462.51        11.81 o                         
  -4   2   2          4.75          9.28         2.32 o                         
  -3   2   2          2.71          3.48         1.30 o                         
  -2   2   2        398.34        411.26        14.75 o                         
  -1   2   2       3064.89       2835.64        94.37 o                         
   0   2   2         89.25        111.44         4.50 o                         
   1   2   2       1610.00       1525.11        86.99 o                         
   2   2   2      15409.18      17718.60       416.60 o                         
   3   2   2       2335.94       2028.67        73.49 o                         
   4   2   2        186.37        148.66        14.48 o                         
   5   2   2        434.06        435.23        11.05 o                         
   6   2   2          0.40          1.10         1.22 o                         
   7   2   2       1913.01       1820.75        30.87 o                         
   8   2   2          1.14          1.68         0.69 o                         
   9   2   2         50.34         52.86         1.91 o                         
  10   2   2        588.60        587.74        10.65 o                         
  11   2   2         13.90         17.20         1.42 o                         
  12   2   2        115.12        111.32         3.74 o                         
  13   2   2          2.70          2.99         2.97 o                         
 -10   3   2         17.03         18.25         1.28 o                         
  -9   3   2        211.26        208.17         5.91 o                         
  -8   3   2        261.51        279.21         7.81 o                         
  -7   3   2          0.17          0.36         0.69 o                         
  -6   3   2         70.20         71.17         7.61 o                         
  -5   3   2         92.40         91.74         3.33 o                         
  -4   3   2        803.00        833.76        35.65 o                         
  -3   3   2        416.99        449.21        17.06 o                         
  -2   3   2       1085.77       1170.80        40.28 o                         
  -1   3   2        105.50         95.85         3.13 o                         
   0   3   2          3.87          2.39         0.87 o                         
   1   3   2         98.51        100.68         4.21 o                         
   2   3   2        910.10        853.24        20.43 o                         
   3   3   2        764.19        731.47        30.37 o                         
   4   3   2        448.21        424.51        10.44 o                         
   5   3   2         34.32         34.19         4.28 o                         
   6   3   2       2562.37       2561.20        70.06 o                         
   7   3   2          2.21          0.86         1.03 o                         
   8   3   2         75.70         80.92         3.08 o                         
   9   3   2       1272.52       1302.61        26.13 o                         
  10   3   2         50.90         53.15         1.92 o                         
  11   3   2          0.57          0.55         0.76 o                         
  12   3   2         19.71         17.44         1.49 o                         
  13   3   2          9.68          7.05         1.18 o                         
 -10   4   2          9.76          7.85         0.92 o                         
  -9   4   2          1.50          1.74         0.87 o                         
  -8   4   2          0.55          0.78         0.87 o                         
  -7   4   2         14.78         13.83         1.71 o                         
  -6   4   2          9.38         10.15         2.32 o                         
  -5   4   2         33.05         28.96         2.00 o                         
  -4   4   2         18.67         21.80         1.47 o                         
  -3   4   2         93.43        111.43         7.11 o                         
  -2   4   2          2.25          1.45         1.30 o                         
  -1   4   2        201.94        196.40         5.81 o                         
   0   4   2       1310.12       1366.32        26.69 o                         
   1   4   2         22.84         26.87         1.38 o                         
   2   4   2       1799.39       1876.23        62.75 o                         
   3   4   2        456.98        474.36        11.58 o                         
   4   4   2          6.00          9.96         1.74 o                         
   5   4   2        300.49        311.98         7.98 o                         
   6   4   2          2.36          7.25         2.17 o                         
   7   4   2       2801.40       2752.94        65.33 o                         
   8   4   2         89.38         96.28         2.53 o                         
   9   4   2         11.16          7.39         1.81 o                         
  10   4   2          0.02         -0.01         0.74 o                         
  11   4   2         42.86         47.44         2.17 o                         
  12   4   2         32.62         28.77         1.90 o                         
  13   4   2          1.23          1.73         0.62 o                         
  -9   5   2        187.29        181.12         4.88 o                         
  -8   5   2        247.41        250.23         6.88 o                         
  -7   5   2        226.75        233.64         6.68 o                         
  -6   5   2        324.79        302.92        11.78 o                         
  -5   5   2          4.01          3.70         0.92 o                         
  -4   5   2        223.12        232.71         5.31 o                         
  -3   5   2         14.01         12.54         1.34 o                         
  -2   5   2        535.39        569.78        14.94 o                         
  -1   5   2        614.29        669.46        24.27 o                         
   0   5   2       1279.03       1285.06        31.24 o                         
   1   5   2        843.40        903.10        22.08 o                         
   2   5   2        109.93        107.56         3.38 o                         
   3   5   2        169.30        167.86         6.54 o                         
   4   5   2        207.15        219.54         8.14 o                         
   5   5   2          0.04          0.05         0.76 o                         
   6   5   2         70.88         64.85         3.63 o                         
   7   5   2        768.16        780.32        19.35 o                         
   8   5   2         20.50         27.09         1.91 o                         
   9   5   2        189.31        199.33         6.06 o                         
  10   5   2         19.96         23.49         2.08 o                         
  11   5   2          0.01          0.34         0.74 o                         
  12   5   2         52.07         52.26         2.12 o                         
  13   5   2          7.48          6.23         1.00 o                         
  14   5   2          3.44          2.61         0.87 o                         
  -8   6   2         26.32         30.02         1.44 o                         
  -7   6   2         15.86         13.48         1.33 o                         
  -6   6   2        322.32        374.18        10.69 o                         
  -5   6   2        293.78        298.07         8.17 o                         
  -4   6   2        273.23        273.43         6.21 o                         
  -3   6   2         14.68         17.28         2.33 o                         
  -2   6   2         65.29         69.31         2.25 o                         
  -1   6   2          3.77          3.41         0.77 o                         
   0   6   2          4.99          2.46         2.17 o                         
   1   6   2          7.14          6.07         1.42 o                         
   2   6   2         69.75         61.96         2.08 o                         
   3   6   2       1535.21       1592.45        30.96 o                         
   4   6   2        364.22        376.29         7.71 o                         
   5   6   2         61.39         49.75         2.90 o                         
   6   6   2         63.33         70.79         4.50 o                         
   7   6   2        255.34        230.21         5.53 o                         
   8   6   2        256.83        269.04         6.29 o                         
   9   6   2          1.91          1.64         0.85 o                         
  10   6   2        127.43        134.96         3.88 o                         
  11   6   2          0.02         -0.34         0.78 o                         
  12   6   2         14.65         14.74         1.19 o                         
  13   6   2          9.02         12.55         1.25 o                         
  14   6   2          3.90          1.58         0.94 o                         
  -7   7   2         65.29         56.91         2.20 o                         
  -6   7   2         12.93         12.68         1.38 o                         
  -5   7   2        303.74        326.16         8.79 o                         
  -4   7   2        347.46        388.22         8.45 o                         
  -3   7   2        209.76        201.04         4.81 o                         
  -2   7   2        244.97        262.94         7.19 o                         
  -1   7   2        286.50        313.16         6.83 o                         
   0   7   2          5.59         11.24         1.94 o                         
   1   7   2          8.25         13.39         3.09 o                         
   2   7   2        160.81        149.32         3.89 o                         
   3   7   2         67.43         70.88         2.75 o                         
   4   7   2         34.31         31.69         4.21 o                         
   5   7   2         17.30         13.77         1.88 o                         
   6   7   2         36.17         32.05         2.76 o                         
   7   7   2         44.35         48.52         2.62 o                         
   8   7   2         73.81         76.71         3.66 o                         
   9   7   2         42.21         43.62         1.94 o                         
  10   7   2         64.36         68.15         2.27 o                         
  11   7   2         54.90         55.50         1.95 o                         
  12   7   2        182.23        173.11         4.26 o                         
  13   7   2        201.82        192.16         6.04 o                         
  -6   8   2         23.06         28.35         1.48 o                         
  -5   8   2        105.00        104.53         3.44 o                         
  -4   8   2         57.83         67.52         2.72 o                         
  -3   8   2        178.15        184.18         4.68 o                         
  -2   8   2         17.31         17.98         1.57 o                         
  -1   8   2        293.47        285.03         6.41 o                         
   0   8   2       1316.20       1267.12        25.07 o                         
   1   8   2          1.85          0.67         1.11 o                         
   2   8   2         34.68         29.06         1.63 o                         
   3   8   2        193.28        213.30         7.68 o                         
   4   8   2        249.78        240.90         8.14 o                         
   5   8   2         64.79         60.90         2.64 o                         
   6   8   2        101.02        100.58         6.09 o                         
   7   8   2        185.69        199.39         8.86 o                         
   8   8   2         30.33         33.38         3.19 o                         
   9   8   2         25.89         27.36         2.95 o                         
  10   8   2          1.69          1.21         1.15 o                         
  11   8   2         78.13         84.41         4.79 o                         
  12   8   2        157.11        154.52         4.88 o                         
  13   8   2         11.48          7.20         1.15 o                         
  -5   9   2         20.13         18.63         1.36 o                         
  -4   9   2        125.16        134.96         4.05 o                         
  -3   9   2         46.53         46.62         2.00 o                         
  -2   9   2        270.38        294.45         7.02 o                         
  -1   9   2          1.85          2.58         1.60 o                         
   0   9   2       1265.05       1315.01        46.39 o                         
   1   9   2         99.95         96.01         2.87 o                         
   2   9   2        121.42        121.63         4.05 o                         
   3   9   2         48.91         49.76         2.63 o                         
   4   9   2         59.52         56.13         3.48 o                         
   5   9   2         64.74         65.46         2.81 o                         
   6   9   2         40.80         42.61         2.39 o                         
   7   9   2        286.51        274.77         7.86 o                         
   8   9   2          1.13         -1.16         1.88 o                         
   9   9   2        235.92        243.57         7.40 o                         
  10   9   2        287.42        295.21         8.38 o                         
  11   9   2        161.21        156.22         5.03 o                         
  12   9   2          9.22         12.61         1.63 o                         
  13   9   2         60.09         52.44         2.38 o                         
  -4  10   2          3.45          6.81         1.59 o                         
  -3  10   2         28.43         35.96         2.46 o                         
  -2  10   2         72.57         75.54         2.66 o                         
  -1  10   2          1.27         -0.05         0.65 o                         
   0  10   2         34.17         32.98         2.30 o                         
   1  10   2         35.65         36.89         2.17 o                         
   2  10   2       1368.24       1354.90        33.11 o                         
   3  10   2         17.48         21.18         1.85 o                         
   4  10   2        422.09        477.05        12.40 o                         
   5  10   2          3.96          3.54         0.91 o                         
   6  10   2        396.42        389.31        30.27 o                         
   7  10   2        124.05        127.13         8.20 o                         
   8  10   2         32.49         35.86         3.04 o                         
   9  10   2         14.88         14.76         1.98 o                         
  10  10   2          8.90          7.65         2.83 o                         
  11  10   2         34.79         31.78         1.94 o                         
  12  10   2         16.18         16.32         1.42 o                         
  13  10   2          4.30          3.68         1.09 o                         
  -3  11   2        248.65        271.94         9.75 o                         
  -2  11   2          3.39          0.72         0.72 o                         
  -1  11   2          0.00          0.14         0.65 o                         
   0  11   2          7.65          9.94         2.54 o                         
   1  11   2         11.51          9.42         1.81 o                         
   2  11   2          0.02         -0.77         0.80 o                         
   3  11   2        173.57        165.68         5.08 o                         
   4  11   2          1.82          1.94         0.76 o                         
   5  11   2         53.36         56.94         5.00 o                         
   6  11   2         44.91         34.29         2.10 o                         
   7  11   2          9.34          4.46         0.99 o                         
   8  11   2        174.21        194.28         8.28 o                         
   9  11   2         15.36         15.05         3.48 o                         
  10  11   2          9.84          8.54         1.88 o                         
  11  11   2         18.99         22.48         1.67 o                         
  12  11   2          0.11          1.59         1.16 o                         
  -1  12   2          0.48          0.14         0.72 o                         
   0  12   2          8.67         10.64         2.17 o                         
   1  12   2          5.89          7.47         1.18 o                         
   2  12   2        361.13        359.28         9.36 o                         
   3  12   2        427.62        414.76        10.91 o                         
   4  12   2         75.59         81.41         2.97 o                         
   5  12   2         77.07         74.62         2.87 o                         
   6  12   2        186.09        171.66         5.08 o                         
   7  12   2          6.97          6.78         1.33 o                         
   8  12   2        163.15        160.01         6.68 o                         
   9  12   2         88.29         94.88         4.50 o                         
  10  12   2        123.31        121.50         5.23 o                         
  11  12   2          1.67          0.29         0.87 o                         
   1  13   2          5.67          5.80         1.45 o                         
   2  13   2         34.42         34.51         2.61 o                         
   3  13   2         14.57         16.39         1.96 o                         
   4  13   2         65.20         67.84         3.26 o                         
   5  13   2          9.13          9.86         1.29 o                         
   6  13   2         43.11         38.16         3.34 o                         
   7  13   2         21.29         17.25         1.74 o                         
   8  13   2          0.38          0.43         0.72 o                         
   9  13   2          2.73          2.75         0.87 o                         
  10  13   2         17.49         21.89         1.74 o                         
   5  14   2          5.65         10.44         1.74 o                         
   6  14   2         48.30         57.30         2.76 o                         
   7  14   2        120.39        113.43         4.50 o                         
  -4 -12   3          6.21          9.86         1.88 o                         
  -3 -12   3         11.15         10.44         1.88 o                         
  -6 -11   3         35.18         34.94         2.90 o                         
  -5 -11   3         91.11         95.46         4.64 o                         
  -4 -11   3        184.09        179.08         7.99 o                         
  -3 -11   3        139.38        124.84         5.95 o                         
  -2 -11   3         28.24         20.44         2.17 o                         
  -1 -11   3         33.91         33.64         2.46 o                         
   0 -11   3         54.92         65.56         3.63 o                         
 -10 -10   3         50.43         49.17         2.05 o                         
  -9 -10   3        245.18        235.37         6.37 o                         
  -8 -10   3          1.18          0.82         0.87 o                         
  -7 -10   3         69.32         67.07         2.92 o                         
  -6 -10   3         16.06         15.57         1.64 o                         
  -5 -10   3         61.95         56.73         2.60 o                         
  -4 -10   3         28.46         25.52         2.46 o                         
  -3 -10   3          2.35          2.32         1.01 o                         
  -2 -10   3        218.21        194.93         5.65 o                         
  -1 -10   3         15.32         12.81         1.67 o                         
   0 -10   3          1.96          3.19         1.30 o                         
   1 -10   3         25.86         20.59         2.32 o                         
   2 -10   3         72.02         78.32         4.50 o                         
 -11  -9   3          0.40          0.14         0.72 o                         
 -10  -9   3         42.09         46.02         2.36 o                         
  -9  -9   3        137.33        141.83         4.51 o                         
  -8  -9   3        152.00        146.16         4.77 o                         
  -7  -9   3         11.54         14.65         2.20 o                         
  -6  -9   3        309.02        324.57        10.96 o                         
  -5  -9   3         43.32         44.58         2.55 o                         
  -4  -9   3         42.24         36.38         3.99 o                         
  -3  -9   3        264.87        247.93        10.03 o                         
  -2  -9   3        671.01        621.49        22.63 o                         
  -1  -9   3         60.52         49.46         3.34 o                         
   0  -9   3          3.04          0.74         0.83 o                         
   1  -9   3         58.62         60.02         2.61 o                         
   2  -9   3         61.48         62.66         3.63 o                         
 -11  -8   3         67.51         70.04         2.61 o                         
 -10  -8   3          0.89          2.30         1.29 o                         
  -9  -8   3         97.63         99.27         3.04 o                         
  -8  -8   3          1.34          0.88         1.20 o                         
  -7  -8   3         10.86          9.07         1.48 o                         
  -6  -8   3         17.69         14.30         1.77 o                         
  -5  -8   3         28.54         28.44         2.73 o                         
  -4  -8   3         52.45         53.80         2.39 o                         
  -3  -8   3        442.90        444.02        14.05 o                         
  -2  -8   3         89.34        108.23         3.99 o                         
  -1  -8   3         52.01         53.80         3.48 o                         
   0  -8   3          7.31         10.58         2.17 o                         
   1  -8   3        358.22        344.31         9.26 o                         
   2  -8   3         37.33         41.94         2.29 o                         
   3  -8   3         23.17         15.50         1.79 o                         
   4  -8   3        161.39        137.35         5.95 o                         
 -12  -7   3          4.47          4.57         1.13 o                         
 -11  -7   3         97.83         98.30         4.64 o                         
 -10  -7   3          2.31          0.75         0.76 o                         
  -9  -7   3         38.96         41.99         4.71 o                         
  -8  -7   3         17.16         18.78         2.20 o                         
  -7  -7   3          8.94          9.59         1.74 o                         
  -6  -7   3       2717.51       2920.30        56.76 o                         
  -5  -7   3        267.59        264.82         6.38 o                         
  -4  -7   3          6.57          8.60         1.28 o                         
  -3  -7   3         91.02         87.69         2.99 o                         
  -2  -7   3        367.58        386.03        10.39 o                         
  -1  -7   3          4.71          7.39         1.59 o                         
   0  -7   3         35.43         38.71         2.90 o                         
   1  -7   3         14.91         21.45         2.32 o                         
   2  -7   3         20.91         18.83         2.75 o                         
   3  -7   3          7.17          9.06         1.69 o                         
   4  -7   3          0.91         -0.43         1.30 o                         
   5  -7   3         52.93         53.95         3.34 o                         
   6  -7   3         58.50         63.67         3.77 o                         
 -12  -6   3          9.33          8.86         1.28 o                         
 -11  -6   3         34.79         34.85         2.00 o                         
 -10  -6   3         29.05         31.04         2.44 o                         
  -9  -6   3        130.17        146.23         5.03 o                         
  -8  -6   3          2.63          7.45         4.71 o                         
  -7  -6   3          3.28          6.46         3.48 o                         
  -6  -6   3        119.91        113.32         4.50 o                         
  -5  -6   3          5.02         10.93         1.49 o                         
  -4  -6   3         12.94         16.05         1.68 o                         
  -3  -6   3         12.07          6.94         1.10 o                         
  -2  -6   3        496.35        501.09        10.76 o                         
  -1  -6   3          9.49          8.26         1.25 o                         
   0  -6   3        333.84        317.90        11.93 o                         
   1  -6   3        123.42        143.53         6.24 o                         
   2  -6   3         20.94         21.96         2.17 o                         
   3  -6   3          8.49          9.93         1.79 o                         
   4  -6   3       1025.65       1010.36        24.71 o                         
   5  -6   3        443.96        448.94        12.07 o                         
   6  -6   3        115.75        103.02         4.93 o                         
   7  -6   3          8.06          7.39         1.45 o                         
 -12  -5   3        119.48        111.91         3.49 o                         
 -11  -5   3        230.48        218.97         5.11 o                         
 -10  -5   3         99.73         95.90         5.03 o                         
  -9  -5   3        130.94        152.86         4.18 o                         
  -8  -5   3         20.95         19.01         1.92 o                         
  -7  -5   3         13.12         10.26         2.25 o                         
  -6  -5   3         17.98         18.13         1.62 o                         
  -5  -5   3          1.11          0.13         0.81 o                         
  -4  -5   3         28.66         29.02         1.73 o                         
  -2  -5   3          2.00          0.00         0.87 o                         
  -1  -5   3        406.73        357.12        13.84 o                         
   0  -5   3         21.39         28.20         2.61 o                         
   1  -5   3         12.45         11.17         2.90 o                         
   2  -5   3        345.84        383.01        13.97 o                         
   3  -5   3         33.99         36.07         2.12 o                         
   4  -5   3         50.09         49.49         2.90 o                         
   5  -5   3        152.20        156.16         4.98 o                         
   6  -5   3          7.71         11.32         1.55 o                         
   7  -5   3        145.29        143.89         3.77 o                         
   8  -5   3         14.11         16.59         3.33 o                         
   9  -5   3          0.43          7.10         2.75 o                         
 -12  -4   3         54.85         53.13         2.20 o                         
 -11  -4   3        138.33        131.09         3.43 o                         
 -10  -4   3         42.24         41.62         2.06 o                         
  -9  -4   3        321.75        304.12         7.22 o                         
  -8  -4   3       1642.80       1688.35        33.38 o                         
  -7  -4   3          6.02          5.85         1.17 o                         
  -6  -4   3          3.19          3.71         1.55 o                         
  -5  -4   3         92.50         95.36         2.92 o                         
  -4  -4   3         82.69         86.03         3.92 o                         
  -3  -4   3        500.86        544.08        18.97 o                         
  -2  -4   3         94.81        107.10         4.64 o                         
  -1  -4   3         48.03         41.97         1.55 o                         
   0  -4   3       1236.66       1281.44        25.13 o                         
   1  -4   3        832.89        865.92        29.69 o                         
   2  -4   3         88.44         87.79         3.36 o                         
   3  -4   3        112.36        111.55         3.68 o                         
   4  -4   3       1319.84       1329.55        31.99 o                         
   5  -4   3        911.13        846.83        17.13 o                         
   6  -4   3        644.68        629.65        12.95 o                         
   7  -4   3         25.06         27.13         3.08 o                         
   8  -4   3        180.06        173.87         4.22 o                         
   9  -4   3         67.31         64.83         2.08 o                         
  10  -4   3          0.24          1.16         1.30 o                         
 -12  -3   3          2.77          2.07         0.76 o                         
 -11  -3   3         22.60         19.39         1.56 o                         
 -10  -3   3        131.59        147.61         4.87 o                         
  -9  -3   3         47.90         50.92         2.39 o                         
  -8  -3   3        311.59        316.12         7.27 o                         
  -7  -3   3         22.69         28.30         2.21 o                         
  -6  -3   3         15.88         16.93         2.39 o                         
  -5  -3   3       1139.29       1117.45        37.94 o                         
  -4  -3   3        292.14        312.58        11.35 o                         
  -3  -3   3       1358.44       1283.21        43.20 o                         
  -2  -3   3         21.86         24.23         0.93 o                         
  -1  -3   3         15.49         17.40         0.92 o                         
   0  -3   3        370.72        376.15         7.75 o                         
   1  -3   3         63.89         54.55         1.81 o                         
   2  -3   3        133.56        128.98         3.37 o                         
   3  -3   3         61.68         70.27         4.13 o                         
   4  -3   3        130.96        122.59         3.90 o                         
   5  -3   3        127.17        118.63         4.25 o                         
   6  -3   3         82.74         86.43         3.37 o                         
   7  -3   3        137.36        146.69         3.85 o                         
   8  -3   3          0.05          0.54         1.29 o                         
   9  -3   3         46.44         44.66         1.80 o                         
  10  -3   3        243.02        238.97         5.20 o                         
 -12  -2   3          1.32         -0.26         0.72 o                         
 -11  -2   3         64.01         62.02         2.56 o                         
 -10  -2   3        232.53        242.19        12.31 o                         
  -9  -2   3        529.04        550.37        10.05 o                         
  -8  -2   3        454.95        461.62         8.57 o                         
  -7  -2   3          2.83          2.27         0.99 o                         
  -6  -2   3         51.16         48.00         2.45 o                         
  -5  -2   3          3.99          8.55         2.90 o                         
  -4  -2   3         33.67         46.70         1.62 o                         
  -3  -2   3        581.67        602.58        11.91 o                         
  -2  -2   3        561.72        570.84        19.47 o                         
  -1  -2   3         27.80         29.11         2.25 o                         
   0  -2   3        300.43        280.18         7.11 o                         
   1  -2   3          8.21          8.88         1.18 o                         
   2  -2   3         14.98         20.60         1.59 o                         
   3  -2   3        473.24        467.50        18.76 o                         
   4  -2   3       3670.85       3935.42       132.14 o                         
   5  -2   3        908.79        871.30        30.19 o                         
   6  -2   3        286.97        290.70         6.46 o                         
   7  -2   3          2.97          1.29         0.69 o                         
   8  -2   3        190.65        190.44         4.66 o                         
   9  -2   3         52.47         55.25         2.08 o                         
  10  -2   3         75.10         76.16         2.34 o                         
  11  -2   3        167.62        154.17         4.47 o                         
 -12  -1   3         19.50         16.53         1.74 o                         
 -11  -1   3          3.67          4.22         1.11 o                         
 -10  -1   3         33.16         31.72         1.70 o                         
  -9  -1   3         91.06         95.96         2.94 o                         
  -8  -1   3         21.97         21.11         2.66 o                         
  -7  -1   3        114.15        104.82         2.88 o                         
  -6  -1   3          3.86          0.41         1.11 o                         
  -5  -1   3        229.26        262.37         7.61 o                         
  -4  -1   3          6.82         10.76         1.63 o                         
  -3  -1   3        398.15        398.90         9.96 o                         
  -2  -1   3        908.39        862.59        29.21 o                         
  -1  -1   3          3.36          4.35         0.72 o                         
   0  -1   3        421.42        379.54         9.42 o                         
   1  -1   3        111.20         93.10         2.82 o                         
   2  -1   3         21.60         22.34         1.44 o                         
   3  -1   3          5.13          5.96         1.04 o                         
   4  -1   3        146.00        139.51         8.13 o                         
   5  -1   3         99.36         84.16         5.66 o                         
   6  -1   3        709.26        677.51        16.80 o                         
   7  -1   3        757.24        757.11        15.33 o                         
   8  -1   3         32.11         35.95         1.86 o                         
   9  -1   3         70.73         77.83         2.59 o                         
  10  -1   3         48.35         50.49         3.77 o                         
  11  -1   3        195.28        174.71         4.21 o                         
  12  -1   3         29.44         32.00         2.54 o                         
 -11   0   3        304.83        290.94         6.19 o                         
 -10   0   3         88.86         87.95         2.61 o                         
  -9   0   3        248.80        283.87         6.49 o                         
  -8   0   3       1313.44       1369.73        27.15 o                         
  -7   0   3        408.09        399.20         8.65 o                         
  -6   0   3         11.62         14.27         1.83 o                         
  -5   0   3        178.34        199.30         9.30 o                         
  -4   0   3        311.16        291.42         8.03 o                         
  -3   0   3       1299.02       1330.45        31.89 o                         
  -2   0   3         42.95         49.47         2.61 o                         
  -1   0   3        361.80        330.62        15.64 o                         
   0   0   3         42.51         42.02         1.54 o                         
   1   0   3       1254.04       1138.49        27.19 o                         
   2   0   3       1612.43       1376.20        56.50 o                         
   3   0   3        225.52        207.64         7.35 o                         
   4   0   3         35.26         38.14         2.15 o                         
   5   0   3         91.95         79.37         4.93 o                         
   6   0   3        545.86        527.04        29.48 o                         
   7   0   3        238.56        246.67         4.94 o                         
   8   0   3        125.27        125.58         4.38 o                         
   9   0   3         20.51         24.44         1.67 o                         
  10   0   3         54.34         56.88         2.17 o                         
  11   0   3          9.43          9.41         1.13 o                         
  12   0   3          1.00          1.16         0.72 o                         
 -11   1   3         20.70         21.25         1.33 o                         
 -10   1   3        257.73        245.36         5.51 o                         
  -9   1   3         98.75        113.52         4.43 o                         
  -8   1   3         10.13         14.30         1.54 o                         
  -7   1   3        493.18        525.71        11.49 o                         
  -6   1   3        284.29        312.88         7.27 o                         
  -5   1   3        321.60        317.08         8.10 o                         
  -4   1   3          9.90          5.62         1.12 o                         
  -3   1   3         40.73         30.02         3.19 o                         
  -2   1   3       1072.35       1019.15        24.63 o                         
  -1   1   3          3.65          2.17         1.30 o                         
   0   1   3          9.15          7.54         1.16 o                         
   1   1   3          1.37          0.98         0.45 o                         
   2   1   3       7782.00       7699.38       649.57 o                         
   3   1   3       4699.46       4090.82        96.10 o                         
   4   1   3        557.59        554.27        13.92 o                         
   5   1   3         95.25         98.71         6.17 o                         
   6   1   3          4.97          4.06         2.32 o                         
   7   1   3        195.65        187.02         3.92 o                         
   8   1   3         17.80         15.70         1.57 o                         
   9   1   3        659.49        681.45        12.15 o                         
  10   1   3        162.19        170.45         3.81 o                         
  11   1   3        153.90        160.64         4.40 o                         
  12   1   3        583.62        573.81        14.45 o                         
  13   1   3         85.59         83.94         2.72 o                         
 -11   2   3        100.23        103.48         2.92 o                         
 -10   2   3         64.64         68.47         2.46 o                         
  -9   2   3         23.04         26.94         1.73 o                         
  -8   2   3         13.12         12.36         1.99 o                         
  -7   2   3          2.42          1.99         1.70 o                         
  -6   2   3          0.43          0.72         1.16 o                         
  -5   2   3        677.01        684.48        23.96 o                         
  -4   2   3        458.38        487.83        12.59 o                         
  -3   2   3       1407.82       1398.79        32.81 o                         
  -2   2   3         42.71         46.33         2.75 o                         
  -1   2   3         63.35         65.74         3.48 o                         
   0   2   3          0.98         -0.07         0.41 o                         
   1   2   3        616.38        577.80        14.16 o                         
   2   2   3       2740.38       2628.43        72.53 o                         
   3   2   3       5710.35       5384.90       221.63 o                         
   4   2   3         49.22         47.51         2.05 o                         
   5   2   3        219.82        210.34         6.07 o                         
   6   2   3          0.17          1.62         1.39 o                         
   7   2   3       1056.24       1039.19        18.02 o                         
   8   2   3        332.67        345.30         6.55 o                         
   9   2   3         76.90         69.22         2.14 o                         
  10   2   3         78.08         82.00         2.37 o                         
  11   2   3         73.14         70.63         3.04 o                         
  12   2   3         65.39         67.52         2.72 o                         
  13   2   3          4.99          6.38         1.59 o                         
 -10   3   3        109.87        110.42         3.23 o                         
  -9   3   3        218.93        207.65         6.06 o                         
  -8   3   3          5.67          5.47         1.52 o                         
  -7   3   3        614.64        623.57        15.83 o                         
  -6   3   3         22.05         27.08         1.95 o                         
  -5   3   3        534.70        568.76        14.38 o                         
  -4   3   3         86.27         74.66         2.98 o                         
  -3   3   3        118.51        125.83         4.08 o                         
  -2   3   3       1566.01       1632.46        32.01 o                         
  -1   3   3        389.55        372.82        13.86 o                         
   0   3   3       1957.96       2052.06        68.94 o                         
   1   3   3        173.09        164.09         6.98 o                         
   2   3   3          4.21          3.91         1.30 o                         
   3   3   3       2763.33       2432.92        57.48 o                         
   4   3   3       4407.32       4255.89       120.02 o                         
   5   3   3          1.73          2.80         0.91 o                         
   6   3   3        701.36        652.29        19.61 o                         
   7   3   3         47.70         47.12         3.28 o                         
   8   3   3         22.38         28.18         1.69 o                         
   9   3   3        196.62        208.07         5.41 o                         
  10   3   3          5.81          7.78         1.30 o                         
  11   3   3         42.13         45.74         2.15 o                         
  12   3   3        223.91        199.20         4.78 o                         
  13   3   3        181.16        161.79         4.67 o                         
  -9   4   3          1.46         -0.07         0.51 o                         
  -8   4   3         68.18         71.66         2.77 o                         
  -7   4   3        141.74        147.34         6.17 o                         
  -6   4   3         69.29         64.41         2.77 o                         
  -5   4   3          2.79          2.77         0.94 o                         
  -4   4   3         38.07         38.94         2.20 o                         
  -3   4   3        114.87        110.01         4.86 o                         
  -2   4   3        327.70        333.81         8.96 o                         
  -1   4   3       1373.16       1528.29        30.01 o                         
   0   4   3         16.45         20.89         1.50 o                         
   1   4   3         86.67         83.63         3.41 o                         
   2   4   3        131.16        122.26         3.70 o                         
   3   4   3       1935.22       1926.79        45.71 o                         
   4   4   3         16.38         11.36         1.32 o                         
   5   4   3       3317.84       3118.50        83.62 o                         
   6   4   3        481.99        430.53        16.05 o                         
   7   4   3        179.23        175.63         4.50 o                         
   8   4   3        249.90        249.25         7.14 o                         
   9   4   3          0.00         -0.74         1.63 o                         
  10   4   3         22.65         22.39         1.84 o                         
  11   4   3         50.64         46.19         3.70 o                         
  12   4   3        104.65        104.91         3.01 o                         
  13   4   3         14.34         11.29         1.20 o                         
  -9   5   3         28.08         27.41         2.32 o                         
  -8   5   3          3.56          2.05         0.66 o                         
  -7   5   3        280.73        303.30         8.38 o                         
  -6   5   3        221.65        224.80         6.52 o                         
  -5   5   3         95.17        109.73         3.85 o                         
  -4   5   3          1.09          2.53         1.08 o                         
  -3   5   3         10.58         14.72         1.69 o                         
  -2   5   3         25.98         29.60         2.05 o                         
  -1   5   3         10.84         12.61         3.77 o                         
   0   5   3        554.03        629.92        22.05 o                         
   1   5   3         83.30         84.74         2.94 o                         
   2   5   3         20.04         19.57         1.38 o                         
   3   5   3        103.73         90.43         4.50 o                         
   4   5   3        250.11        255.12         6.89 o                         
   5   5   3       1044.69       1009.57        24.45 o                         
   6   5   3        756.05        758.28        26.50 o                         
   7   5   3       1681.09       1691.83        40.48 o                         
   8   5   3        226.95        212.60         5.20 o                         
   9   5   3          8.88         12.20         1.66 o                         
  10   5   3        145.72        149.03         4.37 o                         
  11   5   3          5.03          8.61         1.89 o                         
  12   5   3        200.79        202.59         4.92 o                         
  13   5   3          9.27          6.30         1.01 o                         
  14   5   3         22.30         18.35         1.28 o                         
  -8   6   3         30.85         25.68         1.67 o                         
  -7   6   3         29.19         37.42         1.85 o                         
  -6   6   3          1.42          0.38         0.72 o                         
  -5   6   3          1.45          3.05         1.09 o                         
  -4   6   3        167.37        158.10         4.02 o                         
  -3   6   3         90.08         91.49         3.28 o                         
  -2   6   3         79.21         75.79         2.97 o                         
  -1   6   3          4.18         12.07         1.79 o                         
   0   6   3        677.94        745.75        27.20 o                         
   1   6   3        990.63       1034.88        36.28 o                         
   2   6   3         11.84         12.63         2.97 o                         
   3   6   3        329.81        354.55        13.54 o                         
   4   6   3         18.30         18.99         3.62 o                         
   5   6   3       1663.38       1740.46        58.37 o                         
   7   6   3         49.63         48.18         2.06 o                         
   8   6   3        440.21        441.51         9.53 o                         
   9   6   3         61.99         64.14         2.51 o                         
  10   6   3        192.25        201.14         5.06 o                         
  11   6   3         34.50         39.13         2.29 o                         
  12   6   3         26.17         24.68         1.34 o                         
  13   6   3          0.36          0.73         0.75 o                         
  14   6   3         60.94         54.89         1.73 o                         
  -7   7   3        109.89        120.52         3.85 o                         
  -6   7   3        451.92        448.50        11.44 o                         
  -5   7   3        148.48        157.05         4.77 o                         
  -4   7   3          4.47          8.22         1.71 o                         
  -3   7   3        399.91        421.84         9.02 o                         
  -2   7   3          8.05          8.68         1.10 o                         
  -1   7   3        453.25        458.24         9.62 o                         
   0   7   3         52.29         61.97         2.14 o                         
   1   7   3        848.47        826.61        16.89 o                         
   2   7   3          0.17         -2.75         2.75 o                         
   3   7   3         26.59         26.61         1.89 o                         
   4   7   3         99.08         84.21         6.17 o                         
   5   7   3         52.97         53.23         3.05 o                         
   6   7   3        199.37        180.18         4.41 o                         
   7   7   3         20.61         26.59         2.35 o                         
   8   7   3          3.47          5.14         1.02 o                         
   9   7   3        117.65        121.01         3.04 o                         
  10   7   3          0.15          0.62         0.90 o                         
  11   7   3        620.49        665.68        13.78 o                         
  12   7   3         86.40         93.49         2.78 o                         
  13   7   3         31.17         30.95         1.59 o                         
  14   7   3          4.17          3.19         1.16 o                         
  -6   8   3          5.02          6.99         1.11 o                         
  -5   8   3         49.60         57.91         2.31 o                         
  -4   8   3        219.54        215.18         6.16 o                         
  -3   8   3        290.71        305.19         6.80 o                         
  -2   8   3        465.43        471.17         9.98 o                         
  -1   8   3        179.01        184.59         4.50 o                         
   0   8   3       1083.77       1044.95        25.51 o                         
   1   8   3        943.81        937.99        18.75 o                         
   2   8   3         29.67         34.34         1.68 o                         
   3   8   3         16.13         11.48         1.25 o                         
   4   8   3         14.36         10.09         1.18 o                         
   5   8   3         15.64          7.35         1.15 o                         
   6   8   3        280.26        287.59         6.50 o                         
   7   8   3          0.10          1.98         3.41 o                         
   8   8   3         30.72         37.93         4.28 o                         
   9   8   3         26.90         32.98         2.51 o                         
  10   8   3        216.64        247.85         7.30 o                         
  11   8   3          3.67          2.90         1.15 o                         
  12   8   3         50.27         48.92         2.02 o                         
  13   8   3         13.98         14.61         1.60 o                         
  -5   9   3         11.13         16.59         2.61 o                         
  -4   9   3          3.06          5.94         1.59 o                         
  -3   9   3         67.30         65.78         2.33 o                         
  -2   9   3        223.70        228.18         9.83 o                         
  -1   9   3        211.95        221.73         5.52 o                         
   0   9   3         12.40         10.01         1.57 o                         
   1   9   3        104.36        103.91         3.50 o                         
   2   9   3         63.46         57.64         2.12 o                         
   3   9   3        579.44        564.52        18.93 o                         
   4   9   3         34.94         35.76         4.93 o                         
   5   9   3         66.54         69.59         2.47 o                         
   6   9   3         40.66         40.84         1.98 o                         
   7   9   3        128.63        116.39         3.61 o                         
   8   9   3          9.11          8.80         1.80 o                         
   9   9   3         10.51         13.41         2.30 o                         
  10   9   3         25.11         23.99         3.78 o                         
  11   9   3        410.99        422.33        12.56 o                         
  12   9   3          9.99         10.05         1.48 o                         
  13   9   3          3.42          6.52         1.74 o                         
  -4  10   3         42.58         49.71         2.32 o                         
  -3  10   3         40.35         51.06         2.05 o                         
  -2  10   3          6.69          8.56         1.19 o                         
  -1  10   3        117.08        108.78         5.63 o                         
   0  10   3       1087.31       1157.19        23.11 o                         
   1  10   3        174.59        174.49         4.36 o                         
   2  10   3        124.11        113.60         3.21 o                         
   3  10   3       1012.26       1022.48        23.34 o                         
   4  10   3         82.19         83.52         4.86 o                         
   5  10   3         49.93         48.88         2.68 o                         
   6  10   3         60.52         62.38         2.97 o                         
   7  10   3         16.95         20.26         2.10 o                         
   8  10   3         60.06         52.62         3.03 o                         
   9  10   3         77.01         80.89         3.43 o                         
  10  10   3         96.00         96.34         5.37 o                         
  11  10   3         22.32         26.18         1.89 o                         
  12  10   3         13.48         14.38         2.32 o                         
  13  10   3         26.78         24.88         1.48 o                         
  -3  11   3          0.00         -0.29         0.58 o                         
  -2  11   3         19.74         20.44         1.74 o                         
  -1  11   3          0.79          1.05         0.63 o                         
   0  11   3         52.31         51.11         2.25 o                         
   1  11   3         21.16         18.05         1.54 o                         
   2  11   3          3.05          2.15         0.76 o                         
   3  11   3        139.68        142.85         8.78 o                         
   4  11   3          3.41          2.09         0.76 o                         
   5  11   3         17.93         18.64         1.73 o                         
   6  11   3        312.35        321.48         8.79 o                         
   7  11   3        116.99        104.83         3.74 o                         
   8  11   3         75.84         70.50         4.21 o                         
   9  11   3          1.71          2.41         1.06 o                         
  10  11   3         14.14         15.19         2.39 o                         
  11  11   3          9.38          9.21         1.52 o                         
  12  11   3         51.05         53.84         6.02 o                         
  -1  12   3          7.93          4.64         1.45 o                         
   0  12   3         82.99         91.45         4.35 o                         
   1  12   3          4.12          5.47         1.11 o                         
   2  12   3         33.18         30.48         1.81 o                         
   3  12   3        218.36        216.33         6.26 o                         
   4  12   3        425.98        432.23        11.28 o                         
   5  12   3        849.13        828.81        20.53 o                         
   6  12   3          0.72         -0.75         0.75 o                         
   7  12   3         25.51         25.72         6.02 o                         
   8  12   3         17.77         14.21         2.03 o                         
   9  12   3         18.14         18.56         2.03 o                         
  10  12   3          1.80          0.58         0.72 o                         
  11  12   3          6.97          7.97         2.17 o                         
   1  13   3         76.57         78.20         3.34 o                         
   2  13   3         27.67         25.82         2.75 o                         
   3  13   3        141.01        141.86         4.21 o                         
   4  13   3          0.81          0.94         0.65 o                         
   5  13   3          1.65          0.49         0.87 o                         
   6  13   3         83.94         87.92         3.32 o                         
   7  13   3         27.26         31.90         2.32 o                         
   8  13   3          2.83          7.83         1.74 o                         
   9  13   3        153.12        143.93         5.81 o                         
  10  13   3         10.39         11.74         1.45 o                         
   4  14   3          5.31          5.94         1.30 o                         
   5  14   3         30.28         32.63         1.89 o                         
   6  14   3         34.66         30.89         1.89 o                         
   7  14   3         49.76         47.00         2.32 o                         
  -5 -11   4         11.26         11.45         2.03 o                         
  -4 -11   4         60.28         68.37         2.51 o                         
  -3 -11   4         23.49         24.07         2.17 o                         
  -2 -11   4          4.58          6.38         1.74 o                         
  -1 -11   4         10.71         10.00         1.88 o                         
  -9 -10   4         20.92         21.88         1.48 o                         
  -8 -10   4         16.69         11.99         1.42 o                         
  -7 -10   4         37.73         36.82         2.83 o                         
  -6 -10   4         15.38         21.21         1.94 o                         
  -5 -10   4         68.12         69.77         3.77 o                         
  -4 -10   4          0.00          0.29         1.16 o                         
  -3 -10   4         30.37         28.85         2.46 o                         
  -2 -10   4        147.58        131.76         4.10 o                         
  -1 -10   4          0.01          0.71         1.30 o                         
   0 -10   4          0.93          0.03         0.87 o                         
   1 -10   4         37.98         57.28         3.48 o                         
 -10  -9   4        122.55        105.61         5.45 o                         
  -9  -9   4         21.77         24.31         1.64 o                         
  -8  -9   4         15.00         12.85         1.54 o                         
  -7  -9   4        168.90        169.37         5.24 o                         
  -6  -9   4         60.99         57.32         3.72 o                         
  -5  -9   4         14.48         15.65         1.56 o                         
  -4  -9   4        231.65        243.17         6.09 o                         
  -3  -9   4         97.20         86.75         4.64 o                         
  -2  -9   4        107.22         87.92         4.64 o                         
  -1  -9   4          3.36          1.74         1.01 o                         
   0  -9   4          0.14         -0.21         0.76 o                         
   1  -9   4          0.03          0.89         0.94 o                         
   2  -9   4          9.95         12.10         1.74 o                         
 -11  -8   4         63.13         72.72         2.46 o                         
 -10  -8   4         21.25         25.06         1.59 o                         
  -9  -8   4         93.01         91.12         3.33 o                         
  -8  -8   4        112.36        115.75         4.10 o                         
  -7  -8   4         18.56         20.37         2.97 o                         
  -6  -8   4        844.86        909.85        27.50 o                         
  -5  -8   4         75.77         80.16         3.05 o                         
  -4  -8   4          0.30          0.51         1.18 o                         
  -3  -8   4         36.62         35.74         2.68 o                         
  -2  -8   4         22.78         18.12         2.17 o                         
  -1  -8   4        118.06        118.55         5.66 o                         
   0  -8   4          1.25          1.88         1.16 o                         
   1  -8   4        545.56        496.91        19.89 o                         
   2  -8   4        233.47        214.26        12.71 o                         
   3  -8   4         39.23         43.89         2.33 o                         
   4  -8   4         17.73         11.16         2.17 o                         
 -11  -7   4         55.48         56.21         2.37 o                         
 -10  -7   4         49.16         45.45         2.44 o                         
  -9  -7   4         62.19         63.93         3.24 o                         
  -8  -7   4          4.13          3.93         1.23 o                         
  -7  -7   4         14.75         10.64         2.04 o                         
  -6  -7   4        191.29        204.16         5.21 o                         
  -5  -7   4        282.23        287.25         6.68 o                         
  -4  -7   4        627.98        636.64        13.31 o                         
  -3  -7   4        152.89        148.44         8.71 o                         
  -2  -7   4        222.10        221.15         5.39 o                         
  -1  -7   4        322.99        314.57        12.07 o                         
   0  -7   4        275.51        288.09        11.19 o                         
   1  -7   4          4.66          6.23         1.88 o                         
   2  -7   4        545.36        490.04        12.63 o                         
   3  -7   4          3.52          2.72         0.97 o                         
   4  -7   4        153.55        170.86         7.55 o                         
   5  -7   4         90.91         87.33         4.21 o                         
   6  -7   4         27.98         37.70         2.75 o                         
 -11  -6   4         66.44         66.19         2.56 o                         
 -10  -6   4          4.40          2.29         0.96 o                         
  -9  -6   4         84.91         75.42         4.79 o                         
  -8  -6   4         35.81         33.71         2.41 o                         
  -7  -6   4        498.25        523.47        14.06 o                         
  -6  -6   4        211.05        216.92         5.35 o                         
  -5  -6   4          4.15          4.71         0.93 o                         
  -4  -6   4         67.81         72.31         2.58 o                         
  -3  -6   4         38.16         39.61         2.39 o                         
  -2  -6   4          3.03          4.32         2.69 o                         
  -1  -6   4        430.48        398.18         9.72 o                         
   0  -6   4        177.80        163.08         6.97 o                         
   1  -6   4        135.13        129.32         5.81 o                         
   2  -6   4         99.81        102.59         4.35 o                         
   3  -6   4        156.73        159.45         4.93 o                         
   4  -6   4       1041.65       1024.55        25.13 o                         
   5  -6   4        178.72        206.77         8.42 o                         
   6  -6   4          0.67          1.30         1.01 o                         
   7  -6   4        293.98        253.22         9.60 o                         
 -12  -5   4         62.08         66.74         3.34 o                         
 -11  -5   4          3.81          5.65         2.03 o                         
 -10  -5   4          5.74          9.57         2.46 o                         
  -9  -5   4          0.79          1.17         1.13 o                         
  -8  -5   4         40.52         42.12         2.38 o                         
  -7  -5   4         63.92         64.11         3.22 o                         
  -6  -5   4        243.35        247.26         7.03 o                         
  -5  -5   4        413.34        393.28         8.62 o                         
  -4  -5   4        124.71        123.37         3.49 o                         
  -3  -5   4       1057.06       1040.24        20.84 o                         
  -2  -5   4         10.14          8.56         1.34 o                         
  -1  -5   4         28.03         28.06         1.86 o                         
   0  -5   4         92.67         83.76         3.24 o                         
   1  -5   4        357.31        391.20        14.41 o                         
   2  -5   4         79.63         69.63         3.77 o                         
   3  -5   4          0.04          1.45         0.92 o                         
   4  -5   4          0.81          9.28         2.61 o                         
   5  -5   4        176.12        172.06         7.41 o                         
   6  -5   4        223.68        221.39         9.01 o                         
   7  -5   4         44.50         41.62         2.90 o                         
   8  -5   4         47.29         43.80         2.90 o                         
   9  -5   4         31.50         30.02         2.61 o                         
 -12  -4   4          1.50          4.78         1.88 o                         
 -11  -4   4         52.28         48.05         2.31 o                         
 -10  -4   4          8.02         12.00         1.53 o                         
  -9  -4   4        151.50        159.18         4.39 o                         
  -8  -4   4        138.01        149.41         4.19 o                         
  -7  -4   4        149.24        143.45         4.11 o                         
  -6  -4   4        786.70        787.34        16.09 o                         
  -5  -4   4          1.73          0.94         1.13 o                         
  -4  -4   4        168.96        177.07         4.45 o                         
  -3  -4   4         27.09         27.91         3.19 o                         
  -2  -4   4          7.94          5.80         1.45 o                         
  -1  -4   4        115.27        138.28         4.15 o                         
   0  -4   4          5.21          8.49         1.18 o                         
   1  -4   4         79.83         78.38         3.38 o                         
   2  -4   4         10.03         13.55         1.60 o                         
   3  -4   4         98.84         87.66         3.12 o                         
   4  -4   4         49.04         47.83         2.83 o                         
   5  -4   4         50.55         57.72         3.77 o                         
   6  -4   4        137.06        146.66         4.77 o                         
   7  -4   4       1248.79       1279.01        30.89 o                         
   8  -4   4        340.51        329.66         8.74 o                         
   9  -4   4         46.42         42.06         2.76 o                         
  10  -4   4          5.05          6.67         2.17 o                         
 -11  -3   4          2.88          1.85         0.87 o                         
 -10  -3   4         21.37         23.86         2.99 o                         
  -9  -3   4          7.48          5.76         0.94 o                         
  -8  -3   4         51.59         61.74         2.57 o                         
  -7  -3   4         63.63         78.03         3.49 o                         
  -6  -3   4       1196.41       1281.29        25.59 o                         
  -5  -3   4        547.84        626.31        13.19 o                         
  -4  -3   4         30.20         34.30         2.06 o                         
  -3  -3   4         40.70         50.18         2.76 o                         
  -2  -3   4        110.08        126.89         3.02 o                         
  -1  -3   4         43.78         44.19         1.64 o                         
   0  -3   4        364.28        368.84         7.77 o                         
   1  -3   4          0.53          1.56         0.90 o                         
   2  -3   4        111.37        114.19         3.91 o                         
   3  -3   4        161.61        165.75         7.77 o                         
   4  -3   4         29.95         30.34         2.04 o                         
   5  -3   4          0.01          0.37         0.99 o                         
   6  -3   4          8.58          9.71         2.32 o                         
   7  -3   4        128.99        132.39         4.36 o                         
   8  -3   4          1.69          1.01         1.30 o                         
   9  -3   4        134.50        128.33         4.00 o                         
  10  -3   4          0.44          0.00         1.01 o                         
 -11  -2   4          1.26          7.39         2.46 o                         
 -10  -2   4         31.80         31.25         2.15 o                         
  -9  -2   4         74.09         79.97         2.81 o                         
  -8  -2   4        319.24        344.71         7.77 o                         
  -7  -2   4         37.07         34.52         2.40 o                         
  -6  -2   4        500.07        466.64        11.43 o                         
  -5  -2   4       1101.47       1133.67        22.53 o                         
  -4  -2   4        589.08        634.43        15.54 o                         
  -3  -2   4        468.53        490.32         9.88 o                         
  -2  -2   4         50.36         50.60         2.00 o                         
  -1  -2   4        289.64        322.30         8.19 o                         
   0  -2   4       1709.62       1654.52        35.10 o                         
   1  -2   4          9.69         11.76         1.14 o                         
   2  -2   4          5.01          1.90         0.72 o                         
   3  -2   4         14.63         12.35         1.64 o                         
   4  -2   4          0.81          6.50         1.88 o                         
   5  -2   4        123.18        124.54         4.16 o                         
   6  -2   4        103.12        102.85         3.64 o                         
   7  -2   4         16.05         16.06         1.55 o                         
   8  -2   4         15.05         15.90         2.59 o                         
   9  -2   4         33.89         35.72         2.04 o                         
  10  -2   4         22.33         23.12         4.64 o                         
  11  -2   4          3.29          1.74         0.87 o                         
 -11  -1   4          0.25         -0.29         1.01 o                         
 -10  -1   4         68.06         72.53         2.91 o                         
  -9  -1   4        184.25        201.56         4.91 o                         
  -8  -1   4          3.87          4.78         2.11 o                         
  -7  -1   4         23.26         20.60         2.07 o                         
  -6  -1   4        315.86        327.71         7.44 o                         
  -5  -1   4         20.79         17.93         1.82 o                         
  -4  -1   4        505.27        505.11        10.47 o                         
  -3  -1   4       1787.71       1754.09        37.27 o                         
  -2  -1   4       1521.97       1498.24        35.61 o                         
  -1  -1   4          6.82          9.86         0.91 o                         
   0  -1   4        968.27        902.76        21.80 o                         
   1  -1   4        909.35        918.14        22.24 o                         
   2  -1   4         42.50         38.57         5.29 o                         
   3  -1   4        172.53        167.30         5.29 o                         
   4  -1   4         22.00         21.75         3.62 o                         
   5  -1   4         53.67         51.63         3.48 o                         
   6  -1   4          0.23          0.49         0.82 o                         
   7  -1   4        493.69        492.67         9.02 o                         
   8  -1   4        155.59        156.66         4.11 o                         
   9  -1   4         18.57         15.09         1.57 o                         
  10  -1   4         97.00        101.89         3.06 o                         
  11  -1   4        104.58        104.16         3.92 o                         
  12  -1   4         17.55         15.51         1.74 o                         
 -11   0   4          0.02          0.14         0.87 o                         
 -10   0   4         11.51         11.45         1.32 o                         
  -9   0   4        401.20        393.54        50.07 o                         
  -8   0   4        173.02        185.08         4.65 o                         
  -7   0   4         57.29         50.78         2.34 o                         
  -6   0   4        434.71        410.49         9.29 o                         
  -5   0   4        501.61        508.62        30.49 o                         
  -4   0   4        460.24        461.81        14.82 o                         
  -3   0   4       2241.06       2293.86        49.59 o                         
  -2   0   4       2419.34       2442.04       146.49 o                         
  -1   0   4       1597.90       1473.26        35.13 o                         
   0   0   4        101.32        106.00         3.23 o                         
   1   0   4        235.10        226.82         6.08 o                         
   2   0   4        257.99        257.42         6.95 o                         
   3   0   4         57.86         53.08         4.28 o                         
   4   0   4          0.00         -0.63         0.99 o                         
   5   0   4         32.77         44.37         4.35 o                         
   6   0   4         75.83         69.16         3.55 o                         
   7   0   4         52.31         54.08         2.09 o                         
   8   0   4        164.69        164.25         4.22 o                         
   9   0   4        175.82        178.50         3.92 o                         
  10   0   4         16.53         20.71         1.87 o                         
  11   0   4         31.51         34.23         2.04 o                         
  12   0   4          8.00          4.29         1.21 o                         
 -11   1   4          0.31         -0.87         0.87 o                         
 -10   1   4          6.51          5.07         0.96 o                         
  -9   1   4         14.94         17.47         1.69 o                         
  -8   1   4         28.16         35.07         2.69 o                         
  -7   1   4         50.31         53.10         2.30 o                         
  -6   1   4         10.98         11.69         2.55 o                         
  -5   1   4        457.55        447.90        11.54 o                         
  -4   1   4        100.86         88.69         3.38 o                         
  -3   1   4        588.99        670.59        13.69 o                         
  -2   1   4         28.49         39.05         1.77 o                         
  -1   1   4        351.57        347.31        12.84 o                         
   0   1   4       2695.56       2465.54        82.43 o                         
   1   1   4        433.55        369.92         9.41 o                         
   2   1   4         37.74         39.70         2.03 o                         
   3   1   4        863.88        818.95        20.40 o                         
   4   1   4       2627.84       2518.97        59.91 o                         
   5   1   4        532.39        496.40        18.55 o                         
   6   1   4        432.41        370.17        15.16 o                         
   7   1   4        102.53         99.51         2.58 o                         
   8   1   4         65.48         64.48         2.13 o                         
   9   1   4          8.17          8.12         1.08 o                         
  10   1   4         61.43         64.59         3.01 o                         
  11   1   4         11.79         10.99         2.02 o                         
  12   1   4          2.82          2.02         0.76 o                         
  13   1   4         45.88         43.08         2.47 o                         
 -10   2   4         17.98         18.81         1.28 o                         
  -9   2   4         65.28         65.32         2.51 o                         
  -8   2   4         28.06         23.65         1.96 o                         
  -7   2   4        369.17        381.71        10.13 o                         
  -6   2   4        496.39        492.08        12.62 o                         
  -5   2   4        412.83        459.73        11.84 o                         
  -4   2   4         55.71         59.00         2.13 o                         
  -3   2   4         14.01         14.53         1.59 o                         
  -2   2   4         65.25         80.54         2.42 o                         
  -1   2   4        364.69        330.84         8.54 o                         
   0   2   4        928.12        908.43        31.27 o                         
   1   2   4          1.47          1.21         0.59 o                         
   2   2   4       7572.92       7278.20       633.12 o                         
   3   2   4       1546.37       1416.46        72.98 o                         
   4   2   4       1253.69       1203.67        29.09 o                         
   5   2   4         20.91         27.26         3.19 o                         
   6   2   4        212.49        223.09        10.03 o                         
   7   2   4        311.73        294.10         6.47 o                         
   8   2   4          9.42         10.72         1.28 o                         
   9   2   4        121.70        122.14         2.97 o                         
  10   2   4        372.90        385.47         7.33 o                         
  11   2   4        245.89        260.24         7.35 o                         
  12   2   4          0.17         -0.05         0.71 o                         
  13   2   4         66.34         63.09         2.41 o                         
 -10   3   4          0.76          0.07         0.51 o                         
  -9   3   4          1.76          0.00         0.61 o                         
  -8   3   4          5.79          6.45         1.47 o                         
  -7   3   4        193.31        183.43         5.54 o                         
  -6   3   4        255.36        257.51         7.63 o                         
  -5   3   4        230.82        247.64         6.94 o                         
  -4   3   4        308.05        333.69         7.16 o                         
  -3   3   4        933.67       1027.80        28.97 o                         
  -2   3   4         27.29         24.75         1.74 o                         
  -1   3   4        615.14        668.36        17.33 o                         
   0   3   4        123.88        115.82         3.56 o                         
   1   3   4        727.96        695.25        24.61 o                         
   2   3   4        383.18        391.11        10.06 o                         
   3   3   4          3.37          1.91         0.76 o                         
   4   3   4        480.48        484.55        12.35 o                         
   5   3   4        791.26        776.78        19.29 o                         
   6   3   4       1140.48       1116.52        39.00 o                         
   7   3   4          2.04          2.30         0.80 o                         
   8   3   4         91.31         92.48         2.46 o                         
   9   3   4          9.52          8.45         1.47 o                         
  10   3   4        246.83        262.17         6.15 o                         
  11   3   4         21.21         21.42         1.85 o                         
  12   3   4         61.15         55.15         2.04 o                         
  13   3   4         52.69         41.27         1.95 o                         
  -9   4   4          1.50          0.72         0.51 o                         
  -8   4   4          0.12         -0.51         0.82 o                         
  -7   4   4          0.09          0.09         0.66 o                         
  -6   4   4        322.38        329.98         8.95 o                         
  -5   4   4        730.41        735.84        18.39 o                         
  -4   4   4          1.30          1.79         0.76 o                         
  -3   4   4         25.54         25.60         1.53 o                         
  -2   4   4         17.88         20.24         1.74 o                         
  -1   4   4          7.84          8.71         1.10 o                         
   0   4   4        888.51        900.69        32.40 o                         
   1   4   4        968.97       1019.13        37.40 o                         
   2   4   4        367.09        400.27         8.38 o                         
   3   4   4        176.01        169.66         5.03 o                         
   4   4   4        119.39        113.17         3.85 o                         
   5   4   4        934.06        931.66        22.91 o                         
   6   4   4        215.54        218.59        10.46 o                         
   7   4   4       2043.34       2024.94        39.63 o                         
   8   4   4         56.63         60.83         2.41 o                         
   9   4   4         18.73         15.80         2.32 o                         
  10   4   4        233.30        247.12         5.87 o                         
  11   4   4         94.60         97.76         3.04 o                         
  12   4   4          0.92          0.81         0.66 o                         
  13   4   4         16.73         15.97         1.26 o                         
  -9   5   4         37.56         34.98         1.44 o                         
  -8   5   4          3.80          4.48         1.07 o                         
  -7   5   4        114.20        115.20         3.74 o                         
  -6   5   4         60.56         60.03         2.61 o                         
  -5   5   4          3.72          7.86         1.54 o                         
  -4   5   4        113.45        128.95         4.26 o                         
  -3   5   4         20.54         19.82         1.84 o                         
  -2   5   4         24.07         32.26         2.15 o                         
  -1   5   4         95.73        119.79         5.05 o                         
   0   5   4        439.86        469.42        12.09 o                         
   1   5   4       1514.36       1501.19        43.55 o                         
   2   5   4       1100.96       1106.09        26.77 o                         
   3   5   4        371.93        392.43         8.29 o                         
   4   5   4        452.01        443.66         9.28 o                         
   5   5   4        538.32        518.49        15.62 o                         
   7   5   4       1229.16       1202.28        29.12 o                         
   8   5   4         30.10         31.62         1.94 o                         
   9   5   4        208.75        209.70         6.39 o                         
  10   5   4          0.00          0.09         0.76 o                         
  11   5   4         56.64         60.05         2.60 o                         
  12   5   4         10.11         12.78         1.77 o                         
  13   5   4          2.11          1.35         0.51 o                         
  14   5   4         16.05         13.14         1.16 o                         
  -8   6   4         61.37         46.09         3.05 o                         
  -7   6   4         21.29         24.69         1.82 o                         
  -6   6   4          3.93          4.15         0.76 o                         
  -5   6   4          6.51          8.29         1.88 o                         
  -4   6   4         21.12         19.77         1.59 o                         
  -3   6   4        345.45        352.14         9.46 o                         
  -2   6   4        221.68        210.81         6.11 o                         
  -1   6   4        198.70        195.80         5.70 o                         
   0   6   4         35.06         32.89         2.90 o                         
   1   6   4        121.00        116.41         7.11 o                         
   2   6   4       1138.79       1255.62        43.56 o                         
   3   6   4        109.24        106.09         6.82 o                         
   4   6   4         37.69         45.82         5.37 o                         
   5   6   4        751.73        700.40        25.03 o                         
   6   6   4         28.94         23.37         2.59 o                         
   7   6   4        741.69        727.08        14.74 o                         
   8   6   4       1322.17       1274.36        21.90 o                         
   9   6   4        368.70        372.64         8.54 o                         
  10   6   4        120.95        129.35         3.74 o                         
  11   6   4          4.45          3.73         1.30 o                         
  12   6   4          3.25          3.04         0.98 o                         
  13   6   4         23.27         21.03         1.28 o                         
  14   6   4         16.52         13.45         1.25 o                         
  -7   7   4          0.03          0.10         1.09 o                         
  -6   7   4          1.60          1.79         1.81 o                         
  -4   7   4        712.28        698.60        14.80 o                         
  -3   7   4         30.97         39.83         1.84 o                         
  -2   7   4        438.03        457.19         9.70 o                         
  -1   7   4        176.81        173.78         5.24 o                         
   0   7   4          3.22          3.57         0.92 o                         
   1   7   4        288.97        271.15         7.85 o                         
   2   7   4        115.95        123.50         3.71 o                         
   3   7   4        301.25        331.58         7.49 o                         
   4   7   4        154.91        152.47         4.88 o                         
   5   7   4        566.30        536.64        13.52 o                         
   6   7   4        183.64        176.88         5.47 o                         
   7   7   4        151.90        139.58         4.57 o                         
   8   7   4        428.72        434.50        11.33 o                         
   9   7   4        537.03        544.43        11.53 o                         
  10   7   4        470.47        469.12        10.12 o                         
  11   7   4          2.21          3.40         0.82 o                         
  12   7   4         16.66         17.59         1.55 o                         
  13   7   4          2.02          0.38         0.87 o                         
  14   7   4          1.28          0.62         0.63 o                         
  -6   8   4          3.23          4.35         0.92 o                         
  -5   8   4         97.88        100.67         3.23 o                         
  -4   8   4        122.63        127.76         4.19 o                         
  -3   8   4          6.58          4.32         0.98 o                         
  -2   8   4         77.15         70.28         2.34 o                         
  -1   8   4        807.31        821.47        31.79 o                         
   0   8   4          0.04          0.88         0.61 o                         
   1   8   4          5.17          7.25         1.42 o                         
   2   8   4        336.35        315.21         6.92 o                         
   3   8   4          7.39          4.78         0.89 o                         
   4   8   4        305.59        302.68         6.66 o                         
   5   8   4       2442.59       2462.35        47.75 o                         
   6   8   4        426.75        409.69         7.61 o                         
   7   8   4        272.11        248.38         7.14 o                         
   8   8   4          6.70          7.07         1.45 o                         
   9   8   4        682.85        711.37        17.86 o                         
  10   8   4         59.82         68.93         5.14 o                         
  11   8   4        406.10        434.57        11.37 o                         
  12   8   4        115.23        118.28         3.26 o                         
  13   8   4         53.50         53.27         2.29 o                         
  14   8   4          7.17          9.51         1.18 o                         
  -5   9   4         20.47         19.24         2.61 o                         
  -4   9   4         22.84         24.25         1.38 o                         
  -3   9   4         58.95         65.46         2.11 o                         
  -2   9   4        212.89        207.70         4.96 o                         
  -1   9   4         83.45         74.85         2.52 o                         
   0   9   4        969.53        964.79        23.91 o                         
   1   9   4          0.48          1.13         0.78 o                         
   2   9   4         36.14         32.67         1.64 o                         
   3   9   4         45.62         45.42         1.91 o                         
   4   9   4         94.46         99.10         2.90 o                         
   5   9   4        382.93        391.68         8.46 o                         
   6   9   4        108.64        115.99         3.36 o                         
   7   9   4         16.58         20.80         1.87 o                         
   8   9   4          5.13          4.31         1.36 o                         
   9   9   4         33.67         35.03         2.54 o                         
  10   9   4          0.00          0.36         1.02 o                         
  11   9   4         52.68         49.78         4.50 o                         
  12   9   4          6.35          7.15         1.59 o                         
  13   9   4         26.24         31.43         1.81 o                         
  -4  10   4          0.01          1.16         0.80 o                         
  -3  10   4          4.97          3.15         1.16 o                         
  -2  10   4          0.04         -0.53         0.53 o                         
  -1  10   4        279.76        281.62         9.84 o                         
   0  10   4         86.90         91.99         2.74 o                         
   1  10   4         65.54         69.12         2.32 o                         
   2  10   4        220.11        222.30         5.26 o                         
   3  10   4         31.34         29.72         2.90 o                         
   4  10   4         56.44         56.95         2.17 o                         
   5  10   4        955.03        978.37        19.64 o                         
   6  10   4        177.16        175.91         5.49 o                         
   7  10   4        126.04        119.38         3.43 o                         
   8  10   4          0.04          0.55         0.93 o                         
   9  10   4          6.27          6.08         1.50 o                         
  10  10   4         57.94         60.47         2.36 o                         
  11  10   4         12.63         10.93         2.10 o                         
  12  10   4         16.70         14.00         3.19 o                         
  13  10   4         23.90         22.64         1.63 o                         
  -3  11   4          2.67          0.72         0.58 o                         
  -2  11   4         18.03         23.97         1.42 o                         
  -1  11   4         88.43         95.23         3.50 o                         
   0  11   4         38.30         33.76         1.53 o                         
   1  11   4        221.03        208.12         5.10 o                         
   2  11   4         28.68         29.50         1.56 o                         
   3  11   4         61.44         57.48         2.09 o                         
   4  11   4          5.16          4.11         0.90 o                         
   5  11   4         11.56         14.48         1.41 o                         
   6  11   4         68.14         67.49         2.37 o                         
   7  11   4          0.01         -0.68         0.88 o                         
   9  11   4         30.48         31.90         3.19 o                         
  10  11   4          1.03          0.92         0.79 o                         
  11  11   4         76.31         80.56         2.97 o                         
  12  11   4         43.33         42.87         3.19 o                         
  -1  12   4          5.32          4.93         1.16 o                         
   0  12   4         18.91         17.15         1.42 o                         
   1  12   4         37.15         37.35         1.77 o                         
   2  12   4        137.45        137.95         4.26 o                         
   3  12   4          6.94          2.57         0.94 o                         
   4  12   4         85.73         83.65         3.84 o                         
   5  12   4         53.37         56.92         2.46 o                         
   6  12   4        236.99        242.02         6.78 o                         
   7  12   4          6.02          2.32         0.87 o                         
   8  12   4         40.95         45.53         3.05 o                         
   9  12   4          3.14          1.88         0.87 o                         
  10  12   4         15.73         15.51         1.74 o                         
  11  12   4          0.37         -0.43         0.72 o                         
  12  12   4          0.22          1.16         0.72 o                         
   1  13   4         10.72         11.16         1.30 o                         
   2  13   4         26.65         26.26         1.39 o                         
   3  13   4         12.58          9.97         1.15 o                         
   4  13   4         18.65         19.14         1.48 o                         
   5  13   4         22.12         24.04         1.57 o                         
   6  13   4         23.65         22.83         1.53 o                         
   7  13   4          2.49          0.14         0.72 o                         
   8  13   4         11.00          7.68         1.45 o                         
   9  13   4          1.32          0.58         0.72 o                         
  10  13   4         19.16         22.76         2.32 o                         
   4  14   4          0.85          1.01         0.58 o                         
   5  14   4        103.36        104.23         4.21 o                         
   6  14   4          3.28          6.52         1.16 o                         
   7  14   4         14.61         13.19         1.30 o                         
   8  14   4         13.74         11.89         1.30 o                         
  -5 -11   5         16.50         11.45         2.03 o                         
  -4 -11   5         12.70         12.47         2.17 o                         
  -3 -11   5         17.27         25.95         3.48 o                         
  -8 -10   5          1.11          3.33         1.16 o                         
  -7 -10   5         19.07         18.99         2.46 o                         
  -6 -10   5          0.00          1.96         1.23 o                         
  -5 -10   5         46.78         51.19         3.19 o                         
  -4 -10   5          0.08         -0.43         1.16 o                         
  -3 -10   5         96.11         82.12         4.06 o                         
  -2 -10   5         36.96         41.51         2.76 o                         
  -1 -10   5         27.35         29.62         1.59 o                         
   0 -10   5         39.91         36.07         2.54 o                         
  -9  -9   5          4.27          5.22         1.59 o                         
  -8  -9   5         43.60         44.73         2.09 o                         
  -7  -9   5          0.11          0.69         0.76 o                         
  -6  -9   5         32.82         34.94         1.73 o                         
  -5  -9   5          1.61          1.94         0.74 o                         
  -4  -9   5         43.47         46.63         2.90 o                         
  -3  -9   5         31.12         32.33         2.61 o                         
  -2  -9   5         32.74         30.59         2.61 o                         
  -1  -9   5         77.04         75.19         2.82 o                         
   0  -9   5        166.79        147.00         4.47 o                         
   1  -9   5         14.52         13.43         2.68 o                         
   2  -9   5         18.86         14.86         1.63 o                         
   3  -9   5          0.48         -1.88         1.88 o                         
 -10  -8   5          0.97          2.17         1.74 o                         
  -9  -8   5         33.39         33.93         2.47 o                         
  -8  -8   5        220.91        222.30         9.01 o                         
  -7  -8   5        179.17        173.87         5.44 o                         
  -6  -8   5        273.06        305.99         8.36 o                         
  -5  -8   5         31.86         31.05         1.79 o                         
  -4  -8   5          9.24          9.92         1.47 o                         
  -3  -8   5         92.62        103.88         3.32 o                         
  -2  -8   5        164.09        178.07        19.89 o                         
  -1  -8   5        137.33        130.62         6.10 o                         
   0  -8   5        147.55        122.36         5.81 o                         
   1  -8   5         36.67         45.26         2.26 o                         
   2  -8   5         51.80         44.31         2.20 o                         
   3  -8   5          2.08          0.07         0.93 o                         
   4  -8   5          4.56          8.12         1.88 o                         
 -10  -7   5         21.65         26.28         5.00 o                         
  -9  -7   5         31.84         34.93         2.00 o                         
  -8  -7   5          5.93          6.80         1.96 o                         
  -7  -7   5        123.83        125.76         4.51 o                         
  -6  -7   5          5.71          9.98         2.05 o                         
  -5  -7   5          2.05          2.35         0.83 o                         
  -4  -7   5         16.24         16.99         1.56 o                         
  -3  -7   5        841.16        887.41        22.08 o                         
  -2  -7   5        164.12        173.90         4.50 o                         
  -1  -7   5        138.68        149.51         4.97 o                         
   0  -7   5        836.63        720.09        26.17 o                         
   1  -7   5         82.51         78.48         3.08 o                         
   2  -7   5          4.10          0.42         0.87 o                         
   3  -7   5         51.05         57.06         2.56 o                         
   4  -7   5        107.04         94.60         4.50 o                         
   5  -7   5        151.82        150.99         6.24 o                         
   6  -7   5         35.13         36.83         2.47 o                         
 -11  -6   5         13.91         15.61         1.45 o                         
 -10  -6   5         22.01         19.87         1.80 o                         
  -9  -6   5         46.69         47.06         2.35 o                         
  -8  -6   5          7.45          6.60         1.18 o                         
  -7  -6   5        241.99        248.48         7.45 o                         
  -6  -6   5        559.89        574.61        17.55 o                         
  -5  -6   5         16.51         17.65         1.81 o                         
  -4  -6   5         93.17         97.82         3.11 o                         
  -3  -6   5         41.81         45.84         2.46 o                         
  -2  -6   5        351.72        332.18         7.50 o                         
  -1  -6   5        145.86        140.41         3.90 o                         
   0  -6   5         26.73         26.96         2.14 o                         
   1  -6   5        105.35         98.51         4.93 o                         
   2  -6   5         32.27         39.97         2.15 o                         
   3  -6   5        218.14        248.89         7.04 o                         
   4  -6   5        233.25        226.20         9.15 o                         
   6  -6   5        204.96        184.93         7.41 o                         
   7  -6   5        185.76        192.50         7.41 o                         
 -11  -5   5        127.23        111.14         3.44 o                         
 -10  -5   5         11.37         15.71         2.54 o                         
  -9  -5   5          7.27          8.34         1.59 o                         
  -8  -5   5        216.24        229.07         6.93 o                         
  -7  -5   5        138.56        134.64         5.23 o                         
  -6  -5   5         48.81         47.66         2.17 o                         
  -5  -5   5          6.06          3.97         1.14 o                         
  -4  -5   5        190.64        192.72         4.83 o                         
  -3  -5   5        155.15        157.61         4.15 o                         
  -2  -5   5          9.60          7.80         1.30 o                         
  -1  -5   5         32.46         37.14         1.90 o                         
   0  -5   5         59.66         60.35         2.39 o                         
   1  -5   5        277.72        297.54        14.54 o                         
   2  -5   5         85.58         85.00         4.35 o                         
   3  -5   5        105.28        116.96         3.95 o                         
   4  -5   5        320.84        328.06         8.89 o                         
   5  -5   5        654.60        663.84        23.64 o                         
   6  -5   5        120.35        133.07         6.10 o                         
   7  -5   5          0.01          0.29         0.87 o                         
   8  -5   5         84.34         86.61         4.06 o                         
 -11  -4   5         20.32         16.93         2.32 o                         
 -10  -4   5        100.22        101.26         3.48 o                         
  -9  -4   5          8.13          7.29         1.84 o                         
  -8  -4   5         13.47         15.37         3.04 o                         
  -7  -4   5         53.94         48.64         2.82 o                         
  -6  -4   5        347.62        334.14         7.52 o                         
  -5  -4   5        341.01        344.09         8.48 o                         
  -4  -4   5         25.67         26.36         1.69 o                         
  -3  -4   5        151.01        145.96         4.11 o                         
  -2  -4   5        137.63        143.99         4.10 o                         
  -1  -4   5         46.11         46.97         3.22 o                         
   0  -4   5          3.03          2.74         0.78 o                         
   1  -4   5         10.56         14.60         4.28 o                         
   2  -4   5         13.10         11.88         2.97 o                         
   3  -4   5        143.82        143.11         4.51 o                         
   4  -4   5         55.19         56.03         2.61 o                         
   5  -4   5          7.05          9.86         2.17 o                         
   6  -4   5          4.27          8.26         2.17 o                         
   7  -4   5         86.10         89.35         4.64 o                         
   8  -4   5         36.80         31.61         2.46 o                         
   9  -4   5         83.92         84.29         4.06 o                         
 -11  -3   5         35.67         38.43         2.90 o                         
 -10  -3   5        157.92        156.73         4.77 o                         
  -9  -3   5          6.53          2.90         1.30 o                         
  -8  -3   5        809.87        770.80        44.47 o                         
  -7  -3   5          5.13         10.68         2.15 o                         
  -6  -3   5         25.02         24.75         3.10 o                         
  -5  -3   5        635.97        680.47        14.04 o                         
  -4  -3   5        234.71        229.37         5.41 o                         
  -3  -3   5         20.07         12.93         1.68 o                         
  -2  -3   5        266.48        341.61        12.51 o                         
  -1  -3   5          5.81          6.75         1.10 o                         
   0  -3   5         24.53         28.10         1.77 o                         
   1  -3   5         23.37         19.67         2.03 o                         
   2  -3   5        611.59        631.62        16.83 o                         
   3  -3   5          0.05          0.58         1.01 o                         
   4  -3   5        323.58        351.54         9.26 o                         
   5  -3   5         21.04         22.62         2.75 o                         
   6  -3   5         88.71         94.87         4.93 o                         
   7  -3   5          1.71          2.20         0.96 o                         
   8  -3   5        137.33        151.53         6.82 o                         
   9  -3   5        299.35        311.66        11.78 o                         
  10  -3   5         29.06         31.90         3.33 o                         
 -11  -2   5         21.88         19.43         4.49 o                         
 -10  -2   5          0.86         -0.08         0.97 o                         
  -9  -2   5         89.17         87.55         2.99 o                         
  -8  -2   5        248.22        265.21         6.29 o                         
  -7  -2   5          9.31          7.18         1.28 o                         
  -6  -2   5        663.87        710.79        18.38 o                         
  -5  -2   5        292.86        293.81         6.67 o                         
  -4  -2   5          1.82          1.04         1.12 o                         
  -3  -2   5        635.87        656.74        16.42 o                         
  -2  -2   5        293.10        302.32        12.88 o                         
  -1  -2   5          6.45         12.95         1.25 o                         
   0  -2   5       1416.25       1387.60        38.21 o                         
   1  -2   5          2.64          4.04         1.39 o                         
   2  -2   5        362.01        384.07        10.17 o                         
   3  -2   5         45.45         60.96         3.55 o                         
   4  -2   5        389.03        395.56        10.19 o                         
   5  -2   5         62.24         55.12         3.63 o                         
   6  -2   5          5.52          5.77         1.23 o                         
   7  -2   5        174.00        184.82         5.78 o                         
   8  -2   5        114.74        119.82         4.15 o                         
   9  -2   5         37.83         51.47         3.91 o                         
  10  -2   5        225.23        222.33         8.87 o                         
 -10  -1   5         27.85         27.31         3.77 o                         
  -9  -1   5         46.81         46.54         2.60 o                         
  -8  -1   5          1.14         -0.74         1.36 o                         
  -7  -1   5        150.16        155.19         4.33 o                         
  -6  -1   5         56.91         60.23         2.82 o                         
  -5  -1   5         56.61         57.75         2.30 o                         
  -4  -1   5         34.08         29.91         1.94 o                         
  -3  -1   5         29.58         31.59         1.71 o                         
  -2  -1   5       9394.06      10067.85       267.40 o                         
  -1  -1   5        162.68        152.73         3.73 o                         
   0  -1   5        299.46        305.26         6.58 o                         
   1  -1   5        696.92        683.56        18.90 o                         
   2  -1   5         35.53         39.69         1.79 o                         
   3  -1   5          3.00          3.82         1.10 o                         
   4  -1   5        184.27        172.90         5.51 o                         
   5  -1   5        270.79        270.30        10.47 o                         
   6  -1   5         58.38         59.22         3.98 o                         
   7  -1   5          5.85         10.76         2.17 o                         
   8  -1   5          1.98          2.58         0.83 o                         
   9  -1   5          0.74          2.17         1.16 o                         
  10  -1   5         64.90         64.54         3.77 o                         
  11  -1   5         79.86         74.27         3.92 o                         
 -10   0   5         27.89         31.61         2.61 o                         
  -9   0   5        105.09         96.79         2.92 o                         
  -8   0   5          5.31          4.58         0.96 o                         
  -7   0   5        184.77        186.40         4.77 o                         
  -6   0   5        108.33        110.22         3.50 o                         
  -5   0   5        196.61        178.65         4.05 o                         
  -4   0   5         61.00         62.45         2.97 o                         
  -3   0   5        149.18        149.05         7.85 o                         
  -2   0   5        544.59        545.99        13.73 o                         
  -1   0   5         73.08         81.62         3.99 o                         
   0   0   5        341.09        344.79         7.31 o                         
   1   0   5         45.51         54.54         1.83 o                         
   2   0   5         19.64         18.43         1.31 o                         
   3   0   5        191.32        214.82         5.03 o                         
   4   0   5        477.02        471.88        27.87 o                         
   6   0   5         17.33         10.73         1.28 o                         
   7   0   5        530.99        523.30        10.86 o                         
   8   0   5         67.30         62.04         2.32 o                         
   9   0   5         96.95         97.60         2.72 o                         
  10   0   5        162.74        177.22         5.59 o                         
  11   0   5          0.17          0.00         1.01 o                         
  12   0   5          1.26         -0.43         1.30 o                         
 -10   1   5          0.65          6.09         2.17 o                         
  -9   1   5         51.82         44.95         3.12 o                         
  -8   1   5         41.96         40.95         2.90 o                         
  -7   1   5         20.56         14.06         2.61 o                         
  -6   1   5        692.03        700.05        17.45 o                         
  -5   1   5        102.57         99.81         2.94 o                         
  -4   1   5        227.17        220.92        15.03 o                         
  -3   1   5          0.08         12.61         4.20 o                         
  -2   1   5       1301.52       1342.51        32.40 o                         
  -1   1   5       2024.62       2027.91        48.19 o                         
   0   1   5       2053.61       2010.18        39.04 o                         
   1   1   5          0.55          0.85         0.65 o                         
   2   1   5         34.58         27.20         1.34 o                         
   3   1   5         42.26         35.48         2.47 o                         
   4   1   5       1623.56       1494.24        51.34 o                         
   5   1   5        960.18        923.63        33.03 o                         
   6   1   5        802.71        749.88        15.07 o                         
   7   1   5         32.65         27.55         2.22 o                         
   8   1   5         12.97         13.19         1.60 o                         
   9   1   5          1.54          0.77         0.68 o                         
  10   1   5        171.15        171.83         4.78 o                         
  11   1   5          0.50          1.18         0.80 o                         
  12   1   5         53.82         55.40         3.19 o                         
 -10   2   5          2.46          6.81         2.32 o                         
  -9   2   5         17.58         21.62         2.75 o                         
  -8   2   5          0.26          1.16         0.72 o                         
  -7   2   5         13.75         13.75         1.77 o                         
  -6   2   5       1525.94       1543.09        37.13 o                         
  -5   2   5        591.25        567.90        14.39 o                         
  -4   2   5        187.53        187.25         4.47 o                         
  -3   2   5        609.81        612.93        15.75 o                         
  -2   2   5        237.93        254.79         9.96 o                         
  -1   2   5        100.45         99.16         3.41 o                         
   0   2   5        990.37        973.71        20.68 o                         
   1   2   5       1232.16       1185.72        23.37 o                         
   2   2   5       1038.58        937.47        22.68 o                         
   3   2   5        107.70         87.64         4.50 o                         
   4   2   5       1701.23       1624.07        57.60 o                         
   5   2   5        117.52        147.34         7.55 o                         
   6   2   5          0.04          7.25         2.90 o                         
   7   2   5          0.00          0.92         0.91 o                         
   8   2   5        149.93        140.06         5.28 o                         
   9   2   5         23.35         21.89         2.00 o                         
  10   2   5          1.42          1.23         0.83 o                         
  11   2   5          8.11          5.44         0.94 o                         
  12   2   5        114.59        111.73         3.04 o                         
  13   2   5         11.08         12.24         1.11 o                         
  -9   3   5         14.02         12.99         2.83 o                         
  -8   3   5         55.70         56.29         2.31 o                         
  -7   3   5          4.36          2.39         0.82 o                         
  -6   3   5         24.21         31.20         2.15 o                         
  -5   3   5         40.81         38.45         2.29 o                         
  -4   3   5        600.21        627.11        12.75 o                         
  -3   3   5        404.67        408.22         9.34 o                         
  -2   3   5         64.27         66.18         3.26 o                         
  -1   3   5       1178.55       1243.38        41.99 o                         
   0   3   5        370.59        379.57        11.95 o                         
   1   3   5         25.42         23.62         1.75 o                         
   2   3   5         19.39         21.20         1.39 o                         
   3   3   5         63.05         71.32         2.19 o                         
   4   3   5        286.63        299.90        12.88 o                         
   5   3   5        276.15        255.91        10.62 o                         
   6   3   5         38.32         42.05         5.22 o                         
   7   3   5        229.24        215.89         6.16 o                         
   8   3   5          0.14         -1.06         1.22 o                         
   9   3   5         16.11         16.63         2.12 o                         
  10   3   5         43.71         42.59         2.06 o                         
  11   3   5        148.42        154.99         4.05 o                         
  12   3   5         10.77          7.49         1.06 o                         
  13   3   5         17.59         13.35         1.15 o                         
  -9   4   5          0.60          0.66         0.72 o                         
  -8   4   5          3.33          1.67         0.61 o                         
  -7   4   5          1.17          2.30         1.09 o                         
  -6   4   5          9.04         10.14         1.59 o                         
  -5   4   5         12.02          5.96         2.68 o                         
  -4   4   5         48.22         39.53         2.56 o                         
  -3   4   5        218.52        212.22         4.92 o                         
  -2   4   5        900.71        955.46        34.86 o                         
  -1   4   5          3.52          8.73         1.96 o                         
   0   4   5         59.57         67.31         3.19 o                         
   1   4   5        175.55        180.90         6.83 o                         
   2   4   5        648.34        647.54        13.26 o                         
   3   4   5        130.07        131.37         3.62 o                         
   4   4   5         16.22         16.08         1.46 o                         
   5   4   5       3428.01       3349.31       112.51 o                         
   6   4   5          7.94         10.75         2.57 o                         
   7   4   5        128.68        134.88         3.72 o                         
   8   4   5          1.71          2.19         0.86 o                         
   9   4   5         67.01         71.53         2.59 o                         
  10   4   5         45.75         48.22         3.26 o                         
  11   4   5         95.36        103.45         3.10 o                         
  12   4   5          6.29          5.00         0.84 o                         
  13   4   5          0.91          0.27         0.53 o                         
  -8   5   5         40.79         38.44         1.64 o                         
  -7   5   5          2.74          2.26         1.38 o                         
  -6   5   5          1.45          0.33         0.66 o                         
  -5   5   5         72.59         78.13         3.41 o                         
  -4   5   5         35.98         34.52         2.15 o                         
  -3   5   5          6.47          6.49         2.25 o                         
  -2   5   5         19.96         15.42         1.39 o                         
  -1   5   5        813.20        834.55        20.12 o                         
   0   5   5        107.33        138.12         4.59 o                         
   1   5   5          2.28          3.48         1.16 o                         
   2   5   5        279.63        294.19        10.62 o                         
   3   5   5       2160.87       2164.13        51.52 o                         
   4   5   5         31.80         32.69         1.88 o                         
   5   5   5         75.13         73.25         2.98 o                         
   6   5   5        454.44        438.95         9.41 o                         
   7   5   5          3.73          4.29         1.38 o                         
   8   5   5        317.89        320.69         7.16 o                         
   9   5   5        544.45        550.98        11.56 o                         
  10   5   5         15.29         15.40         1.68 o                         
  11   5   5         31.45         29.39         2.13 o                         
  12   5   5          1.11          1.16         1.13 o                         
  13   5   5         90.51         83.39         2.37 o                         
  14   5   5          0.62         -0.11         1.09 o                         
  -7   6   5          0.13          0.58         0.72 o                         
  -6   6   5          3.64          4.16         1.23 o                         
  -5   6   5         19.82         21.90         1.69 o                         
  -4   6   5        116.57        106.72         7.99 o                         
  -3   6   5          2.92          2.93         0.87 o                         
  -2   6   5          0.53          0.85         0.80 o                         
  -1   6   5         37.08         29.72         3.84 o                         
   0   6   5          3.25          3.97         0.80 o                         
   1   6   5         11.32         10.66         1.15 o                         
   2   6   5          5.47          8.88         1.27 o                         
   3   6   5       1043.63       1082.27        36.73 o                         
   4   6   5         14.02         22.76         1.88 o                         
   5   6   5          1.30          4.35         1.28 o                         
   6   6   5         63.02         55.06         2.51 o                         
   7   6   5        244.56        217.68         6.22 o                         
   8   6   5         22.47         16.81         2.97 o                         
   9   6   5        110.26        115.10         2.93 o                         
  10   6   5       1067.11       1155.73        23.16 o                         
  11   6   5         32.18         33.28         1.62 o                         
  12   6   5        106.54        100.11         2.90 o                         
  13   6   5          1.12          0.95         0.94 o                         
  14   6   5          1.56         -0.06         0.60 o                         
  -7   7   5          0.06          0.07         0.65 o                         
  -6   7   5         56.49         58.94         2.70 o                         
  -5   7   5         64.01         73.74         2.77 o                         
  -4   7   5        151.36        153.98         3.91 o                         
  -3   7   5        160.66        150.99         4.77 o                         
  -2   7   5          0.24          0.80         0.82 o                         
  -1   7   5         96.80         94.92         3.44 o                         
   0   7   5         42.85         42.08         2.31 o                         
   1   7   5         13.77         12.17         2.03 o                         
   2   7   5         55.22         58.85         2.70 o                         
   3   7   5          3.15          1.41         1.01 o                         
   4   7   5        724.18        738.42        18.35 o                         
   5   7   5         75.88         83.54         3.32 o                         
   6   7   5          0.10         -0.18         0.79 o                         
   7   7   5         37.37         42.68         2.90 o                         
   8   7   5          0.82         -0.09         1.38 o                         
   9   7   5        335.13        324.13         8.90 o                         
  10   7   5        211.65        205.12         5.11 o                         
  11   7   5         50.04         57.05         2.25 o                         
  12   7   5         95.44         96.42         2.84 o                         
  13   7   5          1.18          0.54         0.61 o                         
  14   7   5          8.82          8.79         1.00 o                         
  -6   8   5         61.00         55.72         1.90 o                         
  -5   8   5        141.14        115.32         3.49 o                         
  -4   8   5         99.88        102.64         3.44 o                         
  -3   8   5        298.75        319.70         7.02 o                         
  -2   8   5        177.19        198.61         4.78 o                         
  -1   8   5          2.23          4.17         0.75 o                         
   0   8   5        296.55        296.33         8.12 o                         
   1   8   5          1.47          2.90         1.74 o                         
   2   8   5        254.78        219.02         8.87 o                         
   3   8   5        759.47        752.14        18.71 o                         
   4   8   5        546.45        539.89        14.22 o                         
   5   8   5         33.08         35.69         1.79 o                         
   6   8   5        129.21        129.84         3.45 o                         
   7   8   5        100.57         81.13         9.28 o                         
   8   8   5        653.75        666.73        16.82 o                         
   9   8   5         21.46         18.69         2.10 o                         
  10   8   5         35.77         33.67         2.25 o                         
  11   8   5        224.74        230.52         6.57 o                         
  12   8   5         59.06         56.77         3.64 o                         
  13   8   5         29.55         26.40         1.88 o                         
  14   8   5         19.04         18.85         2.03 o                         
  -5   9   5         18.73         20.35         1.18 o                         
  -4   9   5         38.94         36.54         1.85 o                         
  -3   9   5         42.17         42.50         1.77 o                         
  -2   9   5        480.48        513.80        12.05 o                         
  -1   9   5         16.75         15.40         1.30 o                         
   0   9   5          0.01          0.08         0.69 o                         
   1   9   5        699.95        741.80        17.92 o                         
   2   9   5        245.59        251.59         5.76 o                         
   3   9   5        133.98        145.06         3.71 o                         
   4   9   5        339.25        334.51        10.31 o                         
   5   9   5          2.10          2.27         0.70 o                         
   6   9   5        141.81        143.61         3.77 o                         
   7   9   5         79.02         84.90         2.91 o                         
   8   9   5          7.21          6.93         1.60 o                         
   9   9   5         29.40         35.53         1.94 o                         
  10   9   5         52.62         55.68         2.70 o                         
  11   9   5          1.65          4.31         0.97 o                         
  12   9   5        306.56        313.18         9.67 o                         
  13   9   5          5.77          5.69         1.32 o                         
  -4  10   5          1.11          3.91         1.30 o                         
  -3  10   5         10.74         10.16         1.52 o                         
  -2  10   5          7.99          8.71         0.95 o                         
  -1  10   5         45.07         44.84         1.73 o                         
   0  10   5          1.38          0.19         0.74 o                         
   1  10   5        179.31        170.59         4.63 o                         
   2  10   5        216.16        214.38         5.09 o                         
   3  10   5        598.77        595.69        12.35 o                         
   4  10   5         12.78         13.55         1.83 o                         
   5  10   5         80.77         86.02         2.89 o                         
   6  10   5          9.28         11.51         1.40 o                         
   7  10   5        785.68        805.43        22.02 o                         
   8  10   5        885.10        985.30        24.26 o                         
   9  10   5         21.45         22.47         2.73 o                         
  10  10   5         23.29         22.08         2.25 o                         
  11  10   5          1.88          1.49         0.70 o                         
  12  10   5        181.29        177.11         4.17 o                         
  13  10   5          2.43          4.02         0.80 o                         
  -2  11   5         33.43         43.60         2.47 o                         
  -1  11   5          4.20          5.96         0.95 o                         
   0  11   5          0.74          1.28         0.50 o                         
   1  11   5         30.50         29.81         1.42 o                         
   2  11   5          4.95          2.89         0.95 o                         
   3  11   5        217.09        225.57         5.89 o                         
   4  11   5         21.76         19.98         1.43 o                         
   5  11   5        150.70        151.09         3.83 o                         
   6  11   5         24.63         28.88         2.47 o                         
   7  11   5         30.89         21.14         2.10 o                         
   8  11   5         84.35         90.27         3.89 o                         
   9  11   5          2.73          3.63         1.09 o                         
  10  11   5          2.70          2.44         1.10 o                         
  11  11   5         50.59         56.64         2.44 o                         
  12  11   5          0.15          0.97         0.65 o                         
  -1  12   5         66.42         76.31         3.34 o                         
   0  12   5          1.40          1.42         0.83 o                         
   1  12   5         59.13         61.31         2.26 o                         
   2  12   5         16.86         18.25         1.19 o                         
   3  12   5         17.88         17.70         1.27 o                         
   4  12   5        178.14        181.33         4.27 o                         
   5  12   5          0.27          1.09         0.61 o                         
   6  12   5         47.62         45.38         1.86 o                         
   7  12   5          8.06          7.87         1.51 o                         
   8  12   5        161.94        155.21         6.68 o                         
   9  12   5          6.83          8.41         1.74 o                         
  10  12   5          1.60         -0.14         1.45 o                         
  11  12   5         24.27         27.84         2.03 o                         
  12  12   5          9.36         16.24         1.59 o                         
   1  13   5         22.34         23.34         1.59 o                         
   2  13   5        150.40        163.35         4.52 o                         
   3  13   5          5.14          5.09         1.01 o                         
   4  13   5         21.47         18.91         1.74 o                         
   5  13   5        131.59        133.15         4.11 o                         
   6  13   5         15.98         15.60         1.45 o                         
   7  13   5         42.23         39.30         2.61 o                         
   8  13   5         12.27         10.44         1.59 o                         
   9  13   5          0.86         -0.29         0.58 o                         
   5  14   5        180.83        186.80         6.98 o                         
   6  14   5         24.58         28.71         1.74 o                         
   7  14   5         14.30         13.63         1.30 o                         
   8  14   5          0.13          0.43         0.58 o                         
  -4 -10   6          2.52          2.17         1.30 o                         
  -3 -10   6          0.90          2.46         1.30 o                         
  -2 -10   6          6.30          5.70         1.38 o                         
  -1 -10   6          1.33          0.61         0.72 o                         
   0 -10   6          2.57          1.30         1.16 o                         
  -8  -9   6         34.98         31.60         1.48 o                         
  -7  -9   6         10.76         11.32         1.47 o                         
  -6  -9   6         50.33         53.75         2.45 o                         
  -5  -9   6          0.28          0.29         1.01 o                         
  -4  -9   6         45.54         46.99         3.34 o                         
  -3  -9   6         43.84         46.11         3.05 o                         
  -2  -9   6         69.65         61.94         3.48 o                         
  -1  -9   6         21.00         18.57         1.48 o                         
   0  -9   6         23.65         27.39         1.63 o                         
   1  -9   6          3.37          6.38         2.17 o                         
   2  -9   6         22.71         23.92         2.03 o                         
  -9  -8   6         86.33         91.78         2.97 o                         
  -8  -8   6         17.90         17.92         1.44 o                         
  -7  -8   6        259.13        262.22         7.20 o                         
  -6  -8   6         37.65         37.99         1.70 o                         
  -5  -8   6        182.27        180.98         4.44 o                         
  -4  -8   6        636.50        659.02        28.16 o                         
  -3  -8   6        430.58        402.43        23.37 o                         
  -2  -8   6         44.70         46.50         2.54 o                         
  -1  -8   6         16.75         13.92         2.03 o                         
   0  -8   6        439.97        436.01        19.08 o                         
   1  -8   6        120.45        122.64         3.90 o                         
   2  -8   6         53.45         49.43         2.19 o                         
   3  -8   6          3.28          3.04         0.87 o                         
   4  -8   6         19.93         16.53         1.74 o                         
 -10  -7   6         24.91         23.87         1.96 o                         
  -9  -7   6         93.45         97.80         4.50 o                         
  -8  -7   6         15.66         17.60         1.79 o                         
  -7  -7   6          4.69          6.20         1.31 o                         
  -6  -7   6          7.90          6.98         2.25 o                         
  -5  -7   6        390.36        409.95        10.05 o                         
  -4  -7   6          0.10          1.51         0.77 o                         
  -3  -7   6         10.34         12.50         1.46 o                         
  -2  -7   6         86.89         87.34         7.33 o                         
  -1  -7   6         18.75         19.69         1.93 o                         
   0  -7   6          0.73          0.58         1.16 o                         
   1  -7   6          6.40          9.14         2.10 o                         
   2  -7   6        129.82        118.60         7.18 o                         
   3  -7   6        223.28        215.53         6.11 o                         
   4  -7   6         22.85         20.44         2.03 o                         
   5  -7   6         53.26         53.52         2.90 o                         
   6  -7   6        192.99        207.15         7.70 o                         
 -10  -6   6         86.97         72.24         2.60 o                         
  -9  -6   6         11.14         11.51         1.38 o                         
  -8  -6   6         23.92         24.01         2.46 o                         
  -7  -6   6         31.13         31.28         2.31 o                         
  -6  -6   6         19.22         21.39         1.66 o                         
  -5  -6   6        137.96        142.77         3.90 o                         
  -4  -6   6       3506.93       3624.29        70.18 o                         
  -3  -6   6       1861.91       1944.48        40.18 o                         
  -2  -6   6          0.38          0.79         0.83 o                         
  -1  -6   6         40.35         42.22         2.07 o                         
   0  -6   6        351.56        374.67        10.03 o                         
   1  -6   6         49.90         40.60         2.58 o                         
   2  -6   6        717.77        701.12        17.61 o                         
   3  -6   6        385.68        371.26        21.10 o                         
   4  -6   6         53.78         63.52         3.77 o                         
   5  -6   6         12.89         10.58         1.88 o                         
   6  -6   6        139.89        125.14         5.23 o                         
   7  -6   6         25.60         22.47         1.88 o                         
 -10  -5   6          0.58          1.44         0.80 o                         
  -9  -5   6        119.76        123.21         3.95 o                         
  -8  -5   6         76.32         77.94         3.13 o                         
  -7  -5   6         13.82         11.35         1.84 o                         
  -6  -5   6         14.43         19.54         1.64 o                         
  -5  -5   6         15.77         14.96         1.53 o                         
  -4  -5   6        261.33        262.44         7.39 o                         
  -3  -5   6        615.09        672.17        15.41 o                         
  -2  -5   6          0.75          0.02         0.76 o                         
  -1  -5   6          6.36          6.41         1.05 o                         
   0  -5   6        791.09        841.68        20.93 o                         
   1  -5   6        797.54        810.41        28.51 o                         
   2  -5   6        170.56        184.40        11.25 o                         
   3  -5   6        780.95        793.27        19.80 o                         
   4  -5   6        181.52        171.82         5.24 o                         
   5  -5   6         58.61         66.42         3.77 o                         
   6  -5   6        141.52        155.31         6.68 o                         
   7  -5   6         10.57          6.38         1.59 o                         
   8  -5   6          0.56         -0.72         1.01 o                         
 -10  -4   6         44.35         39.30         2.90 o                         
  -9  -4   6          2.49          2.56         0.87 o                         
  -8  -4   6        308.23        328.05        31.70 o                         
  -7  -4   6        342.83        332.29         9.75 o                         
  -6  -4   6        158.83        146.05         7.77 o                         
  -5  -4   6        585.38        618.03        12.96 o                         
  -4  -4   6        423.86        425.17         9.24 o                         
  -3  -4   6        789.35        793.97        16.21 o                         
  -2  -4   6        129.96        137.77         3.78 o                         
  -1  -4   6         15.03         16.59         1.68 o                         
   0  -4   6        355.10        344.22         7.64 o                         
   1  -4   6         45.74         52.35         2.76 o                         
   2  -4   6         73.97         62.47         3.63 o                         
   3  -4   6        116.83        116.59         7.76 o                         
   4  -4   6         71.97         68.65         2.87 o                         
   5  -4   6         16.14         16.96         2.46 o                         
   6  -4   6        104.64        102.28         5.08 o                         
   7  -4   6         24.50         33.78         2.61 o                         
   8  -4   6        118.88        116.83         5.23 o                         
   9  -4   6        119.49        112.36         4.94 o                         
  -9  -3   6         17.35         16.88         4.78 o                         
  -8  -3   6        289.48        307.77         8.63 o                         
  -7  -3   6         83.30        101.35         4.00 o                         
  -6  -3   6         30.71         39.49         1.98 o                         
  -5  -3   6        381.33        398.75         8.71 o                         
  -4  -3   6          2.61          0.75         0.69 o                         
  -3  -3   6         80.57         88.91         2.81 o                         
  -2  -3   6         20.97         19.19         1.94 o                         
  -1  -3   6        388.31        379.02         8.24 o                         
   0  -3   6        877.56        868.53        17.48 o                         
   1  -3   6        160.31        174.23         5.22 o                         
   2  -3   6        420.53        430.39        11.73 o                         
   3  -3   6         29.33         34.76         2.19 o                         
   4  -3   6         51.62         46.55         3.34 o                         
   5  -3   6         21.52         22.34         2.90 o                         
   6  -3   6          5.95          7.68         2.17 o                         
   7  -3   6         11.87         15.08         2.32 o                         
   8  -3   6          0.16          2.32         1.88 o                         
   9  -3   6          0.36          0.72         1.01 o                         
  10  -3   6          0.07          0.14         0.87 o                         
 -10  -2   6         10.54          8.55         3.19 o                         
  -9  -2   6          4.57          6.41         2.83 o                         
  -8  -2   6         11.05         13.05         3.04 o                         
  -7  -2   6        426.52        439.76        11.79 o                         
  -6  -2   6          2.60          4.31         1.25 o                         
  -5  -2   6        215.22        201.24         6.02 o                         
  -4  -2   6         11.35         10.93         2.03 o                         
  -3  -2   6          0.45          1.40         0.73 o                         
  -2  -2   6         34.99         27.51         1.80 o                         
  -1  -2   6        502.17        506.03        10.66 o                         
   0  -2   6        507.37        494.54        12.63 o                         
   1  -2   6        553.12        604.85        10.92 o                         
   2  -2   6        273.96        256.03         6.10 o                         
   3  -2   6        310.44        295.63         8.73 o                         
   4  -2   6        226.59        231.11         6.47 o                         
   5  -2   6         63.93         61.93         3.77 o                         
   6  -2   6         12.92         12.36         1.74 o                         
   7  -2   6         71.67         83.10         5.08 o                         
   8  -2   6          1.19          0.58         1.16 o                         
   9  -2   6        138.18        132.96         6.10 o                         
  10  -2   6         32.54         30.74         2.46 o                         
  11  -2   6          0.10         -0.14         0.87 o                         
  -9  -1   6        137.29        135.14         6.39 o                         
  -8  -1   6        183.31        158.14         7.84 o                         
  -7  -1   6         94.53         92.25         4.06 o                         
  -6  -1   6         83.73         96.57         4.10 o                         
  -5  -1   6        206.14        207.51         5.09 o                         
  -4  -1   6        595.10        618.08        12.80 o                         
  -3  -1   6         25.90         21.67         2.03 o                         
  -2  -1   6       1253.55       1243.22        30.04 o                         
  -1  -1   6        234.81        212.54         9.01 o                         
   0  -1   6         47.69         63.97         2.39 o                         
   1  -1   6        196.44        237.92         6.74 o                         
   2  -1   6        573.10        587.05        14.95 o                         
   3  -1   6         43.54         37.12         2.36 o                         
   4  -1   6          0.36          1.79         0.97 o                         
   5  -1   6       1130.11       1093.01        37.59 o                         
   6  -1   6          0.95          4.33         3.04 o                         
   7  -1   6        228.23        238.93         6.78 o                         
   8  -1   6         17.49         20.68         2.02 o                         
   9  -1   6         22.87         19.43         2.46 o                         
  10  -1   6          8.30          9.86         2.17 o                         
  11  -1   6          1.31          1.35         0.70 o                         
  -9   0   6        185.00        194.78         8.42 o                         
  -8   0   6        166.95        158.84         6.97 o                         
  -7   0   6          0.09         -0.20         1.34 o                         
  -6   0   6         48.31         42.42         4.35 o                         
  -5   0   6          5.89          4.48         1.12 o                         
  -4   0   6        285.79        264.53         6.18 o                         
  -3   0   6          0.12          1.50         0.87 o                         
  -1   0   6         58.20         68.26         2.51 o                         
   0   0   6        236.22        258.22         9.19 o                         
   1   0   6        565.00        646.56        26.65 o                         
   2   0   6        280.11        267.70         7.42 o                         
   3   0   6        619.35        587.09        15.00 o                         
   4   0   6         14.06         13.63         2.17 o                         
   5   0   6        450.95        409.16        15.01 o                         
   6   0   6       1041.65       1056.07        25.67 o                         
   7   0   6       1149.94       1153.98        39.77 o                         
   8   0   6         50.10         49.26         2.41 o                         
   9   0   6        488.63        506.39        13.08 o                         
  10   0   6         79.71         71.21         3.74 o                         
  11   0   6         40.20         42.34         2.90 o                         
  12   0   6          1.79          2.00         0.66 o                         
  -9   1   6         75.58         77.31         4.35 o                         
  -8   1   6         88.33         91.39         3.23 o                         
  -7   1   6          5.10          3.97         1.30 o                         
  -6   1   6        537.65        532.44        13.55 o                         
  -5   1   6        500.95        483.97        12.31 o                         
  -4   1   6          9.17          6.81         1.74 o                         
  -3   1   6         65.24         62.37         3.19 o                         
  -2   1   6         58.12         37.42         3.34 o                         
  -1   1   6         61.16         62.81         3.05 o                         
   0   1   6         76.09         84.80         4.72 o                         
   1   1   6       2064.97       2180.54        51.92 o                         
   2   1   6        815.28        858.66        21.04 o                         
   3   1   6        381.67        406.55        10.63 o                         
   4   1   6       1303.76       1281.63        33.17 o                         
   6   1   6          0.02          0.71         0.94 o                         
   7   1   6          2.91          3.41         0.92 o                         
   8   1   6        311.39        322.00         8.74 o                         
   9   1   6        122.31        118.38         4.15 o                         
  10   1   6         13.69         16.97         2.39 o                         
  11   1   6          0.59         -0.44         0.94 o                         
  12   1   6         42.08         35.97         2.10 o                         
  -9   2   6         27.90         32.70         1.89 o                         
  -8   2   6        294.08        293.35         7.71 o                         
  -7   2   6          4.03          4.11         0.97 o                         
  -6   2   6         34.25         41.95         2.44 o                         
  -5   2   6         16.37         15.84         1.64 o                         
  -4   2   6         28.14         26.74         1.70 o                         
  -3   2   6        176.30        163.01         9.88 o                         
  -2   2   6         10.58         17.92         3.84 o                         
  -1   2   6        144.04        156.97         6.24 o                         
   0   2   6         76.36         67.01         2.66 o                         
   1   2   6          9.52          9.57         1.30 o                         
   2   2   6        290.60        272.82         7.38 o                         
   3   2   6        170.27        183.48         5.33 o                         
   4   2   6       1654.41       1630.05        39.23 o                         
   6   2   6        803.92        798.24        19.61 o                         
   7   2   6          2.60          0.77         1.74 o                         
   8   2   6        284.96        267.40         7.40 o                         
   9   2   6          1.20          1.23         0.92 o                         
  10   2   6        225.86        253.10         7.19 o                         
  11   2   6          2.54          3.18         1.16 o                         
  12   2   6         79.12         77.31         4.72 o                         
  13   2   6         61.52         60.69         2.10 o                         
  -9   3   6         51.80         62.08         2.25 o                         
  -8   3   6         25.02         26.52         2.03 o                         
  -7   3   6        140.89        138.11         4.26 o                         
  -6   3   6        349.20        387.25        10.18 o                         
  -5   3   6        386.96        397.48        10.45 o                         
  -4   3   6        447.25        475.85        12.15 o                         
  -3   3   6        121.10        119.70         3.30 o                         
  -2   3   6        207.33        204.79         5.70 o                         
  -1   3   6         14.23         22.76         1.88 o                         
   0   3   6          2.62          1.16         0.72 o                         
   1   3   6        108.96        103.22         3.48 o                         
   2   3   6        146.35        150.11         4.60 o                         
   3   3   6         93.07        121.28         3.90 o                         
   4   3   6         45.03         41.32         2.15 o                         
   5   3   6         67.16         75.13         5.95 o                         
   6   3   6         16.51          8.70         2.17 o                         
   7   3   6         10.53         10.68         1.81 o                         
   8   3   6          7.62          5.94         1.74 o                         
   9   3   6         61.00         55.12         2.43 o                         
  10   3   6         30.41         33.17         2.79 o                         
  11   3   6         59.09         62.61         2.95 o                         
  12   3   6          2.61          2.39         0.94 o                         
  13   3   6          1.48          0.81         0.60 o                         
  -8   4   6        125.27        132.10         5.23 o                         
  -7   4   6         10.38         11.53         1.42 o                         
  -6   4   6        210.53        218.81         6.21 o                         
  -5   4   6          6.70          6.97         1.67 o                         
  -4   4   6         15.68         18.73         1.48 o                         
  -3   4   6        670.23        676.85        13.80 o                         
  -2   4   6        109.50        105.68         2.99 o                         
  -1   4   6          5.86          7.84         1.11 o                         
   0   4   6          0.01         -0.72         0.72 o                         
   1   4   6        159.92        127.52         5.23 o                         
   2   4   6        567.25        585.38        14.85 o                         
   3   4   6         59.41         59.20         2.44 o                         
   4   4   6         36.49         38.00         2.14 o                         
   5   4   6        826.36        762.89        19.03 o                         
   6   4   6        434.18        444.14        11.38 o                         
   7   4   6        161.52        161.24         5.17 o                         
   8   4   6          0.48          1.81         0.87 o                         
   9   4   6        292.17        290.52         6.63 o                         
  10   4   6         75.73         84.92         3.23 o                         
  11   4   6         88.20        100.32         3.18 o                         
  12   4   6         14.57         15.22         1.23 o                         
  13   4   6         15.14         13.77         1.22 o                         
  -8   5   6          0.16          1.32         0.56 o                         
  -7   5   6         21.86         28.99         1.59 o                         
  -6   5   6          0.31         -0.47         0.66 o                         
  -5   5   6        203.20        216.32         6.21 o                         
  -4   5   6          0.03         -0.53         0.76 o                         
  -3   5   6          0.01         -0.14         2.17 o                         
  -2   5   6         87.10         73.58         2.42 o                         
  -1   5   6        964.23       1003.72        19.94 o                         
   0   5   6        543.61        562.26        14.08 o                         
   1   5   6        650.95        666.52        16.43 o                         
   2   5   6        700.23        515.78        19.31 o                         
   3   5   6        208.77        234.74         6.74 o                         
   4   5   6        120.28        126.19         3.61 o                         
   5   5   6        293.32        295.21         6.66 o                         
   6   5   6         13.84         16.04         1.84 o                         
   7   5   6        150.11        143.28         4.47 o                         
   8   5   6          1.83          1.61         1.12 o                         
   9   5   6         16.28         16.49         1.55 o                         
  10   5   6          1.73          1.56         0.84 o                         
  11   5   6        204.85        216.57         5.20 o                         
  12   5   6        110.39        109.63         3.19 o                         
  13   5   6          0.78          1.18         0.53 o                         
  -7   6   6          2.51          2.31         0.56 o                         
  -6   6   6         36.80         39.41         1.79 o                         
  -5   6   6        332.34        334.11        12.51 o                         
  -4   6   6          0.00         -0.51         0.72 o                         
  -3   6   6        294.09        274.47         7.61 o                         
  -2   6   6         18.58         13.82         1.77 o                         
  -1   6   6          3.59          1.06         0.68 o                         
   0   6   6         36.70         34.87         1.65 o                         
   1   6   6        279.90        282.79         6.27 o                         
   2   6   6          3.25          0.99         0.83 o                         
   3   6   6         83.82         97.44         3.26 o                         
   4   6   6        128.16        125.10         3.84 o                         
   5   6   6        262.30        254.47         6.01 o                         
   6   6   6          1.34          2.32         1.38 o                         
   7   6   6         85.51         93.11         3.44 o                         
   8   6   6         18.42         23.82         4.20 o                         
   9   6   6       1423.25       1526.51        74.48 o                         
  10   6   6        113.27        120.02         3.59 o                         
  11   6   6          3.95          8.89         1.42 o                         
  12   6   6          3.43          2.63         0.76 o                         
  13   6   6          7.51          8.62         1.01 o                         
  14   6   6         15.49         12.47         1.45 o                         
  -6   7   6          7.06          9.64         1.25 o                         
  -5   7   6          1.55         -0.13         0.56 o                         
  -4   7   6          6.42          2.11         1.16 o                         
  -3   7   6          0.34          0.45         0.63 o                         
  -2   7   6        240.82        248.44         6.99 o                         
  -1   7   6          0.12          0.72         0.76 o                         
   0   7   6         23.51         20.13         2.25 o                         
   1   7   6          2.04          7.83         2.17 o                         
   2   7   6        449.43        480.92        10.04 o                         
   3   7   6        164.72        154.76         5.74 o                         
   4   7   6         17.23         20.31         2.12 o                         
   5   7   6         19.76         21.69         2.17 o                         
   6   7   6          1.52          2.03         0.89 o                         
   7   7   6        902.28        916.36        22.62 o                         
   8   7   6        218.07        222.03         6.47 o                         
   9   7   6        211.21        231.23         6.73 o                         
  10   7   6          0.04          1.18         0.80 o                         
  11   7   6         58.37         58.14         2.31 o                         
  12   7   6         55.25         54.40         2.06 o                         
  13   7   6         30.04         30.25         1.88 o                         
  14   7   6         10.15          8.26         1.45 o                         
  -5   8   6        117.23        108.68         3.28 o                         
  -4   8   6         52.88         55.83         2.20 o                         
  -3   8   6          9.32          8.54         1.32 o                         
  -2   8   6         49.69         51.13         1.98 o                         
  -1   8   6          1.47          0.22         1.67 o                         
   0   8   6        134.89        128.32         4.26 o                         
   1   8   6         20.51         19.78         1.84 o                         
   2   8   6          8.89          7.97         2.17 o                         
   3   8   6         16.06         22.62         1.88 o                         
   4   8   6          1.09          1.01         0.92 o                         
   5   8   6         18.08         19.96         2.02 o                         
   6   8   6        172.96        177.00         5.95 o                         
   7   8   6        158.40        155.95         4.15 o                         
   8   8   6        357.39        360.00         7.95 o                         
   9   8   6         57.99         59.59         2.82 o                         
  10   8   6        639.04        728.19        21.52 o                         
  11   8   6         91.46        100.44         4.36 o                         
  12   8   6          7.19          5.65         2.17 o                         
  13   8   6          7.91          4.64         1.59 o                         
  -4   9   6          6.71          7.54         1.23 o                         
  -3   9   6         20.68         20.38         1.72 o                         
  -2   9   6          0.16         -0.12         0.51 o                         
  -1   9   6          0.20          0.56         0.62 o                         
   0   9   6         13.65         12.57         1.33 o                         
   1   9   6        273.75        252.51         5.85 o                         
   2   9   6        113.66        104.98         4.79 o                         
   3   9   6        208.68        224.58         6.47 o                         
   4   9   6         22.72         26.18         1.56 o                         
   5   9   6        166.77        151.36         3.94 o                         
   6   9   6        110.76        112.34         3.21 o                         
   7   9   6          7.49          7.56         1.77 o                         
   8   9   6        313.11        334.48         7.47 o                         
   9   9   6          5.41          6.69         1.50 o                         
  10   9   6        155.41        180.19         4.47 o                         
  11   9   6          8.88          6.48         1.60 o                         
  12   9   6          1.51          0.24         0.64 o                         
  13   9   6          4.66          2.02         0.65 o                         
  -3  10   6          0.69          0.80         0.41 o                         
  -2  10   6         10.66         14.95         1.21 o                         
  -1  10   6          9.64          8.37         1.38 o                         
   0  10   6         30.61         32.65         1.72 o                         
   1  10   6          8.38          6.32         1.08 o                         
   2  10   6         22.32         23.90         1.42 o                         
   3  10   6         14.46         18.06         1.30 o                         
   4  10   6        211.46        202.71         5.22 o                         
   5  10   6        175.20        171.71         4.25 o                         
   6  10   6        199.87        205.80         4.95 o                         
   7  10   6         59.39         62.03         2.81 o                         
   8  10   6         69.03         75.70         4.92 o                         
   9  10   6          0.55          2.71         0.81 o                         
  10  10   6         49.18         51.90         2.42 o                         
  11  10   6         17.97         18.91         1.37 o                         
  12  10   6         43.15         45.94         1.69 o                         
  13  10   6        186.62        185.52         4.08 o                         
  -2  11   6         15.59         18.01         1.07 o                         
  -1  11   6          0.05         -0.43         0.48 o                         
   0  11   6          0.15          0.60         0.53 o                         
   1  11   6        100.76         99.59         2.73 o                         
   2  11   6        229.79        218.20         5.11 o                         
   3  11   6         39.01         40.37         1.80 o                         
   4  11   6          3.63          1.37         0.55 o                         
   5  11   6         27.01         24.69         1.48 o                         
   6  11   6         26.28         27.82         1.56 o                         
   7  11   6          3.47          2.07         0.71 o                         
   8  11   6         50.28         60.39         3.07 o                         
   9  11   6         86.89         91.88         3.28 o                         
  10  11   6         29.03         34.29         2.25 o                         
  11  11   6          2.70          1.96         0.65 o                         
  12  11   6         11.32          9.57         2.61 o                         
   0  12   6          9.04          5.07         1.59 o                         
   1  12   6         27.91         28.61         1.28 o                         
   2  12   6         32.10         33.25         1.48 o                         
   3  12   6         13.81         12.90         1.20 o                         
   4  12   6         10.13          9.37         1.06 o                         
   5  12   6         17.15         16.62         1.22 o                         
   6  12   6        182.22        177.50         4.22 o                         
   7  12   6        132.16        121.97         3.75 o                         
   8  12   6          1.21          0.58         0.70 o                         
   9  12   6         19.49         14.65         1.53 o                         
  10  12   6          2.23          0.43         1.30 o                         
  11  12   6         15.45         13.34         1.74 o                         
   2  13   6         21.54         19.43         1.59 o                         
   3  13   6         25.81         23.06         1.36 o                         
   4  13   6         10.26          7.83         1.88 o                         
   5  13   6          2.47          4.12         1.59 o                         
   6  13   6         13.45         11.09         1.73 o                         
   7  13   6        130.88        111.34         5.37 o                         
   8  13   6          0.92          0.72         0.72 o                         
   9  13   6         13.06         17.54         1.59 o                         
  10  13   6          0.97          0.58         0.72 o                         
   6  14   6         13.72         13.19         1.30 o                         
   7  14   6         67.07         68.06         3.05 o                         
  -3 -10   7         12.12         16.24         1.59 o                         
  -6  -9   7         10.27         10.87         1.88 o                         
  -5  -9   7          0.19         -0.29         1.16 o                         
  -4  -9   7          6.94         10.67         1.56 o                         
  -3  -9   7          3.64          5.80         1.59 o                         
  -2  -9   7          4.01          4.71         0.87 o                         
  -1  -9   7        105.20        113.73         3.48 o                         
   0  -9   7         46.33         45.74         1.88 o                         
   1  -9   7         62.45         60.50         2.90 o                         
  -8  -8   7         12.37         17.20         1.67 o                         
  -7  -8   7         23.68         27.70         1.63 o                         
  -6  -8   7         28.92         33.35         1.51 o                         
  -5  -8   7         18.76         19.77         1.31 o                         
  -4  -8   7          1.59          1.22         1.30 o                         
  -3  -8   7        263.42        262.19         7.09 o                         
  -2  -8   7         44.50         47.76         2.54 o                         
  -1  -8   7         79.99         75.71         3.92 o                         
   0  -8   7          6.58          7.28         1.28 o                         
   1  -8   7         64.01         65.95         2.46 o                         
   2  -8   7         28.91         30.64         1.81 o                         
   4  -8   7          0.19          1.59         0.87 o                         
  -8  -7   7         16.83         19.03         1.39 o                         
  -7  -7   7        105.39         98.56         3.33 o                         
  -6  -7   7          3.21          2.87         0.72 o                         
  -5  -7   7        500.49        490.87        10.32 o                         
  -4  -7   7        140.69        150.58         4.96 o                         
  -3  -7   7         87.72         82.14         2.62 o                         
  -2  -7   7         76.13         75.17         2.92 o                         
  -1  -7   7         19.60         19.37         1.98 o                         
   0  -7   7          3.08          5.33         1.74 o                         
   1  -7   7         14.22         15.10         1.48 o                         
   2  -7   7          0.01          0.40         1.01 o                         
   3  -7   7         14.98         10.91         1.49 o                         
   4  -7   7          2.72          3.04         0.87 o                         
   5  -7   7          9.59         12.18         1.45 o                         
  -9  -6   7          8.93          6.06         1.23 o                         
  -8  -6   7          0.83          0.52         0.66 o                         
  -7  -6   7         27.62         26.87         2.12 o                         
  -6  -6   7        115.25        125.52         3.45 o                         
  -5  -6   7         26.48         26.64         1.61 o                         
  -4  -6   7        108.96        114.50         3.31 o                         
  -3  -6   7         40.54         38.91         1.88 o                         
  -2  -6   7        148.89        141.35         3.98 o                         
  -1  -6   7        105.59        105.32         5.51 o                         
   0  -6   7         17.84         20.12         2.32 o                         
   1  -6   7        185.63        193.39        17.57 o                         
   2  -6   7         10.05          6.36         1.45 o                         
   3  -6   7          4.28          4.35         1.59 o                         
   4  -6   7          1.08          1.59         0.87 o                         
   5  -6   7         63.66         64.11         3.34 o                         
   6  -6   7          0.10          0.14         1.16 o                         
  -9  -5   7          0.39          0.86         0.80 o                         
  -8  -5   7         61.56         64.66         3.05 o                         
  -7  -5   7         72.28         69.11         2.97 o                         
  -6  -5   7        203.16        219.17         6.40 o                         
  -5  -5   7          2.02          1.64         0.95 o                         
  -4  -5   7         59.60         68.92         2.49 o                         
  -3  -5   7         16.44         13.87         1.47 o                         
  -2  -5   7       1231.62       1296.58        32.73 o                         
  -1  -5   7        228.43        228.45         5.61 o                         
   0  -5   7          8.97         14.66         1.71 o                         
   1  -5   7         23.11         29.73         2.45 o                         
   2  -5   7         49.75         51.31         2.71 o                         
   3  -5   7          3.83          8.41         2.17 o                         
   4  -5   7         79.15         96.37         3.92 o                         
   5  -5   7        207.98        189.42         7.84 o                         
   6  -5   7          0.95         -0.43         0.87 o                         
   7  -5   7        379.61        372.57        13.69 o                         
   8  -5   7          7.76          9.86         1.45 o                         
  -9  -4   7          0.07          2.32         1.23 o                         
  -8  -4   7         46.35         48.30         2.41 o                         
  -7  -4   7        317.81        398.47        17.16 o                         
  -6  -4   7          0.00          0.72         0.89 o                         
  -5  -4   7        189.35        194.82         4.91 o                         
  -4  -4   7         94.87        102.23         3.14 o                         
  -3  -4   7         21.48         26.25         1.74 o                         
  -2  -4   7          7.06          7.88         1.35 o                         
  -1  -4   7        726.53        734.05        15.10 o                         
   0  -4   7        204.62        206.63         6.16 o                         
   1  -4   7        271.88        270.94         7.55 o                         
   2  -4   7         18.25         17.25         1.80 o                         
   3  -4   7        204.05        205.90         6.01 o                         
   4  -4   7        573.10        610.72        15.82 o                         
   5  -4   7         73.56         74.69         4.21 o                         
   6  -4   7        388.42        403.73        14.99 o                         
   7  -4   7         41.38         40.75         2.90 o                         
   8  -4   7          8.19          8.12         1.88 o                         
   9  -4   7         83.06         66.62         3.05 o                         
  -9  -3   7         11.33          9.43         2.01 o                         
  -8  -3   7         21.34         21.17         2.00 o                         
  -7  -3   7         11.77         10.83         1.94 o                         
  -6  -3   7         78.04         67.83         2.47 o                         
  -5  -3   7          4.49          5.28         1.23 o                         
  -4  -3   7        149.82        167.16         4.34 o                         
  -3  -3   7         95.45        102.45         3.13 o                         
  -2  -3   7        109.15        108.74         3.35 o                         
  -1  -3   7         32.22         27.15         2.23 o                         
   0  -3   7         12.56         10.77         1.42 o                         
   1  -3   7       1914.30       1905.32        52.55 o                         
   2  -3   7         92.71        101.46         3.59 o                         
   3  -3   7        186.46        187.93        13.25 o                         
   4  -3   7        757.10        777.76        27.97 o                         
   5  -3   7        246.95        252.83        10.17 o                         
   6  -3   7         62.89         65.27         4.21 o                         
   7  -3   7        212.59        221.95        10.75 o                         
   8  -3   7          7.62          4.20         1.16 o                         
   9  -3   7          2.37          2.32         0.87 o                         
  -8  -2   7          0.21         -0.27         1.07 o                         
  -7  -2   7         18.19          9.18         3.33 o                         
  -6  -2   7        112.71         98.69         3.94 o                         
  -5  -2   7        104.20        102.32         3.07 o                         
  -4  -2   7        238.20        234.69         6.93 o                         
  -3  -2   7         88.89         95.42         3.00 o                         
  -2  -2   7          7.43          6.38         1.16 o                         
  -1  -2   7        605.77        619.53        12.81 o                         
   0  -2   7          0.62          0.91         0.74 o                         
   1  -2   7         16.42         13.29         2.46 o                         
   2  -2   7         24.75         26.63         2.54 o                         
   3  -2   7        146.21        149.62         6.75 o                         
   4  -2   7          1.82         -0.14         1.45 o                         
   5  -2   7         50.03         49.60         3.48 o                         
   6  -2   7        101.96        100.05         3.54 o                         
   7  -2   7        287.64        292.57         9.74 o                         
   8  -2   7        141.53        155.60         6.82 o                         
   9  -2   7         52.60         51.19         3.05 o                         
  10  -2   7         90.44         89.09         5.08 o                         
  -6  -1   7         29.36         31.65         5.36 o                         
  -5  -1   7        368.53        376.21         8.25 o                         
  -4  -1   7        387.19        427.96        17.00 o                         
  -3  -1   7         16.77         15.97         1.54 o                         
  -2  -1   7        106.77        118.94         3.40 o                         
  -1  -1   7        115.60        110.88         3.27 o                         
   0  -1   7        443.75        464.41         8.69 o                         
   1  -1   7        560.12        564.83        18.39 o                         
   2  -1   7        245.69        244.28         9.59 o                         
   3  -1   7        426.20        419.08        10.81 o                         
   4  -1   7         16.63         18.83         1.84 o                         
   5  -1   7          3.86          2.32         1.30 o                         
   6  -1   7        118.11        116.78         3.90 o                         
   7  -1   7        221.29        218.00         6.32 o                         
   8  -1   7        196.83        200.55         5.90 o                         
   9  -1   7         35.00         31.75         2.61 o                         
  10  -1   7          2.81          2.32         0.87 o                         
  11  -1   7         48.35         48.15         3.19 o                         
  -6   0   7        200.36        180.96         8.86 o                         
  -5   0   7         10.04         10.05         1.64 o                         
  -4   0   7        380.10        385.59        10.23 o                         
  -3   0   7        157.76        165.33         5.11 o                         
  -2   0   7        365.02        388.31        10.18 o                         
  -1   0   7         66.09         65.66         2.75 o                         
   0   0   7        365.14        367.46         8.17 o                         
   1   0   7          7.78          6.11         1.05 o                         
   2   0   7          2.72          1.19         1.38 o                         
   3   0   7         51.49         45.60         5.15 o                         
   4   0   7        355.66        363.27        18.33 o                         
   5   0   7        104.92         92.57         4.79 o                         
   7   0   7        545.95        550.99        14.02 o                         
   8   0   7        296.65        301.69         8.32 o                         
   9   0   7         19.15         22.94         1.84 o                         
  10   0   7         13.73         11.57         1.66 o                         
  11   0   7         28.55         30.59         1.77 o                         
  -5   1   7          1.25          2.90         1.45 o                         
  -4   1   7        325.19        347.60        12.80 o                         
  -3   1   7        575.48        582.24        23.05 o                         
  -2   1   7         14.78         14.23         1.42 o                         
  -1   1   7          1.26          5.70         1.12 o                         
   0   1   7        807.22        889.10        34.12 o                         
   1   1   7          1.41          2.32         0.83 o                         
   2   1   7         82.24         98.43         3.73 o                         
   3   1   7          1.70          0.84         0.80 o                         
   4   1   7         76.37         83.40         4.06 o                         
   5   1   7        572.42        561.29        14.19 o                         
   6   1   7          1.85          0.58         1.30 o                         
   7   1   7         30.66         37.98         2.20 o                         
   8   1   7        318.83        314.62         8.53 o                         
   9   1   7          4.99          5.44         2.03 o                         
  10   1   7          0.00         -1.16         1.16 o                         
  11   1   7          0.06          1.04         1.00 o                         
  12   1   7        106.39         93.13         2.87 o                         
  -7   2   7         16.59         18.12         2.75 o                         
  -6   2   7       1077.30       1161.14        39.73 o                         
  -5   2   7        142.44        133.65         4.79 o                         
  -4   2   7          4.68          3.67         1.04 o                         
  -3   2   7        136.74        131.26         5.30 o                         
  -2   2   7          0.58          1.16         0.87 o                         
  -1   2   7        397.36        385.61        13.98 o                         
   0   2   7        145.83        162.18         6.53 o                         
   1   2   7        276.00        269.64         7.68 o                         
   2   2   7         64.47         54.18         4.21 o                         
   3   2   7          0.05          2.46         0.87 o                         
   4   2   7        253.76        288.59        10.61 o                         
   5   2   7          9.45         15.19         2.04 o                         
   6   2   7        102.67         91.75         3.43 o                         
   7   2   7         37.41         30.45         3.19 o                         
   8   2   7        121.55        125.98         4.16 o                         
   9   2   7          2.55          1.86         0.87 o                         
  10   2   7         33.71         37.67         3.55 o                         
  11   2   7        124.41        133.99         3.41 o                         
  12   2   7         14.59          8.04         1.18 o                         
  -8   3   7         26.90         20.88         2.32 o                         
  -7   3   7          0.02         -0.58         0.91 o                         
  -6   3   7         25.31         19.14         3.19 o                         
  -5   3   7         15.15         13.68         2.04 o                         
  -4   3   7         74.93         70.96         2.87 o                         
  -3   3   7          7.33          5.56         2.90 o                         
  -2   3   7        189.83        171.28         5.08 o                         
  -1   3   7         43.19         37.03         2.04 o                         
   0   3   7        186.20        147.73         5.96 o                         
   1   3   7        310.42        314.57        11.50 o                         
   3   3   7          0.81          0.58         0.87 o                         
   4   3   7         27.91         25.08         2.17 o                         
   5   3   7        853.64        825.55        20.14 o                         
   6   3   7        349.11        346.91         9.70 o                         
   7   3   7        652.90        639.53        13.12 o                         
   8   3   7        106.99        110.72         3.89 o                         
   9   3   7         15.97         14.22         1.88 o                         
  10   3   7         16.41         20.16         1.88 o                         
  11   3   7        130.84        133.13         3.49 o                         
  12   3   7         17.11         17.25         1.19 o                         
  13   3   7          0.45          0.58         0.56 o                         
  -8   4   7         16.49         16.67         2.46 o                         
  -7   4   7          0.10         -0.12         0.72 o                         
  -6   4   7         16.23         14.49         1.60 o                         
  -5   4   7        121.85        121.83         4.04 o                         
  -4   4   7        299.21        289.07         6.43 o                         
  -3   4   7        639.95        665.42        14.00 o                         
  -2   4   7        116.09        117.66         4.50 o                         
  -1   4   7         27.04         27.79         1.77 o                         
   0   4   7         16.50         18.71         1.67 o                         
   1   4   7         12.92         10.15         1.31 o                         
   2   4   7          8.50          9.44         1.30 o                         
   3   4   7        473.88        511.41        43.00 o                         
   4   4   7        741.45        727.18        19.16 o                         
   5   4   7        443.30        414.66         8.64 o                         
   6   4   7         68.39         70.78         2.81 o                         
   7   4   7        250.71        258.55         7.14 o                         
   8   4   7         37.81         37.82         2.20 o                         
   9   4   7         81.57         83.51         2.73 o                         
  10   4   7        247.87        262.52         6.07 o                         
  11   4   7          3.68          4.58         1.02 o                         
  12   4   7         95.49         96.49         2.65 o                         
  13   4   7         72.40         67.70         1.95 o                         
  -7   5   7        131.82        121.70         3.69 o                         
  -6   5   7         22.97         20.95         1.57 o                         
  -5   5   7          0.48         -0.58         1.16 o                         
  -4   5   7         74.46         71.78         2.97 o                         
  -3   5   7          0.01          0.52         0.77 o                         
  -2   5   7         52.39         53.42         2.05 o                         
  -1   5   7         66.54         63.63         2.29 o                         
   0   5   7          7.84          8.61         1.50 o                         
   1   5   7          7.13          6.69         1.81 o                         
   2   5   7         47.08         38.37         1.98 o                         
   3   5   7        127.17        135.24         4.19 o                         
   4   5   7        253.50        245.44         5.98 o                         
   5   5   7         25.80         24.49         1.74 o                         
   6   5   7          0.10          0.42         0.87 o                         
   7   5   7         21.59         20.08         1.85 o                         
   8   5   7         12.89         11.30         2.90 o                         
   9   5   7          0.00         -0.73         0.73 o                         
  10   5   7         43.14         47.92         2.10 o                         
  11   5   7          0.01          2.84         2.17 o                         
  12   5   7          3.25          2.62         0.63 o                         
  13   5   7          4.89          3.01         0.55 o                         
  -6   6   7         22.29         20.03         1.74 o                         
  -5   6   7          2.61          0.43         0.94 o                         
  -4   6   7        283.02        317.92        12.07 o                         
  -3   6   7       1260.87       1330.78        32.25 o                         
  -2   6   7        340.05        348.36         9.36 o                         
  -1   6   7         95.53         94.57         2.81 o                         
   0   6   7         89.92         89.05         2.69 o                         
   1   6   7          1.93          1.88         0.79 o                         
   2   6   7         10.66         11.50         1.36 o                         
   3   6   7         56.18         65.53         2.60 o                         
   4   6   7        172.22        171.61         5.03 o                         
   5   6   7         40.21         46.75         4.25 o                         
   6   6   7          2.26          1.30         0.91 o                         
   7   6   7         18.04         16.95         2.04 o                         
   8   6   7        124.18        128.94         4.31 o                         
   9   6   7         37.39         38.40         2.75 o                         
  10   6   7        153.05        151.30         6.82 o                         
  11   6   7         78.46         76.50         2.96 o                         
  12   6   7        255.26        236.87         5.43 o                         
  13   6   7         13.14         11.25         1.42 o                         
  -6   7   7         25.00         26.00         2.90 o                         
  -5   7   7         22.83         23.34         1.48 o                         
  -4   7   7         20.77         18.25         1.46 o                         
  -3   7   7          4.64          4.29         2.39 o                         
  -2   7   7        293.06        298.00         8.17 o                         
  -1   7   7         10.53         15.27         2.25 o                         
   0   7   7          6.28          6.21         1.81 o                         
   1   7   7         42.78         48.44         2.39 o                         
   2   7   7        250.05        265.00        18.89 o                         
   3   7   7        179.70        170.72         4.88 o                         
   4   7   7        162.52        178.71         5.58 o                         
   5   7   7        107.70         93.88         3.66 o                         
   6   7   7         95.80         89.85         3.88 o                         
   7   7   7         55.04         52.81         2.39 o                         
   8   7   7        106.53        108.84         3.25 o                         
   9   7   7          0.94          1.15         1.09 o                         
  10   7   7          8.15         10.34         1.74 o                         
  11   7   7        195.83        205.86        21.56 o                         
  12   7   7          7.87         12.38         1.89 o                         
  13   7   7          0.01         -0.14         1.01 o                         
  -5   8   7         12.72         15.16         2.46 o                         
  -4   8   7        269.35        278.12         7.30 o                         
  -3   8   7        455.90        447.19         9.39 o                         
  -2   8   7        804.69        803.49        16.37 o                         
  -1   8   7          1.35          0.81         0.76 o                         
   0   8   7        321.95        302.87        13.38 o                         
   1   8   7          5.19          3.38         0.87 o                         
   2   8   7         11.87         16.34         4.06 o                         
   3   8   7          3.72          6.58         1.25 o                         
   4   8   7        186.73        192.36         5.85 o                         
   5   8   7         20.32         19.07         2.01 o                         
   6   8   7         18.06         16.21         3.48 o                         
   7   8   7        422.76        453.14         9.75 o                         
   8   8   7         21.25         26.17         2.23 o                         
   9   8   7        315.29        357.64         7.86 o                         
  10   8   7          0.10         -0.42         0.86 o                         
  11   8   7        120.30        126.16         3.35 o                         
  12   8   7        390.51        380.27         8.04 o                         
  13   8   7         16.65         15.00         1.28 o                         
  -4   9   7          6.06          2.40         0.94 o                         
  -3   9   7         13.30         10.38         1.22 o                         
  -2   9   7          2.24          2.13         0.65 o                         
  -1   9   7          3.25          4.83         0.85 o                         
   0   9   7         98.73         89.76         2.68 o                         
   1   9   7        103.51        103.62         3.77 o                         
   2   9   7          9.61         15.16         1.71 o                         
   3   9   7          3.37          7.54         2.46 o                         
   4   9   7        238.53        215.84         6.32 o                         
   5   9   7         15.02         24.66         1.98 o                         
   6   9   7         18.11         18.81         1.68 o                         
   7   9   7        395.06        427.37        11.32 o                         
   8   9   7          2.36          2.82         0.80 o                         
   9   9   7          6.21          6.20         1.55 o                         
  10   9   7         92.97        101.54         5.37 o                         
  11   9   7          0.05         -0.18         0.64 o                         
  12   9   7        314.55        312.40         6.66 o                         
  13   9   7         76.35         78.20         3.48 o                         
  -3  10   7         43.85         36.47         1.52 o                         
  -2  10   7         99.74         87.53         3.31 o                         
  -1  10   7        100.15         98.68         2.62 o                         
   0  10   7         34.19         39.75         1.62 o                         
   1  10   7         36.34         38.62         1.76 o                         
   2  10   7          0.63          0.37         0.55 o                         
   3  10   7         62.65         57.20         2.58 o                         
   4  10   7        115.28        117.49         3.57 o                         
   5  10   7          5.66          8.06         1.42 o                         
   6  10   7        134.16        152.40         3.91 o                         
   7  10   7         10.60          6.87         1.25 o                         
   8  10   7         20.41         20.61         2.03 o                         
   9  10   7          0.73         -0.30         0.77 o                         
  10  10   7        119.15        118.35         3.18 o                         
  11  10   7          2.38          1.46         0.63 o                         
  12  10   7        206.34        219.48         7.76 o                         
  13  10   7        276.61        255.70         6.54 o                         
  -1  11   7          4.53          3.91         1.30 o                         
   0  11   7        249.36        245.91         5.32 o                         
   1  11   7         69.15         67.55         2.72 o                         
   2  11   7         92.12         79.65         2.32 o                         
   3  11   7         96.88         96.46         2.71 o                         
   4  11   7        542.58        512.67        13.14 o                         
   5  11   7         37.04         43.62         1.78 o                         
   6  11   7         39.20         36.10         1.64 o                         
   7  11   7         19.33         22.04         2.90 o                         
   8  11   7          2.07          0.44         0.76 o                         
   9  11   7         27.87         30.38         1.85 o                         
  10  11   7         10.38         14.50         2.03 o                         
  11  11   7        146.80        154.23         4.36 o                         
  12  11   7          8.06          9.49         2.10 o                         
   0  12   7         70.01         69.66         2.15 o                         
   1  12   7         10.67          9.41         1.00 o                         
   2  12   7         23.00         19.43         1.05 o                         
   3  12   7         47.27         43.59         1.59 o                         
   4  12   7        109.91        102.66         4.88 o                         
   5  12   7         23.09         20.11         2.54 o                         
   6  12   7          5.11          2.36         0.66 o                         
   7  12   7          0.03          0.14         0.61 o                         
   8  12   7          7.48          9.12         1.28 o                         
   9  12   7         19.35         20.05         1.52 o                         
  10  12   7         81.79         78.84         2.83 o                         
  11  12   7          1.97         10.73         3.62 o                         
   2  13   7         14.30         10.87         1.45 o                         
   3  13   7          7.66          3.91         1.30 o                         
   4  13   7          6.08          6.03         1.02 o                         
   5  13   7         54.68         47.70         1.61 o                         
   6  13   7          1.09          1.20         0.59 o                         
   7  13   7          4.55          2.69         0.61 o                         
   8  13   7          0.02         -0.43         0.72 o                         
   9  13   7         22.52         19.57         1.74 o                         
  10  13   7          4.80          4.06         1.45 o                         
  -4  -9   8         39.64         40.18         2.18 o                         
  -3  -9   8          6.66          7.10         1.30 o                         
  -2  -9   8         16.41         23.05         1.59 o                         
  -1  -9   8          5.55         11.16         1.30 o                         
  -6  -8   8         17.01         14.93         1.59 o                         
  -4  -8   8         64.50         56.60         4.64 o                         
  -3  -8   8         10.30          9.23         1.38 o                         
  -2  -8   8        117.21        121.01         4.28 o                         
  -1  -8   8        162.69        176.60         7.12 o                         
   0  -8   8         82.41         82.72         2.76 o                         
   1  -8   8         79.85         76.45         3.48 o                         
   2  -8   8         12.78         11.60         1.45 o                         
  -7  -7   8         84.92         70.24         3.48 o                         
  -6  -7   8         40.91         40.24         1.79 o                         
  -5  -7   8         23.57         25.01         1.57 o                         
  -4  -7   8         48.94         50.56         2.15 o                         
  -3  -7   8          7.27          8.47         2.32 o                         
  -2  -7   8        192.48        192.09         5.49 o                         
  -1  -7   8         20.95         20.33         1.57 o                         
   0  -7   8         15.29         12.51         1.32 o                         
   1  -7   8         26.27         20.12         1.52 o                         
   2  -7   8          0.42          1.70         0.75 o                         
   3  -7   8        133.53        137.92         5.66 o                         
   4  -7   8          0.41         -0.14         0.58 o                         
  -8  -6   8         29.99         25.91         1.74 o                         
  -7  -6   8         18.17         16.08         1.45 o                         
  -6  -6   8        207.71        199.53         4.64 o                         
  -5  -6   8         17.87         15.67         1.31 o                         
  -4  -6   8          1.83          1.03         0.68 o                         
  -3  -6   8         11.80         10.29         1.30 o                         
  -2  -6   8        176.97        186.18         6.75 o                         
  -1  -6   8        418.64        454.16        21.26 o                         
   0  -6   8        444.77        448.82        16.60 o                         
   1  -6   8         13.16         12.54         1.44 o                         
   2  -6   8        113.75        102.69         3.49 o                         
   3  -6   8          9.47          8.12         1.38 o                         
   4  -6   8          6.95          7.10         1.30 o                         
   5  -6   8          4.74          1.88         0.72 o                         
  -8  -5   8          1.51          0.58         0.87 o                         
  -7  -5   8         36.69         29.49         1.69 o                         
  -6  -5   8          6.41          7.30         1.29 o                         
  -5  -5   8         24.42         22.49         2.91 o                         
  -4  -5   8        216.39        225.81         6.52 o                         
  -3  -5   8         25.07         23.56         2.55 o                         
  -2  -5   8        983.27       1037.01        22.73 o                         
  -1  -5   8        232.61        242.47         6.93 o                         
   0  -5   8          3.67          1.44         1.09 o                         
   1  -5   8          2.30          2.74         1.09 o                         
   2  -5   8        165.05        170.02         9.80 o                         
   3  -5   8         91.64         90.02         3.26 o                         
   4  -5   8        163.43        159.56         6.82 o                         
   5  -5   8        238.32        234.56         9.16 o                         
   6  -5   8         10.23          7.97         1.45 o                         
   7  -5   8         26.50         24.50         1.74 o                         
  -8  -4   8          0.02         -0.59         0.94 o                         
  -7  -4   8         16.26         15.31         1.59 o                         
  -6  -4   8          3.94          3.78         0.99 o                         
  -5  -4   8          3.88          1.47         0.91 o                         
  -4  -4   8         59.02         56.58         2.42 o                         
  -3  -4   8          7.03          9.95         1.57 o                         
  -2  -4   8        335.90        338.63         7.64 o                         
  -1  -4   8         16.09         20.24         2.61 o                         
   0  -4   8          0.76          0.50         1.01 o                         
   1  -4   8         85.72         77.79         3.28 o                         
   2  -4   8        227.75        255.62         8.35 o                         
   3  -4   8        113.76        122.20         4.05 o                         
   4  -4   8         61.80         71.72         2.97 o                         
   5  -4   8         22.89         21.46         2.32 o                         
   6  -4   8         81.49         81.81         4.50 o                         
   7  -4   8         22.36         25.81         2.03 o                         
   8  -4   8         30.53         36.69         2.76 o                         
  -8  -3   8         10.99          8.99         2.17 o                         
  -7  -3   8         30.06         28.08         1.98 o                         
  -6  -3   8          0.82          2.41         1.08 o                         
  -5  -3   8         33.80         32.70         1.78 o                         
  -4  -3   8        277.27        283.88         6.87 o                         
  -3  -3   8        181.29        179.84         6.69 o                         
  -2  -3   8          2.27          1.93         0.76 o                         
  -1  -3   8        156.19        152.37         4.05 o                         
   0  -3   8          0.56          1.65         1.01 o                         
   1  -3   8        328.04        345.69        14.76 o                         
   2  -3   8        772.08        806.09        33.75 o                         
   3  -3   8         35.55         34.94         1.88 o                         
   4  -3   8        153.48        162.88         5.03 o                         
   5  -3   8         56.92         59.72         2.67 o                         
   6  -3   8          1.08         -0.14         2.10 o                         
   7  -3   8          0.36          0.14         0.87 o                         
   8  -3   8        160.53        154.37         6.39 o                         
  -8  -2   8         11.26         12.61         3.04 o                         
  -7  -2   8         25.14         24.74         2.16 o                         
  -6  -2   8          7.10          8.12         2.61 o                         
  -5  -2   8         11.31         10.25         1.48 o                         
  -4  -2   8        229.74        214.13         5.22 o                         
  -3  -2   8          6.29          4.11         1.65 o                         
  -2  -2   8         80.28         84.01         2.74 o                         
  -1  -2   8        130.66        144.07         4.66 o                         
   0  -2   8         91.00         86.23         3.55 o                         
   1  -2   8          8.39         10.29         1.74 o                         
   2  -2   8         13.50         11.51         1.50 o                         
   3  -2   8          4.10          3.58         0.98 o                         
   4  -2   8        413.76        432.51        12.37 o                         
   5  -2   8        131.52        129.89         6.68 o                         
   6  -2   8          3.71          1.81         1.16 o                         
   7  -2   8        418.63        432.36        16.96 o                         
   8  -2   8         14.79         14.21         1.88 o                         
   9  -2   8         48.64         53.95         3.34 o                         
  10  -2   8        122.03        118.35         4.79 o                         
  -7  -1   8         21.85         29.72         3.19 o                         
  -6  -1   8         92.23         75.70         7.97 o                         
  -5  -1   8        117.04        111.60         4.13 o                         
  -4  -1   8          0.05          2.96         2.34 o                         
  -3  -1   8         98.21         94.79         3.16 o                         
  -2  -1   8         63.18         65.01         3.79 o                         
  -1  -1   8        172.18        180.49         4.60 o                         
   0  -1   8         53.08         47.50         2.08 o                         
   1  -1   8         79.27         84.31         3.12 o                         
   2  -1   8          1.02          1.44         0.80 o                         
   3  -1   8         46.40         46.79         2.25 o                         
   4  -1   8        741.63        791.68        19.58 o                         
   5  -1   8        119.82        114.92         5.51 o                         
   6  -1   8        119.96        120.75         4.05 o                         
   7  -1   8         52.52         55.88         2.51 o                         
   8  -1   8        219.64        221.29         6.26 o                         
   9  -1   8         85.07         85.15         4.21 o                         
  10  -1   8         16.88         14.64         1.74 o                         
  -5   0   8          2.21         11.16         3.33 o                         
  -4   0   8         26.15         28.40         2.01 o                         
  -3   0   8        585.14        578.55        14.64 o                         
  -2   0   8        100.68        103.44         3.62 o                         
  -1   0   8        136.73        128.86         7.55 o                         
   0   0   8         13.24         16.44         1.50 o                         
   2   0   8        277.45        293.66        10.25 o                         
   3   0   8          0.33         -0.97         1.74 o                         
   4   0   8          0.27         -0.92         0.92 o                         
   5   0   8          3.13         11.45         4.06 o                         
   6   0   8         45.60         48.29         3.48 o                         
   7   0   8         98.65         96.96         3.44 o                         
   8   0   8         42.55         41.72         3.84 o                         
   9   0   8        129.78        135.88         3.57 o                         
  10   0   8        189.14        173.49         4.98 o                         
  11   0   8        377.25        349.45        12.68 o                         
  -5   1   8       1140.50       1073.39        36.82 o                         
  -4   1   8        151.03        155.33         5.06 o                         
  -3   1   8        127.03        146.26         4.93 o                         
  -2   1   8        799.72        806.72        23.97 o                         
  -1   1   8         31.68         32.78         1.95 o                         
   0   1   8        826.46        834.17        20.54 o                         
   1   1   8        407.12        395.53        14.64 o                         
   2   1   8         17.46         16.98         3.04 o                         
   3   1   8         20.56         16.46         1.42 o                         
   4   1   8        217.41        210.66         9.15 o                         
   5   1   8          2.02          2.46         1.13 o                         
   6   1   8        303.56        292.99        11.34 o                         
   7   1   8          8.06          5.65         2.05 o                         
   8   1   8         90.64         93.82         2.82 o                         
   9   1   8        350.09        368.28         8.18 o                         
  10   1   8         81.52         80.02         2.37 o                         
  11   1   8         36.52         37.29         2.18 o                         
  12   1   8          8.23         10.87         1.74 o                         
  -5   2   8         36.97         35.67         3.04 o                         
  -4   2   8        500.86        498.28        17.92 o                         
  -3   2   8         26.48         28.71         2.46 o                         
  -2   2   8        353.08        360.24        13.24 o                         
  -1   2   8        269.85        255.60        14.76 o                         
   0   2   8         13.98         14.44         1.45 o                         
   1   2   8        400.01        334.44         8.90 o                         
   2   2   8        580.05        571.82        14.34 o                         
   3   2   8         54.21         45.81         2.16 o                         
   4   2   8        193.45        187.52         7.41 o                         
   5   2   8          9.75          8.76         1.19 o                         
   6   2   8          1.13          2.93         1.30 o                         
   7   2   8         81.39         76.87         3.14 o                         
   8   2   8        416.92        439.35         9.36 o                         
   9   2   8        364.69        405.14         8.68 o                         
  10   2   8         73.69         70.35         2.29 o                         
  11   2   8        107.46         97.95         2.62 o                         
  12   2   8        138.21        129.36         3.84 o                         
  -6   3   8         20.13          9.57         2.61 o                         
  -5   3   8          1.02         -1.01         1.88 o                         
  -4   3   8         10.49         13.38         1.66 o                         
  -3   3   8        705.78        777.24        19.21 o                         
  -2   3   8         56.61         47.89         2.44 o                         
  -1   3   8         22.43         23.46         2.90 o                         
   0   3   8          3.17          3.00         0.76 o                         
   1   3   8        428.43        408.27        14.01 o                         
   2   3   8          0.08         -0.14         0.76 o                         
   3   3   8        563.16        603.64        15.11 o                         
   4   3   8        187.33        184.32         5.37 o                         
   5   3   8        252.51        264.83         7.24 o                         
   6   3   8        405.23        408.19        10.65 o                         
   7   3   8        260.11        276.95         7.60 o                         
   8   3   8          0.06          0.89         0.70 o                         
   9   3   8         17.60         21.07         1.54 o                         
  10   3   8         41.42         46.44         2.76 o                         
  11   3   8          9.39         10.49         1.16 o                         
  12   3   8          3.97          5.83         1.22 o                         
  -6   4   8         12.86         11.45         2.03 o                         
  -5   4   8         17.71         12.76         2.17 o                         
  -4   4   8          7.21          4.69         0.97 o                         
  -3   4   8         47.15         47.88         2.29 o                         
  -2   4   8        350.20        355.75         9.41 o                         
  -1   4   8        255.66        257.77         7.14 o                         
   0   4   8        114.82        117.11         3.84 o                         
   1   4   8         49.99         58.84         2.47 o                         
   2   4   8         12.13         11.53         1.25 o                         
   3   4   8       1460.06       1504.69        36.12 o                         
   4   4   8         46.20         45.91         2.61 o                         
   5   4   8        212.84        209.45         5.90 o                         
   6   4   8         33.31         25.02         1.88 o                         
   7   4   8          2.20          5.65         2.03 o                         
   8   4   8        220.06        225.32         5.34 o                         
   9   4   8          3.51          3.89         0.84 o                         
  10   4   8          3.26          2.91         0.70 o                         
  11   4   8         47.56         46.37         1.81 o                         
  12   4   8        336.98        322.95         6.89 o                         
  13   4   8        102.98         99.16         6.68 o                         
  -6   5   8         52.99         60.48         3.05 o                         
  -5   5   8         17.36         17.98         2.03 o                         
  -4   5   8          1.47         -0.14         1.16 o                         
  -3   5   8          1.24          6.67         1.88 o                         
  -2   5   8        175.47        167.12         7.26 o                         
  -1   5   8        363.99        357.49         9.41 o                         
   0   5   8         29.86         27.76         4.28 o                         
   1   5   8        146.03        128.46         4.16 o                         
   2   5   8        143.30        151.54         4.66 o                         
   3   5   8         70.73         60.24         2.50 o                         
   4   5   8        454.33        462.24         9.64 o                         
   5   5   8         23.41         23.36         2.76 o                         
   6   5   8         10.15         16.23         1.84 o                         
   7   5   8         68.00         71.01         3.04 o                         
   8   5   8         86.49         80.64         3.18 o                         
   9   5   8         21.33         23.24         2.09 o                         
  10   5   8         11.01         16.35         1.49 o                         
  11   5   8          0.43          2.66         0.89 o                         
  12   5   8          0.69          0.74         0.57 o                         
  13   5   8          5.30          7.67         1.18 o                         
  -6   6   8          0.66          1.30         0.87 o                         
  -5   6   8         67.02         64.55         3.19 o                         
  -4   6   8         71.72         71.62         4.56 o                         
  -3   6   8        125.99        127.99         5.81 o                         
  -2   6   8        132.68        143.66         4.28 o                         
  -1   6   8       1408.24       1366.76        46.78 o                         
   0   6   8        579.89        597.89        15.16 o                         
   1   6   8         11.29         12.11         1.50 o                         
   2   6   8         57.49         62.09         2.56 o                         
   3   6   8         90.71         97.03         4.57 o                         
   4   6   8         72.93         81.35         2.57 o                         
   5   6   8         65.28         80.11         2.50 o                         
   6   6   8        663.09        705.15        22.15 o                         
   7   6   8         75.35         70.16         2.92 o                         
   8   6   8          0.16          0.11         0.87 o                         
   9   6   8         50.60         48.09         2.41 o                         
  10   6   8         27.07         27.75         1.95 o                         
  11   6   8         62.19         68.09         2.72 o                         
  12   6   8        331.66        313.95         8.28 o                         
  13   6   8        149.00        147.38         4.16 o                         
  -5   7   8        124.92        128.20         5.08 o                         
  -4   7   8          0.82         -0.56         0.61 o                         
  -3   7   8        205.61        191.32         5.44 o                         
  -2   7   8         87.56         85.73         3.26 o                         
  -1   7   8        228.08        238.53         6.73 o                         
   0   7   8         25.33         19.32         1.44 o                         
   1   7   8         89.50         96.22         2.95 o                         
   2   7   8        266.39        289.94         7.91 o                         
   3   7   8         25.42         31.33         2.17 o                         
   4   7   8          0.41          0.07         0.72 o                         
   5   7   8        193.25        220.78         6.26 o                         
   6   7   8         13.09         14.11         2.39 o                         
   7   7   8         90.25         90.35         4.93 o                         
   8   7   8          0.00          0.33         0.87 o                         
   9   7   8        102.71        107.94         3.80 o                         
  10   7   8        118.68        133.49         4.46 o                         
  11   7   8          2.35          2.25         0.72 o                         
  12   7   8          0.90          1.36         0.66 o                         
  13   7   8          4.70          6.17         1.16 o                         
  -4   8   8         14.49         17.25         2.54 o                         
  -3   8   8         22.87         19.44         1.29 o                         
  -2   8   8         10.57         12.82         1.86 o                         
  -1   8   8         44.49         49.16         3.19 o                         
   0   8   8        117.65        117.22         3.95 o                         
   1   8   8         42.91         34.50         2.23 o                         
   2   8   8        267.11        259.20         7.30 o                         
   3   8   8        153.56        144.08         4.62 o                         
   4   8   8          4.29          2.58         0.96 o                         
   5   8   8         86.49         77.76         6.38 o                         
   6   8   8         12.34         14.75         2.00 o                         
   7   8   8        275.29        295.08         6.69 o                         
   8   8   8          2.07          1.50         1.10 o                         
   9   8   8        273.83        295.50         6.77 o                         
  10   8   8          5.58          2.11         1.28 o                         
  11   8   8         13.17         12.52         2.03 o                         
  12   8   8          9.74          9.35         1.28 o                         
  13   8   8          3.66          2.17         1.01 o                         
  -3   9   8          8.66         11.77         1.29 o                         
  -2   9   8        156.67        148.04         3.49 o                         
  -1   9   8         13.72         15.88         1.19 o                         
   0   9   8        127.27        121.04         5.95 o                         
   1   9   8        118.05        105.74         3.59 o                         
   2   9   8         16.62         15.97         1.73 o                         
   3   9   8          0.78          1.01         1.01 o                         
   4   9   8          0.36          0.34         0.83 o                         
   5   9   8         75.22         87.61         3.43 o                         
   6   9   8         16.59         22.35         1.65 o                         
   7   9   8         95.37        105.55         3.85 o                         
   8   9   8         45.88         52.99         2.19 o                         
   9   9   8          1.02          1.26         0.72 o                         
  10   9   8          0.01         -0.65         0.65 o                         
  11   9   8          1.22          0.37         0.60 o                         
  12   9   8          5.32          4.56         0.99 o                         
  13   9   8         27.88         27.52         1.42 o                         
  -2  10   8          0.02          1.17         0.50 o                         
  -1  10   8          3.71          7.57         1.32 o                         
   0  10   8          0.00          0.23         1.69 o                         
   1  10   8         32.11         28.03         1.42 o                         
   2  10   8         52.40         52.75         2.03 o                         
   3  10   8        125.91        121.61         3.24 o                         
   4  10   8        165.61        169.25         4.19 o                         
   5  10   8        204.29        214.78         5.81 o                         
   6  10   8         76.30         72.33         2.96 o                         
   7  10   8          1.60          2.10         0.87 o                         
   8  10   8         92.00        101.77         3.59 o                         
   9  10   8        207.05        220.20         6.21 o                         
  10  10   8        198.41        200.08         4.64 o                         
  11  10   8         57.70         59.60         2.53 o                         
  12  10   8         41.94         37.74         1.77 o                         
  -1  11   8          1.17          0.14         1.74 o                         
   0  11   8          9.05          7.64         0.87 o                         
   1  11   8          4.94          7.41         0.94 o                         
   2  11   8         79.68         83.97         2.37 o                         
   3  11   8        118.38         95.56         2.62 o                         
   4  11   8         72.96         73.30         2.26 o                         
   5  11   8         33.45         33.81         1.53 o                         
   6  11   8          3.88          3.77         0.85 o                         
   7  11   8         12.39         14.74         1.42 o                         
   8  11   8         25.35         23.83         1.63 o                         
   9  11   8         69.09         71.53         2.67 o                         
  10  11   8        118.55        125.17         8.56 o                         
  11  11   8         16.50         19.14         1.88 o                         
  12  11   8         28.14         26.25         2.03 o                         
   1  12   8         13.93         12.14         1.30 o                         
   2  12   8         38.03         42.72         2.39 o                         
   3  12   8         15.89         15.54         0.97 o                         
   4  12   8         20.64         20.37         1.17 o                         
   5  12   8         20.71         22.84         1.19 o                         
   6  12   8          8.94          6.69         0.97 o                         
   7  12   8         44.17         41.08         1.85 o                         
   8  12   8         20.08         18.53         1.38 o                         
   9  12   8         67.46         68.72         4.71 o                         
  10  12   8          0.63          1.96         0.61 o                         
  11  12   8         11.78          9.71         1.74 o                         
   3  13   8         19.78         15.44         1.23 o                         
   4  13   8         10.71         10.30         1.74 o                         
   5  13   8         33.46         33.02         1.48 o                         
   6  13   8          8.83         11.61         1.67 o                         
   7  13   8         43.74         41.86         1.69 o                         
   8  13   8          9.16          7.98         1.13 o                         
   9  13   8          3.68          1.88         0.87 o                         
  -3  -8   9          1.86          0.72         0.58 o                         
  -2  -8   9         96.41        104.07         4.21 o                         
  -1  -8   9         10.36         17.40         1.45 o                         
   0  -8   9          1.90          1.30         0.72 o                         
  -5  -7   9         12.02          8.84         2.17 o                         
  -4  -7   9         31.55         36.48         1.69 o                         
  -3  -7   9         17.98         27.97         1.59 o                         
  -2  -7   9         56.82         59.51         2.20 o                         
  -1  -7   9         14.58         15.56         1.22 o                         
   0  -7   9         12.36         14.21         1.81 o                         
   1  -7   9        119.80        125.50         3.69 o                         
   2  -7   9         59.08         53.38         2.61 o                         
   3  -7   9        203.79        223.52         8.14 o                         
  -6  -6   9         34.24         31.03         2.03 o                         
  -5  -6   9         78.15         80.77         2.72 o                         
  -4  -6   9          3.16          3.19         0.70 o                         
  -3  -6   9         43.95         45.38         3.92 o                         
  -2  -6   9         34.30         38.35         1.85 o                         
  -1  -6   9         63.42         65.13         2.56 o                         
   0  -6   9          2.40          2.63         1.02 o                         
   1  -6   9          2.95          1.96         0.75 o                         
   2  -6   9          3.56          4.80         0.91 o                         
   3  -6   9          1.44          0.87         0.72 o                         
   4  -6   9          1.13          0.87         1.30 o                         
   5  -6   9          5.86          8.26         1.16 o                         
  -7  -5   9          7.05          3.91         1.59 o                         
  -6  -5   9          0.72         -0.11         0.66 o                         
  -5  -5   9         26.27         20.52         1.31 o                         
  -4  -5   9         33.76         30.19         1.50 o                         
  -3  -5   9        106.22        103.34         3.59 o                         
  -2  -5   9        120.78        133.22         5.95 o                         
  -1  -5   9        119.51        110.62         3.90 o                         
   0  -5   9         98.33         85.88         4.50 o                         
   1  -5   9         69.19         69.63         4.92 o                         
   2  -5   9         83.16         83.40         3.08 o                         
   3  -5   9          2.36          2.83         0.86 o                         
   4  -5   9          4.43          3.91         1.30 o                         
   5  -5   9         22.57         17.11         1.74 o                         
   6  -5   9        157.24         98.79         4.50 o                         
  -7  -4   9          6.72          5.36         1.59 o                         
  -6  -4   9          5.70          2.09         0.87 o                         
  -5  -4   9          0.16         -0.21         0.87 o                         
  -4  -4   9        149.49        132.66         4.26 o                         
  -3  -4   9         75.68         73.87         2.48 o                         
  -2  -4   9        139.77        139.79         6.68 o                         
  -1  -4   9        544.84        517.41        13.30 o                         
   0  -4   9          1.42          3.29         2.75 o                         
   1  -4   9          0.57          1.09         1.23 o                         
   2  -4   9          3.10          3.93         0.83 o                         
   3  -4   9          0.49          2.51         0.91 o                         
   4  -4   9         33.84         32.91         2.61 o                         
   5  -4   9         77.37         69.49         3.63 o                         
   6  -4   9         34.18         30.45         2.18 o                         
   7  -4   9         21.44         23.78         1.74 o                         
  -7  -3   9         44.39         54.00         2.37 o                         
  -6  -3   9          1.09         -0.83         0.83 o                         
  -5  -3   9          5.76          4.69         1.52 o                         
  -4  -3   9         47.79         43.85         2.06 o                         
  -3  -3   9         70.63         59.80         2.30 o                         
  -2  -3   9          3.28          0.15         0.72 o                         
  -1  -3   9         14.72         12.59         1.53 o                         
   0  -3   9        650.58        602.53        29.41 o                         
   1  -3   9        209.08        212.01         6.36 o                         
   2  -3   9        135.19        135.38         7.18 o                         
   3  -3   9        244.57        255.21         9.15 o                         
   4  -3   9        187.43        194.45         5.75 o                         
   5  -3   9         28.58         29.91         1.85 o                         
   6  -3   9          2.15          2.77         1.01 o                         
   7  -3   9        116.64        108.12         4.79 o                         
   8  -3   9        108.43        104.21         4.35 o                         
  -7  -2   9         46.43         35.39         2.76 o                         
  -6  -2   9        125.68        127.50         4.24 o                         
  -5  -2   9         67.91         51.75         2.22 o                         
  -4  -2   9        114.52         97.94         3.35 o                         
  -3  -2   9         37.18         35.97         1.84 o                         
  -2  -2   9         19.69         18.10         1.52 o                         
  -1  -2   9         69.10         66.07         2.50 o                         
   0  -2   9         33.43         37.09         2.08 o                         
   1  -2   9         45.29         42.96         2.33 o                         
   2  -2   9         18.36         17.53         1.67 o                         
   3  -2   9          7.07          6.61         1.22 o                         
   4  -2   9         13.65         14.76         2.03 o                         
   5  -2   9        208.61        218.01         9.01 o                         
   6  -2   9         18.70         21.52         1.77 o                         
   7  -2   9          0.10         -0.37         0.70 o                         
   8  -2   9         30.43         28.71         2.61 o                         
   9  -2   9          3.08          2.17         0.87 o                         
  -6  -1   9          0.11         -1.16         1.45 o                         
  -5  -1   9          0.49         -1.45         1.45 o                         
  -4  -1   9          1.71          0.44         0.96 o                         
  -3  -1   9          0.14         -0.25         0.78 o                         
  -2  -1   9         46.94         46.34         2.10 o                         
  -1  -1   9         23.69         23.78         1.69 o                         
   0  -1   9          9.22         12.22         1.57 o                         
   1  -1   9         80.20         77.58         3.07 o                         
   2  -1   9         12.27         12.13         1.57 o                         
   3  -1   9        431.48        452.54         9.61 o                         
   4  -1   9         43.91         49.94         2.45 o                         
   5  -1   9        182.75        187.03         7.99 o                         
   6  -1   9        341.84        369.62         9.77 o                         
   7  -1   9         16.48         19.67         2.32 o                         
   8  -1   9          0.37          1.45         1.01 o                         
   9  -1   9         26.21         27.26         2.17 o                         
  10  -1   9          1.86          0.29         0.87 o                         
  -5   0   9          1.27         -0.43         1.45 o                         
  -4   0   9        276.01        227.65         6.47 o                         
  -3   0   9        290.90        270.05         7.50 o                         
  -2   0   9          8.29          7.18         1.23 o                         
  -1   0   9         26.67         26.02         1.85 o                         
   0   0   9         18.83         18.71         1.50 o                         
   1   0   9         26.46         25.57         1.81 o                         
   2   0   9          6.60          8.39         2.32 o                         
   3   0   9         20.91         19.89         1.67 o                         
   4   0   9          5.80          7.68         2.17 o                         
   5   0   9         10.95          9.42         1.79 o                         
   6   0   9         51.52         47.57         3.34 o                         
   7   0   9        207.07        220.05         6.27 o                         
   8   0   9        123.00        120.16         5.37 o                         
   9   0   9          0.00         -0.58         0.66 o                         
  10   0   9        145.38        136.20         5.66 o                         
  -5   1   9         17.85         14.21         2.32 o                         
  -4   1   9          3.03          1.30         1.16 o                         
  -3   1   9        312.46        259.15         7.20 o                         
  -2   1   9          3.64          0.12         0.83 o                         
  -1   1   9        893.70        857.06        21.73 o                         
   0   1   9        151.80        164.70         5.17 o                         
   1   1   9         49.28         50.60         3.41 o                         
   2   1   9        195.48        172.27         8.79 o                         
   3   1   9         25.29         27.22         2.13 o                         
   4   1   9        100.30         96.51         4.28 o                         
   5   1   9         12.93         12.28         1.94 o                         
   6   1   9         17.46         13.19         2.75 o                         
   7   1   9         45.57         44.21         2.25 o                         
   8   1   9        233.57        244.43         6.83 o                         
   9   1   9         56.27         55.80         2.35 o                         
  10   1   9         34.13         33.28         1.79 o                         
  11   1   9          0.40         -0.43         1.01 o                         
  -4   2   9        477.43        455.79        16.46 o                         
  -3   2   9       1590.62       1507.94        51.29 o                         
  -2   2   9        137.59        132.18         4.40 o                         
  -1   2   9         90.25         84.85         3.26 o                         
   0   2   9        198.05        199.37         5.90 o                         
   1   2   9        232.78        231.84         6.90 o                         
   2   2   9        175.90        175.35         5.23 o                         
   3   2   9         44.20         40.85         2.12 o                         
   4   2   9         98.11        113.01         5.22 o                         
   5   2   9         86.67         88.71         3.99 o                         
   6   2   9          5.60          7.62         1.74 o                         
   7   2   9         24.21         22.72         1.96 o                         
   8   2   9         62.74         67.15         2.34 o                         
   9   2   9         54.00         55.03         2.51 o                         
  10   2   9         77.18         74.18         2.44 o                         
  11   2   9         37.55         38.19         1.56 o                         
  12   2   9          5.97          6.38         2.03 o                         
  -4   3   9         55.37         55.83         3.34 o                         
  -3   3   9         36.61         40.60         2.75 o                         
  -2   3   9        208.47        148.59         7.99 o                         
  -1   3   9       1380.15       1485.39        50.60 o                         
   0   3   9         80.33         91.21         3.37 o                         
   1   3   9        125.50        121.65         4.05 o                         
   2   3   9         72.60         75.31         2.95 o                         
   3   3   9       1238.72       1294.36        50.32 o                         
   4   3   9         98.98        113.52         3.92 o                         
   5   3   9         42.27         46.73         2.51 o                         
   6   3   9        319.87        327.05         8.79 o                         
   7   3   9        641.83        635.24        13.06 o                         
   8   3   9        128.90        120.41         3.35 o                         
   9   3   9          1.96          2.06         0.70 o                         
  10   3   9         37.00         38.45         1.69 o                         
  11   3   9          7.34          9.61         1.08 o                         
  12   3   9          5.18          5.08         0.93 o                         
  -5   4   9          2.83          0.29         1.30 o                         
  -4   4   9        205.15        212.93         7.69 o                         
  -3   4   9        271.66        280.22        21.08 o                         
  -2   4   9        170.45        171.16        13.14 o                         
  -1   4   9        992.55       1017.90        24.81 o                         
   0   4   9        983.83       1015.28        24.81 o                         
   1   4   9        282.88        294.44         7.97 o                         
   2   4   9         43.82         55.21         2.51 o                         
   3   4   9          3.29          3.60         1.96 o                         
   4   4   9        392.56        407.31        10.60 o                         
   5   4   9        363.50        371.96        31.79 o                         
   6   4   9        127.47        122.18         4.05 o                         
   7   4   9         21.35         24.29         2.25 o                         
   8   4   9        134.09        125.68         4.31 o                         
   9   4   9         14.10         11.21         1.38 o                         
  10   4   9          0.16          0.71         0.67 o                         
  11   4   9         74.66         80.73         2.95 o                         
  12   4   9          9.76         10.73         1.25 o                         
  -5   5   9         27.33         33.35         2.32 o                         
  -4   5   9         16.12         20.58         2.32 o                         
  -3   5   9        116.47        100.26         4.79 o                         
  -2   5   9         34.03         40.17         2.54 o                         
  -1   5   9         19.99         21.94         1.96 o                         
   0   5   9        368.97        391.83        10.29 o                         
   1   5   9        213.11        220.34         6.32 o                         
   2   5   9        384.16        411.45        10.70 o                         
   3   5   9          7.01          7.25         1.81 o                         
   4   5   9        287.49        309.88         8.33 o                         
   5   5   9         89.74         81.06         2.53 o                         
   6   5   9        309.40        308.74         6.80 o                         
   7   5   9          5.25          7.11         2.75 o                         
   8   5   9          0.64         -0.14         0.82 o                         
   9   5   9         51.52         53.69         2.46 o                         
  10   5   9         39.00         40.17         3.05 o                         
  11   5   9          2.66          2.59         0.66 o                         
  12   5   9          0.77          0.48         1.30 o                         
  -5   6   9          0.55          7.68         1.74 o                         
  -4   6   9        139.28        139.94         5.66 o                         
  -3   6   9          0.40         -0.29         1.01 o                         
  -2   6   9          2.70          2.32         1.16 o                         
  -1   6   9        167.03        153.20         6.03 o                         
   0   6   9        287.34        279.95         9.52 o                         
   1   6   9        946.78        991.84        27.82 o                         
   2   6   9        410.03        394.24        10.40 o                         
   3   6   9         59.22         55.43         2.54 o                         
   4   6   9        179.97        186.91         5.54 o                         
   5   6   9         40.67         41.57         1.87 o                         
   6   6   9        273.44        276.00         6.18 o                         
   7   6   9        161.04        179.03         5.75 o                         
   8   6   9        118.83        124.27         4.50 o                         
   9   6   9        121.52        119.68         4.00 o                         
  10   6   9         24.64         26.68         3.19 o                         
  11   6   9          1.37          2.83         2.32 o                         
  12   6   9         64.39         60.93         2.26 o                         
  13   6   9          6.45          7.82         1.07 o                         
  -4   7   9          8.48         11.02         1.45 o                         
  -3   7   9         20.46         18.70         1.88 o                         
  -2   7   9          4.98          5.07         1.74 o                         
  -1   7   9         50.18         55.98         3.48 o                         
   0   7   9          4.77          2.10         0.72 o                         
   1   7   9        229.65        212.81         9.58 o                         
   2   7   9         47.29         52.50         2.45 o                         
   3   7   9        642.46        623.88        15.74 o                         
   4   7   9          0.12          2.13         3.19 o                         
   5   7   9        349.41        351.43         9.36 o                         
   6   7   9          8.87         13.32         1.84 o                         
   7   7   9        183.93        172.39         5.49 o                         
   8   7   9         10.23         14.16         2.32 o                         
   9   7   9         36.61         41.92         2.32 o                         
  10   7   9         49.61         52.62         2.41 o                         
  11   7   9          1.20          0.70         0.66 o                         
  12   7   9          2.68          2.48         0.70 o                         
  13   7   9         29.73         28.95         1.38 o                         
  -4   8   9        101.22         91.90         3.63 o                         
  -3   8   9         28.60         40.02         2.32 o                         
  -2   8   9          0.00         -0.39         0.61 o                         
  -1   8   9        260.89        254.21         9.88 o                         
   0   8   9        102.51        100.54         4.79 o                         
   1   8   9         85.56         89.64         4.50 o                         
   3   8   9         12.48         15.80         2.32 o                         
   4   8   9        129.18        119.00         5.95 o                         
   5   8   9        313.24        358.29        13.67 o                         
   6   8   9          1.42          1.01         1.16 o                         
   7   8   9         11.25         14.17         2.39 o                         
   8   8   9         11.48          8.12         2.75 o                         
   9   8   9        440.60        485.00        15.15 o                         
  10   8   9          3.84          1.12         0.70 o                         
  11   8   9          6.33          5.80         1.18 o                         
  12   8   9          6.52          5.78         1.16 o                         
  -2   9   9        135.02        131.69         5.23 o                         
  -1   9   9         34.12         36.06         1.79 o                         
   0   9   9        326.69        313.35         8.23 o                         
   1   9   9          0.92          0.78         0.94 o                         
   2   9   9         26.04         27.38         4.78 o                         
   3   9   9        323.70        322.71        12.65 o                         
   4   9   9        396.30        407.94        15.14 o                         
   5   9   9        274.65        271.80        10.61 o                         
   6   9   9         25.00         36.24         3.04 o                         
   7   9   9          9.36          9.86         2.17 o                         
   8   9   9         43.90         49.84         2.76 o                         
   9   9   9         24.32         22.80         2.03 o                         
  10   9   9          0.00          0.03         0.72 o                         
  11   9   9          2.31          2.53         0.70 o                         
  12   9   9          0.05         -0.63         0.63 o                         
  -1  10   9          3.65          3.62         1.16 o                         
   0  10   9          1.64         -0.09         0.77 o                         
   1  10   9         12.89         13.39         1.30 o                         
   2  10   9        126.52        124.23         3.18 o                         
   3  10   9         19.04         17.11         1.29 o                         
   4  10   9         94.13         80.94         2.91 o                         
   5  10   9        432.30        424.49         8.94 o                         
   6  10   9        544.05        574.77        13.45 o                         
   7  10   9        126.43        139.89         7.47 o                         
   8  10   9          5.59          6.09         1.88 o                         
   9  10   9         29.90         26.97         2.32 o                         
  10  10   9         38.83         43.75         2.54 o                         
  11  10   9         16.48         14.44         1.47 o                         
  12  10   9        124.91        111.71         3.33 o                         
   0  11   9          7.48          8.99         1.16 o                         
   1  11   9          4.64          5.28         1.23 o                         
   2  11   9         39.49         38.05         1.88 o                         
   3  11   9         41.48         36.71         1.78 o                         
   4  11   9          1.15          0.23         0.57 o                         
   5  11   9          2.28          4.28         0.85 o                         
   6  11   9          2.73          0.87         0.57 o                         
   7  11   9          0.42          1.08         0.70 o                         
   8  11   9          8.79          4.39         1.09 o                         
   9  11   9         16.40         14.93         1.74 o                         
  10  11   9          0.65          0.43         0.87 o                         
  11  11   9         37.21         32.77         2.03 o                         
   2  12   9         27.62         26.25         1.74 o                         
   3  12   9         60.42         61.22         2.63 o                         
   4  12   9          7.74          8.98         0.99 o                         
   5  12   9         31.62         26.72         1.41 o                         
   6  12   9         73.51         69.76         4.95 o                         
   7  12   9         29.00         28.93         1.60 o                         
   8  12   9         34.76         36.18         5.29 o                         
   9  12   9         40.19         35.82         2.18 o                         
  10  12   9         14.36         15.80         1.59 o                         
   5  13   9         42.69         45.40         2.32 o                         
   6  13   9          9.90          7.68         1.30 o                         
   7  13   9          5.95          7.68         1.45 o                         
   8  13   9         70.85         79.22         3.34 o                         
  -2  -7  10          2.88          3.33         1.16 o                         
  -1  -7  10          0.14          0.58         0.58 o                         
   0  -7  10          6.36         11.02         1.30 o                         
  -5  -6  10          4.48          5.36         1.16 o                         
  -3  -6  10          8.59         10.42         1.18 o                         
  -2  -6  10          1.40          1.23         0.61 o                         
  -1  -6  10         87.33         94.23         2.62 o                         
   0  -6  10          2.21          2.40         0.61 o                         
   1  -6  10         83.83         93.17         3.77 o                         
   2  -6  10         43.43         51.20         2.61 o                         
   3  -6  10         22.09         19.43         1.59 o                         
  -5  -5  10         43.04         46.26         2.61 o                         
  -4  -5  10         33.51         35.53         1.69 o                         
  -3  -5  10          3.49          1.56         0.66 o                         
  -2  -5  10         23.54         21.36         1.38 o                         
  -1  -5  10          3.01          2.67         0.70 o                         
   0  -5  10         60.05         52.10         3.07 o                         
   1  -5  10         34.20         38.00         1.95 o                         
   2  -5  10         40.50         45.32         3.77 o                         
   3  -5  10          9.63         13.77         1.59 o                         
   4  -5  10          1.87          1.88         0.72 o                         
   5  -5  10         13.79         12.90         1.30 o                         
  -6  -4  10          0.08          0.29         1.16 o                         
  -5  -4  10          4.03          5.00         1.15 o                         
  -4  -4  10          2.26          4.32         1.52 o                         
  -3  -4  10          9.69          7.84         1.38 o                         
  -2  -4  10          3.04          2.59         0.76 o                         
  -1  -4  10        129.94        129.63         4.11 o                         
   0  -4  10          6.27         10.04         1.74 o                         
   1  -4  10          0.81          0.12         0.55 o                         
   2  -4  10         26.77         29.51         1.73 o                         
   3  -4  10          2.46          4.34         1.07 o                         
   4  -4  10         20.58         21.34         1.42 o                         
   5  -4  10          1.38          0.87         0.72 o                         
   6  -4  10          6.05          6.81         1.74 o                         
  -6  -3  10         59.76         63.39         3.19 o                         
  -5  -3  10          9.68          5.07         1.59 o                         
  -4  -3  10          6.97          7.67         1.33 o                         
  -3  -3  10          4.88          7.49         1.45 o                         
  -2  -3  10         56.74         56.72         3.70 o                         
  -1  -3  10          0.44          1.51         0.76 o                         
   0  -3  10        397.21        408.49        18.63 o                         
   1  -3  10          4.46          2.08         0.91 o                         
   2  -3  10        243.57        248.65        10.58 o                         
   3  -3  10          5.68          1.30         1.30 o                         
   4  -3  10         52.33         48.87         3.05 o                         
   5  -3  10         22.70         22.44         1.59 o                         
   6  -3  10          6.39          5.74         1.25 o                         
   7  -3  10          0.01          0.87         0.72 o                         
  -5  -2  10          0.61          0.88         0.76 o                         
  -4  -2  10          3.47          1.76         0.80 o                         
  -3  -2  10          0.56          0.22         0.72 o                         
  -2  -2  10        189.57        171.71         5.23 o                         
  -1  -2  10        226.97        204.00        10.03 o                         
   0  -2  10          9.32          6.91         1.88 o                         
   1  -2  10        280.08        276.84        12.21 o                         
   2  -2  10        221.63        219.19         7.05 o                         
   3  -2  10        230.73        220.77         8.06 o                         
   4  -2  10         17.28         15.31         1.67 o                         
   5  -2  10          3.25          2.61         1.01 o                         
   6  -2  10          0.29         -0.04         1.52 o                         
   7  -2  10        120.58        119.39         5.52 o                         
   8  -2  10         21.24         19.57         1.74 o                         
  -5  -1  10         57.36         59.20         2.45 o                         
  -4  -1  10         33.05         39.07         2.00 o                         
  -3  -1  10          0.06          0.31         0.80 o                         
  -2  -1  10        230.85        203.06         5.91 o                         
  -1  -1  10        157.26        145.96         4.67 o                         
   0  -1  10         78.75         74.61         3.06 o                         
   1  -1  10         73.63         61.48         2.66 o                         
   2  -1  10        104.45         98.72         2.90 o                         
   3  -1  10        805.94        826.88        39.68 o                         
   4  -1  10         25.64         29.67         2.00 o                         
   5  -1  10         30.44         32.91         2.75 o                         
   6  -1  10        174.60        173.51         5.08 o                         
   7  -1  10         75.73         71.13         2.61 o                         
   8  -1  10         41.37         44.20         1.89 o                         
   9  -1  10          0.74         -0.72         1.30 o                         
  -5   0  10          0.73          0.29         1.59 o                         
  -4   0  10        154.21        151.80         4.57 o                         
  -3   0  10          3.40          7.25         1.30 o                         
  -2   0  10        127.40         95.14         3.38 o                         
  -1   0  10         18.70         17.44         1.63 o                         
   0   0  10          8.31          7.39         2.75 o                         
   1   0  10        637.66        586.52        39.69 o                         
   2   0  10        419.59        426.23        11.17 o                         
   3   0  10        107.77        117.56         4.00 o                         
   4   0  10        654.66        651.20        16.31 o                         
   5   0  10        380.49        402.19        14.84 o                         
   6   0  10         62.23         68.74         2.72 o                         
   7   0  10          4.95          5.72         1.38 o                         
   8   0  10         69.01         65.10         2.41 o                         
   9   0  10         30.88         28.33         1.59 o                         
  10   0  10          6.29          4.06         1.01 o                         
  -4   1  10          5.05         11.02         2.03 o                         
  -3   1  10         74.87         81.15         4.64 o                         
  -2   1  10          0.11          1.47         1.45 o                         
  -1   1  10          6.13         15.70         2.32 o                         
   0   1  10         52.15         37.41         3.19 o                         
   1   1  10        133.97        130.00         4.26 o                         
   2   1  10        110.22        121.54         4.05 o                         
   3   1  10         16.76         18.70         2.17 o                         
   4   1  10        287.30        286.20        18.10 o                         
   5   1  10         51.00         43.87         2.51 o                         
   6   1  10        220.91        232.76         6.57 o                         
   7   1  10        124.69        135.09         4.26 o                         
   8   1  10         73.93         71.86         2.72 o                         
   9   1  10         36.49         35.48         1.84 o                         
  10   1  10          3.04          1.30         1.16 o                         
  -4   2  10         13.36         12.47         2.17 o                         
  -3   2  10        124.31        123.06         5.52 o                         
  -2   2  10        139.44        152.27         4.72 o                         
  -1   2  10        130.74        111.65         7.55 o                         
   0   2  10         50.83         56.56         3.77 o                         
   1   2  10       2025.74       1986.21        47.53 o                         
   2   2  10        433.01        462.26        11.99 o                         
   3   2  10        198.62        236.14         9.30 o                         
   4   2  10         62.68         74.39         4.06 o                         
   5   2  10         17.15         19.14         2.75 o                         
   6   2  10         90.71         90.59         3.47 o                         
   7   2  10         36.01         35.46         2.16 o                         
   8   2  10        263.02        282.53        21.51 o                         
   9   2  10        138.68        137.93         4.21 o                         
  10   2  10          0.00         -0.35         0.72 o                         
  11   2  10         10.50          6.00         1.88 o                         
  -4   3  10        176.27        168.16         7.26 o                         
  -3   3  10        100.62         87.48         4.35 o                         
  -2   3  10         69.55         68.90         3.77 o                         
  -1   3  10         14.16         12.47         1.88 o                         
   0   3  10        407.11        387.28        12.52 o                         
   1   3  10         12.66         14.50         2.03 o                         
   2   3  10        345.70        370.34        13.82 o                         
   3   3  10        529.02        584.01        20.84 o                         
   4   3  10          2.68          3.19         1.30 o                         
   5   3  10         30.10         26.68         2.75 o                         
   6   3  10        296.10        301.65         8.28 o                         
   7   3  10        318.87        335.56         9.00 o                         
   8   3  10        140.32        133.68         6.39 o                         
   9   3  10         23.29         19.51         4.22 o                         
  10   3  10          4.34          5.35         0.87 o                         
  11   3  10          0.21          1.11         0.75 o                         
  -3   4  10          1.60         -1.16         1.16 o                         
  -2   4  10        346.63        315.66        11.93 o                         
  -1   4  10          9.28         11.34         3.62 o                         
   0   4  10          7.09          3.39         2.17 o                         
   1   4  10       1820.57       1800.91        43.30 o                         
   2   4  10        540.71        525.96        13.40 o                         
   3   4  10         29.91         29.18         3.41 o                         
   4   4  10         47.48         50.63         2.83 o                         
   5   4  10        324.75        351.20         9.31 o                         
   6   4  10          0.00          0.67         0.83 o                         
   7   4  10          7.34         11.82         2.46 o                         
   8   4  10        108.73        123.96         4.64 o                         
   9   4  10          4.32          7.54         2.32 o                         
  10   4  10         55.72         52.35         2.20 o                         
  11   4  10         29.23         31.46         1.64 o                         
  12   4  10          0.09         -0.87         0.87 o                         
  -3   5  10         47.35         52.93         3.19 o                         
  -2   5  10         78.73         76.46         5.22 o                         
  -1   5  10         25.67         33.97         2.02 o                         
   0   5  10        167.33        145.16         6.10 o                         
   1   5  10        324.31        317.52        17.16 o                         
   2   5  10        313.08        341.13        12.94 o                         
   3   5  10         75.10         75.27         2.97 o                         
   4   5  10          0.96          0.66         0.91 o                         
   5   5  10          4.16          4.93         1.96 o                         
   6   5  10         11.45         15.34         2.33 o                         
   7   5  10        107.07        117.56         4.00 o                         
   8   5  10        120.04        132.36         4.26 o                         
   9   5  10          1.66         -0.50         0.88 o                         
  10   5  10         19.05         14.60         1.74 o                         
  11   5  10          0.00         -0.58         0.87 o                         
  12   5  10          0.23         -0.65         0.65 o                         
  -4   6  10         32.50         35.96         2.47 o                         
  -3   6  10          3.21          2.32         1.01 o                         
  -2   6  10          0.42          2.46         1.01 o                         
  -1   6  10         11.96         13.60         1.56 o                         
   0   6  10          5.50          3.59         0.82 o                         
   1   6  10          1.74          1.32         0.80 o                         
   2   6  10        590.68        575.19        25.30 o                         
   3   6  10         35.33         40.37         2.08 o                         
   4   6  10        216.61        222.67         5.20 o                         
   5   6  10         18.40         24.32         1.59 o                         
   6   6  10          0.00         -0.10         0.73 o                         
   7   6  10        106.74        116.12         3.90 o                         
   8   6  10         45.42         45.29         2.25 o                         
   9   6  10          0.02          0.14         1.01 o                         
  10   6  10          7.43          6.99         1.52 o                         
  11   6  10          0.95         -0.07         0.61 o                         
  12   6  10         31.06         30.18         1.48 o                         
  -2   7  10         52.66         52.79         2.90 o                         
  -1   7  10         11.75         13.77         2.03 o                         
   0   7  10          3.16          1.59         1.01 o                         
   1   7  10        256.58        244.51        13.23 o                         
   2   7  10        112.23        116.93         3.85 o                         
   3   7  10        170.28        167.75         6.90 o                         
   4   7  10        145.88        156.98         4.82 o                         
   5   7  10         31.56         38.96         2.46 o                         
   6   7  10        230.08        232.85         6.63 o                         
   7   7  10          8.68          9.28         2.17 o                         
   8   7  10        128.36        137.06         4.36 o                         
   9   7  10        123.15        119.69         3.90 o                         
  10   7  10          0.41         -0.36         0.61 o                         
  11   7  10          9.45          8.99         1.36 o                         
  12   7  10          6.97          8.62         1.29 o                         
  -3   8  10          4.41          8.55         1.45 o                         
  -2   8  10         12.00         14.15         1.74 o                         
  -1   8  10        191.69        181.87         7.12 o                         
   0   8  10          0.17          1.45         0.87 o                         
   1   8  10         15.09         18.27         2.03 o                         
   2   8  10         62.57         53.95         3.34 o                         
   3   8  10          2.37          6.23         2.03 o                         
   4   8  10         93.12         98.06         4.79 o                         
   5   8  10         62.31         67.01         4.79 o                         
   6   8  10         26.29         21.75         2.46 o                         
   7   8  10         20.10         26.66         3.62 o                         
   8   8  10          7.90         11.19         1.74 o                         
   9   8  10          9.67          5.94         2.17 o                         
  10   8  10         35.33         34.87         1.85 o                         
  11   8  10         31.28         34.90         1.88 o                         
  12   8  10         22.35         27.14         2.32 o                         
  -2   9  10         42.60         43.80         2.18 o                         
  -1   9  10          0.91          1.58         0.61 o                         
   0   9  10         13.60         10.52         1.18 o                         
   1   9  10         97.18         85.60         4.21 o                         
   2   9  10          3.42          2.90         0.87 o                         
   3   9  10          1.12          1.16         0.87 o                         
   4   9  10         25.18         20.73         2.32 o                         
   5   9  10        131.42        123.36         5.52 o                         
   6   9  10        500.46        491.66        17.78 o                         
   7   9  10          9.57         10.87         2.46 o                         
   8   9  10        132.85        133.38         5.95 o                         
   9   9  10          0.52          0.33         1.01 o                         
  10   9  10         83.95         83.03         2.82 o                         
  11   9  10          1.29          0.00         0.87 o                         
  12   9  10         10.91          9.92         1.07 o                         
   0  10  10          1.55          2.17         1.45 o                         
   1  10  10          6.59          5.53         1.07 o                         
   2  10  10         35.80         33.38         2.76 o                         
   3  10  10          5.21          5.68         1.16 o                         
   4  10  10         14.74         11.87         1.67 o                         
   5  10  10         12.79         12.33         1.36 o                         
   6  10  10          8.76         14.47         2.90 o                         
   7  10  10          6.30          5.94         1.59 o                         
   8  10  10         19.00         18.12         2.03 o                         
   9  10  10         18.25         15.37         1.88 o                         
  10  10  10         11.02         12.76         1.59 o                         
  11  10  10        118.01        125.58         5.23 o                         
   1  11  10         16.58         19.14         1.45 o                         
   2  11  10          5.72          2.75         0.82 o                         
   3  11  10         85.42         89.27         3.03 o                         
   4  11  10         51.67         46.29         3.19 o                         
   5  11  10        120.87        111.56         6.89 o                         
   6  11  10         77.48         63.90         2.64 o                         
   7  11  10         87.09         76.45         3.63 o                         
   8  11  10          6.80          6.38         1.59 o                         
   9  11  10         31.38         24.65         1.88 o                         
  10  11  10          9.53         11.02         1.59 o                         
   3  12  10         27.44         25.96         1.60 o                         
   4  12  10          0.15          0.29         0.58 o                         
   5  12  10         77.09         77.04         3.63 o                         
   6  12  10         11.48         10.73         1.30 o                         
   7  12  10         55.06         62.52         3.19 o                         
   8  12  10          7.75          4.78         1.45 o                         
   9  12  10         59.51         58.32         2.76 o                         
  -3  -5  11         70.46         64.86         3.05 o                         
  -2  -5  11          9.68         11.94         0.90 o                         
  -1  -5  11          5.68          5.03         1.02 o                         
   0  -5  11         69.61         71.23         2.41 o                         
   1  -5  11        158.57        167.78         6.39 o                         
   2  -5  11         54.26         59.74         3.70 o                         
   3  -5  11         44.04         48.88         2.47 o                         
  -4  -4  11          0.02          1.16         0.87 o                         
  -3  -4  11         12.80         13.30         1.22 o                         
  -2  -4  11         65.71         76.28         3.00 o                         
  -1  -4  11         22.18         25.51         1.20 o                         
   0  -4  11         15.88         15.90         1.06 o                         
   1  -4  11          1.03          1.05         0.66 o                         
   2  -4  11         44.55         47.23         1.94 o                         
   3  -4  11          0.66          0.43         0.72 o                         
   4  -4  11          4.49          6.66         2.10 o                         
   5  -4  11         16.02         15.37         1.45 o                         
  -5  -3  11         24.92         24.50         1.88 o                         
  -4  -3  11         18.97         22.26         1.39 o                         
  -3  -3  11         96.37         96.34         3.18 o                         
  -2  -3  11         32.83         27.61         2.97 o                         
  -1  -3  11          8.99          3.48         1.01 o                         
   0  -3  11          2.50          1.11         0.55 o                         
   1  -3  11         14.71         19.21         1.20 o                         
   2  -3  11          0.02          0.41         0.72 o                         
   3  -3  11          2.83          1.76         0.83 o                         
   4  -3  11          3.23          5.85         1.30 o                         
   5  -3  11         15.74         12.94         3.04 o                         
   6  -3  11          6.85         10.00         1.30 o                         
  -5  -2  11          0.01          0.72         1.01 o                         
  -4  -2  11          8.65          1.94         0.72 o                         
  -3  -2  11          0.01          1.14         0.70 o                         
  -2  -2  11          4.48          1.23         0.66 o                         
  -1  -2  11         30.97         25.35         1.59 o                         
   0  -2  11          1.63          2.03         0.72 o                         
   1  -2  11        181.55        183.57         5.54 o                         
   2  -2  11         33.09         37.75         2.00 o                         
   3  -2  11          3.96          6.39         1.38 o                         
   4  -2  11         56.70         51.49         3.05 o                         
   5  -2  11         28.71         29.10         1.59 o                         
   6  -2  11          2.27          0.58         0.61 o                         
   7  -2  11         15.74         16.24         1.59 o                         
  -4  -1  11          8.22         11.32         1.38 o                         
  -3  -1  11         56.41         49.48         2.05 o                         
  -2  -1  11          2.03          2.32         0.72 o                         
  -1  -1  11         77.80         56.72         3.63 o                         
   0  -1  11         31.36         34.64         1.94 o                         
   1  -1  11          2.99          2.25         0.72 o                         
   2  -1  11          6.84          4.38         1.28 o                         
   3  -1  11         25.03         23.20         1.95 o                         
   4  -1  11         41.12         42.28         2.15 o                         
   5  -1  11        516.70        526.67        18.66 o                         
   6  -1  11         17.54         20.17         1.38 o                         
   7  -1  11          4.75          6.33         1.13 o                         
   8  -1  11         27.69         34.77         1.69 o                         
  -4   0  11          1.16          0.50         2.54 o                         
  -3   0  11         32.83         33.06         1.85 o                         
  -2   0  11          0.65         -0.50         0.76 o                         
  -1   0  11        141.18        125.19        11.25 o                         
   0   0  11        224.97        211.79        12.12 o                         
   1   0  11        141.88        129.76         5.81 o                         
   2   0  11          0.05          1.10         0.87 o                         
   3   0  11         79.54         73.27         2.95 o                         
   4   0  11         41.38         39.17         2.29 o                         
   5   0  11          4.09          2.61         1.30 o                         
   6   0  11        239.56        239.89         7.56 o                         
   7   0  11         51.52         52.90         2.15 o                         
   8   0  11         21.38         18.36         2.03 o                         
   9   0  11         13.07         14.54         2.17 o                         
  -4   1  11         28.55         31.90         2.61 o                         
  -3   1  11         10.29          7.88         2.17 o                         
  -2   1  11        168.49        168.84         4.93 o                         
  -1   1  11          7.38          5.80         1.45 o                         
   0   1  11          6.57          6.34         1.32 o                         
   1   1  11        179.86        159.42         6.53 o                         
   2   1  11         35.45         36.97         2.75 o                         
   3   1  11        574.75        555.39        19.98 o                         
   4   1  11          3.01          5.65         1.45 o                         
   5   1  11        250.88        260.40        10.46 o                         
   6   1  11        525.44        558.61        14.17 o                         
   7   1  11         13.27         14.24         1.46 o                         
   8   1  11         22.25         22.01         1.50 o                         
   9   1  11          0.66         -0.63         0.63 o                         
  -4   2  11         20.75         18.70         2.46 o                         
  -3   2  11          2.18          1.45         1.01 o                         
  -2   2  11          0.35         -0.29         1.01 o                         
  -1   2  11         26.71         21.89         2.17 o                         
   0   2  11        209.27        202.85         9.66 o                         
   1   2  11         71.33         63.24         3.63 o                         
   2   2  11          6.11          3.33         1.16 o                         
   3   2  11        303.16        279.00        10.76 o                         
   4   2  11       1140.82       1170.94        40.19 o                         
   5   2  11         52.30         57.43         3.92 o                         
   6   2  11          0.80          1.45         1.01 o                         
   7   2  11        380.27        395.12        14.85 o                         
   8   2  11         72.95         71.51         3.92 o                         
   9   2  11         98.18         95.62         4.35 o                         
  -3   3  11         12.65         15.22         1.88 o                         
  -2   3  11        166.26        161.02         6.68 o                         
  -1   3  11        103.83         98.36         4.64 o                         
   0   3  11         83.79         88.62         4.50 o                         
   1   3  11        201.37        207.55         8.57 o                         
   2   3  11          1.25          2.17         1.01 o                         
   3   3  11        579.73        556.29        19.98 o                         
   4   3  11         41.54         37.85         2.90 o                         
   5   3  11          0.03         -0.87         1.59 o                         
   6   3  11          5.51          8.55         1.88 o                         
   7   3  11         12.44         17.39         2.17 o                         
   8   3  11        191.38        180.68         7.41 o                         
   9   3  11          0.00          0.87         0.72 o                         
  10   3  11          7.57          7.68         1.45 o                         
  11   3  11         24.31         25.66         1.88 o                         
  -3   4  11        147.98        160.14         6.53 o                         
  -2   4  11          0.01          1.88         1.01 o                         
  -1   4  11        169.57        161.89         6.82 o                         
   0   4  11         86.61         96.31         4.64 o                         
   1   4  11         56.16         48.29         3.05 o                         
   2   4  11         26.28         29.14         2.46 o                         
   3   4  11        453.02        441.67        16.17 o                         
   4   4  11        992.07        976.52        33.83 o                         
   5   4  11          1.24          2.48         2.54 o                         
   6   4  11         12.23         15.34         2.17 o                         
   7   4  11         10.28         15.78         1.74 o                         
   8   4  11         23.72         24.97         1.74 o                         
   9   4  11        383.35        367.29         9.42 o                         
  10   4  11         19.34         13.48         1.34 o                         
  11   4  11        113.65         92.77         4.07 o                         
  -2   5  11         70.03         70.50         3.63 o                         
  -1   5  11         46.42         50.46         3.05 o                         
   0   5  11         28.97         25.81         4.64 o                         
   1   5  11        152.19        148.88         7.84 o                         
   2   5  11          0.28          0.80         0.83 o                         
   3   5  11         81.72         89.43         2.76 o                         
   4   5  11          8.62         11.90         2.67 o                         
   5   5  11          0.14         -0.22         0.69 o                         
   6   5  11         94.31        112.07         3.74 o                         
   7   5  11        150.96        163.45         6.82 o                         
   8   5  11          5.45          3.39         0.76 o                         
   9   5  11        208.89        196.71         5.55 o                         
  10   5  11         51.48         50.85         2.05 o                         
  11   5  11         29.25         29.91         1.53 o                         
  -2   6  11          0.01          0.00         1.45 o                         
  -1   6  11         99.03        100.90         3.23 o                         
   0   6  11         48.73         50.58         4.21 o                         
   1   6  11         21.07         17.41         1.59 o                         
   2   6  11         65.73         67.11         4.50 o                         
   3   6  11         25.03         23.20         1.67 o                         
   4   6  11        440.08        455.55         9.56 o                         
   5   6  11          7.37          6.72         1.24 o                         
   6   6  11         46.25         43.49         1.89 o                         
   7   6  11          0.78          1.01         1.01 o                         
   8   6  11         36.37         36.03         1.89 o                         
   9   6  11         25.92         26.83         1.64 o                         
  10   6  11          0.10         -0.36         0.61 o                         
  11   6  11         11.88         12.18         1.34 o                         
  -2   7  11          1.00          0.14         1.01 o                         
  -1   7  11         22.42         23.05         2.17 o                         
   0   7  11        119.61        130.90         5.66 o                         
   1   7  11         25.97         21.87         1.59 o                         
   2   7  11          6.44          3.86         0.87 o                         
   3   7  11        194.13        205.94         8.42 o                         
   4   7  11         88.22         82.48         3.26 o                         
   5   7  11        198.52        210.85         6.01 o                         
   6   7  11          0.62          0.85         1.01 o                         
   7   7  11          1.91          3.04         0.87 o                         
   8   7  11        123.30        121.66         3.85 o                         
   9   7  11         52.59         54.78         2.26 o                         
  10   7  11         24.83         25.33         1.44 o                         
  11   7  11          1.38          1.38         0.92 o                         
  -1   8  11         52.98         64.40         3.05 o                         
   0   8  11          2.65          0.14         0.87 o                         
   1   8  11         89.98         97.92         4.50 o                         
   2   8  11         83.48         97.62         4.50 o                         
   3   8  11         60.53         60.04         3.48 o                         
   4   8  11         15.08         12.61         2.03 o                         
   5   8  11          1.29          2.17         1.01 o                         
   6   8  11        267.36        258.15        10.03 o                         
   7   8  11        227.32        249.43         9.15 o                         
   8   8  11         30.53         29.51         2.17 o                         
   9   8  11          5.59          9.46         1.32 o                         
  10   8  11          2.06          1.06         0.66 o                         
  11   8  11         10.75         11.33         1.18 o                         
   0   9  11         31.65         34.17         1.74 o                         
   1   9  11          0.14          0.43         0.72 o                         
   2   9  11         80.46         75.57         3.63 o                         
   3   9  11         56.14         57.29         3.05 o                         
   4   9  11         55.42         48.15         2.90 o                         
   5   9  11         11.98          7.54         1.59 o                         
   6   9  11          2.62          1.44         0.79 o                         
   7   9  11          1.05         -0.14         0.87 o                         
   8   9  11         23.70         32.48         2.90 o                         
   9   9  11         17.78         16.38         2.46 o                         
  10   9  11          2.37          6.81         1.45 o                         
  11   9  11          3.89          7.39         1.45 o                         
   1  10  11          3.13          4.06         1.16 o                         
   2  10  11          0.02          0.47         0.59 o                         
   3  10  11         68.47         63.51         2.31 o                         
   4  10  11         13.16          8.56         1.16 o                         
   5  10  11         27.43         28.19         1.67 o                         
   6  10  11          0.84          0.72         0.72 o                         
   7  10  11          2.61          5.94         1.45 o                         
   8  10  11         13.91         13.63         1.59 o                         
   9  10  11         15.17          9.86         1.59 o                         
  10  10  11          5.32          2.46         0.87 o                         
   3  11  11          5.11          6.09         1.16 o                         
   4  11  11         19.68         15.51         1.45 o                         
   5  11  11          6.47          4.20         1.16 o                         
   6  11  11         30.26         35.96         2.75 o                         
   7  11  11         28.25         31.61         2.32 o                         
   8  11  11          0.22          0.72         0.58 o                         
   9  11  11          0.71          1.59         0.72 o                         
   0  -4  12        117.42        131.69         5.08 o                         
   1  -4  12        241.76        253.45         9.02 o                         
   2  -4  12        287.06        305.83         7.57 o                         
  -3  -3  12          0.00          0.43         0.72 o                         
  -2  -3  12          4.44          6.56         1.10 o                         
  -1  -3  12         16.89         16.09         1.74 o                         
   0  -3  12        153.06        153.65         6.68 o                         
   1  -3  12          0.31          0.19         0.76 o                         
   2  -3  12          3.26          7.73         1.45 o                         
   3  -3  12          0.37         -0.63         0.76 o                         
   4  -3  12          1.78          2.75         1.23 o                         
  -2  -2  12          2.89          2.53         0.70 o                         
  -1  -2  12          2.90          4.78         1.59 o                         
   0  -2  12          0.66          2.90         1.01 o                         
   1  -2  12          0.50          0.62         0.80 o                         
   2  -2  12         41.49         45.14         2.00 o                         
   3  -2  12         17.02         16.02         1.57 o                         
   4  -2  12         89.43        100.69         4.21 o                         
   5  -2  12         60.94         59.36         2.00 o                         
  -3  -1  12          3.93          4.64         1.30 o                         
  -2  -1  12         90.37        121.91         8.27 o                         
  -1  -1  12         29.54         30.82         1.64 o                         
   0  -1  12         50.73         49.88         2.15 o                         
   1  -1  12          0.00          0.00         1.01 o                         
   2  -1  12          7.12         13.63         2.17 o                         
   3  -1  12        223.05        218.77         5.96 o                         
   4  -1  12          0.18          0.72         1.30 o                         
   5  -1  12         21.96         24.90         3.41 o                         
   6  -1  12          5.90          8.80         1.18 o                         
   7  -1  12         32.03         27.70         1.89 o                         
  -3   0  12          9.44         12.03         1.88 o                         
  -2   0  12          0.17          0.51         0.72 o                         
  -1   0  12         62.83         57.40         2.26 o                         
   0   0  12          0.20          0.20         0.66 o                         
   1   0  12         22.36         18.70         2.03 o                         
   2   0  12         18.52         18.27         2.17 o                         
   3   0  12          0.66          1.30         1.30 o                         
   4   0  12          0.52          1.45         1.74 o                         
   5   0  12        305.46        309.23        11.35 o                         
   6   0  12        116.37        122.78         5.37 o                         
   7   0  12          3.04          5.36         1.45 o                         
   8   0  12         31.67         32.05         2.03 o                         
  -3   1  12          0.04          1.30         1.16 o                         
  -2   1  12          0.11          1.01         1.01 o                         
  -1   1  12         24.01         21.17         2.03 o                         
   1   1  12          1.71          0.29         1.01 o                         
   2   1  12          0.56          0.14         1.16 o                         
   3   1  12        252.96        235.58         9.16 o                         
   4   1  12         31.07         37.70         3.04 o                         
   5   1  12         11.55         14.79         1.88 o                         
   6   1  12         88.81         87.77         4.06 o                         
   7   1  12         40.41         35.96         2.61 o                         
   8   1  12        115.79        112.50         4.65 o                         
  -3   2  12          0.20          0.00         1.30 o                         
  -2   2  12          0.61          0.87         1.01 o                         
  -1   2  12         57.10         56.42         3.19 o                         
   0   2  12          1.66          2.03         1.01 o                         
   1   2  12        122.22        118.41         5.37 o                         
   2   2  12         28.42         22.91         2.32 o                         
   3   2  12          2.63          1.30         1.16 o                         
   4   2  12        283.24        261.53        10.03 o                         
   5   2  12        160.63        157.09         6.53 o                         
   6   2  12        329.58        331.97        12.22 o                         
   7   2  12         58.18         59.18         3.34 o                         
   8   2  12          0.28          0.00         0.72 o                         
   9   2  12         13.81          9.86         1.88 o                         
  -2   3  12         19.17         16.53         1.74 o                         
  -1   3  12        115.64         97.37         4.50 o                         
   0   3  12        124.61        111.74         5.08 o                         
   1   3  12         10.09         12.32         1.74 o                         
   2   3  12         80.91         84.56         4.21 o                         
   3   3  12        119.89        115.07         5.22 o                         
   4   3  12          5.73         12.18         2.17 o                         
   5   3  12          3.23          1.21         0.76 o                         
   6   3  12        442.82        437.09        15.73 o                         
   7   3  12         70.20         67.74         3.48 o                         
   8   3  12         12.29          8.41         1.45 o                         
   9   3  12         24.69         20.88         2.75 o                         
  10   3  12        171.10        172.98         6.54 o                         
  -2   4  12         54.50         54.53         3.05 o                         
  -1   4  12          0.27          0.00         1.01 o                         
   0   4  12         32.19         33.64         2.75 o                         
   1   4  12         10.74         16.67         2.03 o                         
   2   4  12          3.78          4.93         1.59 o                         
   3   4  12         13.76         10.15         1.88 o                         
   4   4  12         11.25         14.35         2.03 o                         
   5   4  12         11.03          8.39         1.39 o                         
   6   4  12        156.21        148.08         6.24 o                         
   7   4  12        111.57         97.65         4.50 o                         
   8   4  12         73.35         79.05         3.77 o                         
   9   4  12         74.75         68.48         3.34 o                         
  10   4  12         21.63         17.98         1.74 o                         
  -1   5  12          1.08         -0.87         0.87 o                         
   0   5  12        109.14        120.15         5.22 o                         
   1   5  12         15.57         12.90         1.74 o                         
   2   5  12        167.08        162.04         6.97 o                         
   3   5  12          0.36         -0.80         0.80 o                         
   4   5  12         60.20         60.13         2.46 o                         
   5   5  12         54.65         56.70         2.41 o                         
   6   5  12        142.81        146.75         6.10 o                         
   7   5  12        117.59        110.97         7.98 o                         
   8   5  12          2.56          0.78         1.01 o                         
   9   5  12         72.35         66.30         3.34 o                         
  10   5  12        188.70        174.26         6.69 o                         
   0   6  12         63.71         73.96         3.63 o                         
   1   6  12          0.90          0.72         0.87 o                         
   2   6  12         27.37         28.95         1.77 o                         
   3   6  12         39.47         34.16         1.94 o                         
   4   6  12         66.53         56.72         2.41 o                         
   5   6  12         25.39         24.89         1.51 o                         
   6   6  12          0.45          0.14         0.87 o                         
   7   6  12          5.47          7.69         1.74 o                         
   8   6  12         42.78         42.04         2.00 o                         
   9   6  12          1.68          0.10         0.65 o                         
  10   6  12         64.62         58.09         2.15 o                         
   0   7  12          0.22          1.01         1.30 o                         
   1   7  12          0.63          0.00         1.16 o                         
   2   7  12          6.84          8.02         1.22 o                         
   3   7  12         97.95         99.83         3.63 o                         
   4   7  12         37.71         42.12         2.54 o                         
   5   7  12         29.44         29.29         2.46 o                         
   6   7  12          3.26          3.08         0.86 o                         
   7   7  12         81.01         83.52         3.84 o                         
   8   7  12          8.20          4.20         1.16 o                         
   9   7  12          0.74         -0.72         0.72 o                         
  10   7  12         56.20         46.65         1.85 o                         
   0   8  12         48.02         50.91         2.76 o                         
   1   8  12          0.01         -0.43         0.87 o                         
   2   8  12          3.88          1.30         1.01 o                         
   3   8  12         79.68         80.07         3.77 o                         
   4   8  12          7.15          4.93         1.74 o                         
   5   8  12         41.12         37.27         2.47 o                         
   6   8  12         47.51         42.06         2.61 o                         
   7   8  12         10.17         13.34         1.74 o                         
   8   8  12          4.75          4.59         1.16 o                         
   9   8  12          9.04          9.77         1.31 o                         
  10   8  12         72.09         73.44         2.35 o                         
   1   9  12          0.46          0.58         0.87 o                         
   2   9  12         70.08         81.09         3.63 o                         
   3   9  12          5.53          2.75         0.87 o                         
   4   9  12        106.70        105.36         4.50 o                         
   5   9  12          9.51          7.68         1.59 o                         
   6   9  12         17.23         20.59         1.88 o                         
   7   9  12         16.40         15.95         1.74 o                         
   8   9  12        174.24        157.62         6.10 o                         
   9   9  12          0.28         -0.29         0.87 o                         
   3  10  12         47.87         56.28         2.76 o                         
   4  10  12         10.91          9.13         1.59 o                         
   5  10  12          5.22          6.38         1.30 o                         
   6  10  12         21.00         26.97         1.88 o                         
   7  10  12         12.66         14.93         1.45 o                         
   8  10  12          0.49          1.01         0.72 o                         
   9  10  12         46.89         42.21         2.18 o                         
   6  11  12        178.15        180.14         6.69 o                         
   3  -2  13         53.17         65.14         2.90 o                         
   0  -1  13          3.10          3.33         1.16 o                         
   1  -1  13          6.66          7.39         1.74 o                         
   2  -1  13          9.59          8.26         2.17 o                         
   4  -1  13          8.85         11.45         1.74 o                         
   5  -1  13         79.13         88.95         3.63 o                         
  -1   0  13         28.37         24.36         2.03 o                         
   0   0  13         26.00         30.59         2.17 o                         
   1   0  13          9.59         11.60         1.74 o                         
   2   0  13          1.70          0.58         1.16 o                         
   3   0  13          0.85          4.20         1.45 o                         
   4   0  13          7.58          7.83         1.30 o                         
   5   0  13          6.65          8.12         1.45 o                         
   6   0  13         70.27         74.42         3.19 o                         
  -1   1  13         57.75         62.95         3.19 o                         
   0   1  13          0.40          0.14         1.01 o                         
   1   1  13          5.38          2.32         1.01 o                         
   2   1  13          0.34          0.58         1.16 o                         
   3   1  13         10.35          3.91         1.30 o                         
   4   1  13          5.42          6.59         1.12 o                         
   5   1  13          0.27          0.87         0.58 o                         
   6   1  13          2.87          2.03         0.72 o                         
   7   1  13        200.71        204.14         7.42 o                         
  -1   2  13         65.51         71.95         3.48 o                         
   0   2  13          8.10          4.06         1.16 o                         
   1   2  13          2.97          5.36         1.59 o                         
   2   2  13          7.28         10.44         1.88 o                         
   3   2  13          1.51          0.14         1.16 o                         
   4   2  13         10.67          6.67         1.07 o                         
   5   2  13         33.70         37.70         2.32 o                         
   6   2  13          3.90          5.22         1.45 o                         
   7   2  13          0.18          0.29         0.72 o                         
   8   2  13        102.85        107.43         4.36 o                         
  -1   3  13          0.87          1.59         1.01 o                         
   0   3  13         32.14         34.36         2.32 o                         
   1   3  13        203.50        230.71         8.86 o                         
   2   3  13          2.80          4.64         1.59 o                         
   3   3  13         68.90         70.18         2.53 o                         
   4   3  13         11.22         14.52         1.31 o                         
   5   3  13         61.96         58.02         3.77 o                         
   6   3  13          0.01          0.00         0.72 o                         
   7   3  13          2.86          0.87         0.72 o                         
   8   3  13        175.99        185.28         7.12 o                         
   0   4  13          3.13          5.07         1.45 o                         
   1   4  13          1.68          1.74         0.87 o                         
   2   4  13         22.31         28.66         4.42 o                         
   3   4  13          9.52          9.13         1.74 o                         
   4   4  13         21.86         24.62         1.59 o                         
   5   4  13          0.68          0.43         0.87 o                         
   6   4  13         73.82         74.99         3.48 o                         
   7   4  13         62.19         64.55         3.19 o                         
   8   4  13         36.52         36.40         2.18 o                         
   9   4  13        100.39         97.84         4.07 o                         
   1   5  13        147.19        155.65         6.24 o                         
   2   5  13          1.00          1.30         1.01 o                         
   3   5  13         26.40         26.53         2.32 o                         
   4   5  13          0.60          1.74         1.30 o                         
   5   5  13          3.72          1.01         0.88 o                         
   6   5  13         28.26         27.11         2.17 o                         
   7   5  13         21.88         25.66         2.03 o                         
   8   5  13         15.78         14.35         1.59 o                         
   9   5  13          1.80          0.72         0.72 o                         
   1   6  13         90.64        103.74         4.50 o                         
   2   6  13          0.82          1.59         1.01 o                         
   3   6  13         85.60         89.80         4.21 o                         
   4   6  13        133.29        128.90         5.52 o                         
   6   6  13          1.10          2.46         1.16 o                         
   7   6  13          0.83          1.45         1.01 o                         
   9   6  13          1.23          0.29         0.87 o                         
   6   7  13          4.90          2.75         1.30 o                         
   7   7  13          0.17         -0.58         1.30 o                         
   8   7  13          0.01         -0.87         1.01 o
[truncated: 2,593 more chars]
